# Supplementary material for: NTRU-Like Random Congruential Public-Key Cryptosystem for Wireless Sensor Networks
Source: Sensors (Basel). 2020 Aug 17;20(16):4632. doi: 10.3390/s20164632 (PMC7472001; doi:10.3390/s20164632)
Supplement: Supplementary file 1 [file sensors-20-04632-s001.zip]

Archive with 11 entries (10 files):
- Supplementary Material/
- Supplementary Material/Code S1.mw
- Supplementary Material/Example S1.mw
- Supplementary Material/Example S2.mw
- Supplementary Material/Example S3.mw
- Supplementary Material/Example S4.mw
- Supplementary Material/Example S5.mw
- Supplementary Material/readme.TXT
- Supplementary Material/Table S1.xlsx
- Supplementary Material/Table S2.xlsx
- Supplementary Material/Supplementary Material.pdf
