# Supplementary material for: NTRU-Like Random Congruential Public-Key Cryptosystem for Wireless Sensor Networks
Source: Sensors (Basel). 2020 Aug 17;20(16):4632. doi: 10.3390/s20164632 (PMC7472001; doi:10.3390/s20164632)
Supplement: Supplementary file 1 [file sensors-20-04632-s001.zip › Supplementary Material/Code S1.mw]

<?xml version="1.0" encoding="UTF-8"?>
<Worksheet>
<Version major="2016" minor="2"/>
<Label-Scheme value="2" prefix=""/>
<View-Properties presentation="true" autoexpanding_sections="true" UserProfileName="Maple Default Profile" NumericFormat-ApplyInteger="true" NumericFormat-ApplyRational="true" NumericFormat-ApplyExponent="false">
</View-Properties>
<MapleNet-Properties prettyprint="3" warnlevel="3" preplot="" helpbrowser="standard" contextmenusize="automatic" displayprecision="-1" echo="1" unitattributes="&quot;fontweight&quot; = &quot;bold&quot;" imaginaryunit="I" longdelim="true" elisiontermsthreshold="10000" elisiondigitsafter="100" elisiondigitsbefore="100" plotdevice="inline" errorbreak="1" plotoptions="" plotdriver="opengl" quiet="false" elisiontermsbefore="100" elisiontermsafter="100" screenwidth="79" indentamount="4" plotoutput="terminal" screenpixelheight="768" rtablesize="10" useclientjvm="true" labelwidth="20" postplot="" typesetting="standard" ansi="false" elisiondigitsthreshold="10000" showassumed="1" errorcursor="false" labelling="true" screenheight="25" prompt="&gt; " verboseproc="1" latexwidth="8.0" ShowLabels="true"/>
<Styles>
<Font name="Heading 1" background="[255,255,255]" bold="true" executable="false" family="Times New Roman" foreground="[0,0,0]" italic="false" opaque="false" readonly="false" size="18" subscript="false" superscript="false" underline="false" placeholder="false"/>
<Font name="Warning" background="[255,255,255]" bold="false" executable="false" family="Courier New" foreground="[0,0,255]" italic="false" opaque="false" readonly="true" size="12" subscript="false" superscript="false" underline="false" placeholder="false"/>
<Font name="2D Output" background="[255,255,255]" bold="false" executable="false" family="Times New Roman" foreground="[0,0,255]" italic="false" opaque="false" readonly="true" size="12" subscript="false" superscript="false" underline="false" placeholder="false"/>
<Font name="Heading 4" background="[255,255,255]" bold="false" executable="false" family="Times New Roman" foreground="[0,0,0]" italic="true" opaque="false" readonly="false" size="12" subscript="false" superscript="false" underline="false" placeholder="false"/>
<Font name="Line Printed Output" background="[255,255,255]" bold="false" executable="false" family="Courier New" foreground="[0,0,255]" italic="false" opaque="false" readonly="true" size="12" subscript="false" superscript="false" underline="false" placeholder="false"/>
<Font name="Heading 2" background="[255,255,255]" bold="true" executable="false" family="Times New Roman" foreground="[0,0,0]" italic="false" opaque="false" readonly="false" size="16" subscript="false" superscript="false" underline="false" placeholder="false"/>
<Font name="Maple Output" background="[255,255,255]" bold="false" executable="false" family="Times New Roman" foreground="[0,0,0]" italic="false" opaque="false" readonly="false" size="12" subscript="false" superscript="false" underline="false" placeholder="false"/>
<Font name="2D Inert Output" background="[255,255,255]" bold="false" executable="true" family="Times New Roman" foreground="[144,144,144]" italic="false" opaque="false" readonly="false" size="12" subscript="false" superscript="false" underline="false" placeholder="false"/>
<Font name="Heading 3" background="[255,255,255]" bold="true" executable="false" family="Times New Roman" foreground="[0,0,0]" italic="true" opaque="false" readonly="false" size="14" subscript="false" superscript="false" underline="false" placeholder="false"/>
<Font name="Diagnostic" background="[255,255,255]" bold="false" executable="false" family="Courier New" foreground="[40,120,40]" italic="false" opaque="false" readonly="true" size="12" subscript="false" superscript="false" underline="false" placeholder="false"/>
<Font name="Ordered List 1" background="[255,255,255]" bold="false" executable="false" family="Times New Roman" foreground="[0,0,0]" italic="false" opaque="false" readonly="false" size="12" subscript="false" superscript="false" underline="false" placeholder="false"/>
<Font name="Maple Input" background="[255,255,255]" bold="true" executable="true" family="Courier New" foreground="[120,0,14]" italic="false" opaque="false" readonly="false" size="12" subscript="false" superscript="false" underline="false" placeholder="false"/>
<Font name="Text Output" background="[255,255,255]" bold="false" executable="false" family="Courier New" foreground="[0,0,255]" italic="false" opaque="false" readonly="true" size="12" subscript="false" superscript="false" underline="false" placeholder="false"/>
<Font name="Ordered List 2" background="[255,255,255]" bold="false" executable="false" family="Times New Roman" foreground="[0,0,0]" italic="false" opaque="false" readonly="false" size="12" subscript="false" superscript="false" underline="false" placeholder="false"/>
<Font name="Ordered List 3" background="[255,255,255]" bold="false" executable="false" family="Times New Roman" foreground="[0,0,0]" italic="false" opaque="false" readonly="false" size="12" subscript="false" superscript="false" underline="false" placeholder="false"/>
<Font name="Ordered List 4" background="[255,255,255]" bold="false" executable="false" family="Times New Roman" foreground="[0,0,0]" italic="false" opaque="false" readonly="false" size="12" subscript="false" superscript="false" underline="false" placeholder="false"/>
<Font name="Ordered List 5" background="[255,255,255]" bold="false" executable="false" family="Times New Roman" foreground="[0,0,0]" italic="false" opaque="false" readonly="false" size="12" subscript="false" superscript="false" underline="false" placeholder="false"/>
<Font name="Annotation Title" background="[255,255,255]" bold="true" executable="false" family="Times New Roman" foreground="[0,0,0]" italic="false" opaque="false" readonly="false" size="18" subscript="false" superscript="false" underline="false" placeholder="false"/>
<Font name="Header and Footer" background="[255,255,255]" bold="false" executable="false" family="Times New Roman" foreground="[0,0,0]" italic="false" opaque="false" readonly="false" size="10" subscript="false" superscript="false" underline="false" placeholder="false"/>
<Font name="HyperlinkError" background="[255,255,255]" bold="false" executable="false" family="Courier New" foreground="[255,0,255]" italic="false" opaque="false" readonly="true" size="12" subscript="false" superscript="false" underline="true" placeholder="false"/>
<Font name="Atomic Variable" background="[255,255,255]" bold="false" executable="false" family="Times New Roman" foreground="[175,0,175]" italic="true" opaque="false" readonly="false" size="12" subscript="false" superscript="false" underline="false" placeholder="false"/>
<Font name="HyperlinkWarning" background="[255,255,255]" bold="false" executable="false" family="Courier New" foreground="[0,0,255]" italic="false" opaque="false" readonly="true" size="12" subscript="false" superscript="false" underline="true" placeholder="false"/>
<Font name="Dictionary Hyperlink" background="[255,255,255]" bold="false" executable="false" family="Times New Roman" foreground="[147,0,15]" italic="false" opaque="false" readonly="false" size="12" subscript="false" superscript="false" underline="true" placeholder="false"/>
<Font name="2D Math" background="[255,255,255]" bold="false" executable="true" family="Times New Roman" foreground="[0,0,0]" italic="false" opaque="false" readonly="false" size="12" subscript="false" superscript="false" underline="false" placeholder="false"/>
<Font name="Bullet Item" background="[255,255,255]" bold="false" executable="false" family="Times New Roman" foreground="[0,0,0]" italic="false" opaque="false" readonly="false" size="12" subscript="false" superscript="false" underline="false" placeholder="false"/>
<Font name="Maple Plot" background="[255,255,255]" bold="false" executable="false" family="Times New Roman" foreground="[0,0,0]" italic="false" opaque="false" readonly="false" size="12" subscript="false" superscript="false" underline="false" placeholder="false"/>
<Font name="Annotation Text" background="[255,255,255]" bold="false" executable="false" family="Times New Roman" foreground="[0,0,0]" italic="false" opaque="false" readonly="false" size="12" subscript="false" superscript="false" underline="false" placeholder="false"/>
<Font name="List Item" background="[255,255,255]" bold="false" executable="false" family="Times New Roman" foreground="[0,0,0]" italic="false" opaque="false" readonly="false" size="12" subscript="false" superscript="false" underline="false" placeholder="false"/>
<Font name="Dash Item" background="[255,255,255]" bold="false" executable="false" family="Times New Roman" foreground="[0,0,0]" italic="false" opaque="false" readonly="false" size="12" subscript="false" superscript="false" underline="false" placeholder="false"/>
<Font name="2D Input" background="[255,255,255]" bold="false" executable="true" family="Times New Roman" foreground="[0,0,0]" italic="false" opaque="false" readonly="false" size="12" subscript="false" superscript="false" underline="false" placeholder="false"/>
<Font name="Error" background="[255,255,255]" bold="false" executable="false" family="Courier New" foreground="[255,0,255]" italic="false" opaque="false" readonly="true" size="12" subscript="false" superscript="false" underline="false" placeholder="false"/>
<Font name="Title" background="[255,255,255]" bold="true" executable="false" family="Times New Roman" foreground="[0,0,0]" italic="false" opaque="false" readonly="false" size="18" subscript="false" superscript="false" underline="false" placeholder="false"/>
<Font name="Text" background="[255,255,255]" bold="false" executable="false" family="Times New Roman" foreground="[0,0,0]" italic="false" opaque="false" readonly="false" size="12" subscript="false" superscript="false" underline="false" placeholder="false"/>
<Font name="Normal" background="[255,255,255]" bold="false" executable="false" family="Times New Roman" foreground="[0,0,0]" italic="false" opaque="false" readonly="false" size="12" subscript="false" superscript="false" underline="false" placeholder="false"/>
<Font name="Caption Reference" background="[255,255,255]" bold="true" executable="false" family="Times New Roman" foreground="[0,0,0]" italic="false" opaque="false" readonly="false" size="12" subscript="false" superscript="false" underline="false" placeholder="false"/>
<Font name="Code" background="[255,255,255]" bold="false" executable="false" family="Courier New" foreground="[255,0,0]" italic="false" opaque="false" readonly="false" size="12" subscript="false" superscript="false" underline="false" placeholder="false"/>
<Font name="Maple Input Placeholder" background="[255,255,255]" bold="true" executable="true" family="Courier New" foreground="[200,0,200]" italic="false" opaque="false" readonly="false" size="12" subscript="false" superscript="false" underline="false" placeholder="true"/>
<Font name="Equation Label" background="[255,255,255]" bold="true" executable="false" family="Times New Roman" foreground="[0,0,0]" italic="false" opaque="false" readonly="false" size="12" subscript="false" superscript="false" underline="false" placeholder="false"/>
<Font name="Author" background="[255,255,255]" bold="false" executable="false" family="Times New Roman" foreground="[0,0,0]" italic="false" opaque="false" readonly="false" size="12" subscript="false" superscript="false" underline="false" placeholder="false"/>
<Font name="Hyperlink" background="[255,255,255]" bold="false" executable="false" family="Times New Roman" foreground="[0,128,128]" italic="false" opaque="false" readonly="false" size="12" subscript="false" superscript="false" underline="true" placeholder="false"/>
<Font name="Caption Text" background="[255,255,255]" bold="true" executable="false" family="Times New Roman" foreground="[0,0,0]" italic="false" opaque="false" readonly="false" size="12" subscript="false" superscript="false" underline="false" placeholder="false"/>
<Layout name="Heading 1" alignment="left" bullet="none" firstindent="0" leftmargin="0" rightmargin="0" linespacing="0.0" spaceabove="8" spacebelow="4" linebreak="space" pagebreak-before="false" initial="0" bulletsuffix=""/>
<Layout name="Warning" alignment="left" bullet="none" firstindent="0" leftmargin="0" rightmargin="0" linespacing="0.0" spaceabove="0" spacebelow="0" linebreak="space" pagebreak-before="false" initial="0" bulletsuffix=""/>
<Layout name="Heading 4" alignment="left" bullet="none" firstindent="0" leftmargin="0" rightmargin="0" linespacing="0.0" spaceabove="0" spacebelow="0" linebreak="space" pagebreak-before="false" initial="0" bulletsuffix=""/>
<Layout name="Line Printed Output" alignment="left" bullet="none" firstindent="0" leftmargin="0" rightmargin="0" linespacing="0.0" spaceabove="0" spacebelow="0" linebreak="any" pagebreak-before="false" initial="0" bulletsuffix=""/>
<Layout name="Heading 2" alignment="left" bullet="none" firstindent="0" leftmargin="0" rightmargin="0" linespacing="0.0" spaceabove="8" spacebelow="2" linebreak="space" pagebreak-before="false" initial="0" bulletsuffix=""/>
<Layout name="Maple Output" alignment="centred" bullet="none" firstindent="0" leftmargin="0" rightmargin="0" linespacing="0.3" spaceabove="0" spacebelow="0" linebreak="space" pagebreak-before="false" initial="0" bulletsuffix=""/>
<Layout name="Heading 3" alignment="left" bullet="none" firstindent="0" leftmargin="0" rightmargin="0" linespacing="0.0" spaceabove="0" spacebelow="0" linebreak="space" pagebreak-before="false" initial="0" bulletsuffix=""/>
<Layout name="Diagnostic" alignment="left" bullet="none" firstindent="0" leftmargin="0" rightmargin="0" linespacing="0.0" spaceabove="0" spacebelow="0" linebreak="any" pagebreak-before="false" initial="0" bulletsuffix=""/>
<Layout name="Ordered List 1" alignment="left" bullet="numeric" firstindent="0" leftmargin="0" rightmargin="0" linespacing="0.0" spaceabove="3" spacebelow="3" linebreak="space" pagebreak-before="false" initial="-1" bulletsuffix="."/>
<Layout name="Text Output" alignment="left" bullet="none" firstindent="0" leftmargin="0" rightmargin="0" linespacing="0.0" spaceabove="0" spacebelow="0" linebreak="newline" pagebreak-before="false" initial="0" bulletsuffix=""/>
<Layout name="Ordered List 2" alignment="left" bullet="alphabetic" firstindent="0" leftmargin="36" rightmargin="0" linespacing="0.0" spaceabove="3" spacebelow="3" linebreak="space" pagebreak-before="false" initial="-1" bulletsuffix="."/>
<Layout name="Ordered List 3" alignment="left" bullet="roman" firstindent="0" leftmargin="72" rightmargin="0" linespacing="0.0" spaceabove="3" spacebelow="3" linebreak="space" pagebreak-before="false" initial="-1" bulletsuffix="."/>
<Layout name="Ordered List 4" alignment="left" bullet="ALPHABETIC" firstindent="0" leftmargin="108" rightmargin="0" linespacing="0.0" spaceabove="3" spacebelow="3" linebreak="space" pagebreak-before="false" initial="-1" bulletsuffix="."/>
<Layout name="Ordered List 5" alignment="left" bullet="ROMAN" firstindent="0" leftmargin="144" rightmargin="0" linespacing="0.0" spaceabove="3" spacebelow="3" linebreak="space" pagebreak-before="false" initial="-1" bulletsuffix="."/>
<Layout name="Annotation Title" alignment="centred" bullet="none" firstindent="0" leftmargin="0" rightmargin="0" linespacing="0.0" spaceabove="12" spacebelow="12" linebreak="space" pagebreak-before="false" initial="0" bulletsuffix=""/>
<Layout name="HyperlinkError" alignment="left" bullet="none" firstindent="0" leftmargin="0" rightmargin="0" linespacing="0.0" spaceabove="0" spacebelow="0" linebreak="space" pagebreak-before="false" initial="0" bulletsuffix=""/>
<Layout name="HyperlinkWarning" alignment="left" bullet="none" firstindent="0" leftmargin="0" rightmargin="0" linespacing="0.0" spaceabove="0" spacebelow="0" linebreak="space" pagebreak-before="false" initial="0" bulletsuffix=""/>
<Layout name="Bullet Item" alignment="left" bullet="dot" firstindent="0" leftmargin="0" rightmargin="0" linespacing="0.0" spaceabove="3" spacebelow="3" linebreak="space" pagebreak-before="false" initial="0" bulletsuffix=""/>
<Layout name="Maple Plot" alignment="centred" bullet="none" firstindent="0" leftmargin="0" rightmargin="0" linespacing="0.0" spaceabove="0" spacebelow="0" linebreak="space" pagebreak-before="false" initial="0" bulletsuffix=""/>
<Layout name="List Item" alignment="left" bullet="indent" firstindent="0" leftmargin="0" rightmargin="0" linespacing="0.0" spaceabove="3" spacebelow="3" linebreak="space" pagebreak-before="false" initial="0" bulletsuffix=""/>
<Layout name="Dash Item" alignment="left" bullet="dash" firstindent="0" leftmargin="0" rightmargin="0" linespacing="0.0" spaceabove="3" spacebelow="3" linebreak="space" pagebreak-before="false" initial="0" bulletsuffix=""/>
<Layout name="Error" alignment="left" bullet="none" firstindent="0" leftmargin="0" rightmargin="0" linespacing="0.0" spaceabove="0" spacebelow="0" linebreak="space" pagebreak-before="false" initial="0" bulletsuffix=""/>
<Layout name="Title" alignment="centred" bullet="none" firstindent="0" leftmargin="0" rightmargin="0" linespacing="0.0" spaceabove="12" spacebelow="12" linebreak="space" pagebreak-before="false" initial="0" bulletsuffix=""/>
<Layout name="Normal" alignment="left" bullet="none" firstindent="0" leftmargin="0" rightmargin="0" linespacing="0.0" spaceabove="0" spacebelow="0" linebreak="space" pagebreak-before="false" initial="0" bulletsuffix=""/>
<Layout name="Author" alignment="centred" bullet="none" firstindent="0" leftmargin="0" rightmargin="0" linespacing="0.0" spaceabove="8" spacebelow="8" linebreak="space" pagebreak-before="false" initial="0" bulletsuffix=""/>
<Pencil-style name="Pencil 1" pen-color="[0,0,0]" pen-height="1.0" pen-width="1.0" pen-opacity="1.0"/>
<Pencil-style name="Pencil 2" pen-color="[0,0,255]" pen-height="1.0" pen-width="1.0" pen-opacity="1.0"/>
<Pencil-style name="Pencil 3" pen-color="[0,0,0]" pen-height="3.0" pen-width="3.0" pen-opacity="1.0"/>
<Pencil-style name="Pencil 4" pen-color="[0,0,255]" pen-height="3.0" pen-width="3.0" pen-opacity="1.0"/>
<Pencil-style name="Pencil 5" pen-color="[255,0,0]" pen-height="5.0" pen-width="5.0" pen-opacity="1.0"/>
<Highlighter-style name="Highlighter 5" pen-color="[255,255,0]" pen-height="48.0" pen-width="48.0" pen-opacity="0.8"/>
<Highlighter-style name="Highlighter 3" pen-color="[51,255,0]" pen-height="24.0" pen-width="24.0" pen-opacity="0.8"/>
<Highlighter-style name="Highlighter 4" pen-color="[0,255,255]" pen-height="32.0" pen-width="32.0" pen-opacity="0.8"/>
<Highlighter-style name="Highlighter 1" pen-color="[255,153,255]" pen-height="12.0" pen-width="8.0" pen-opacity="0.8"/>
<Highlighter-style name="Highlighter 2" pen-color="[255,204,0]" pen-height="14.0" pen-width="14.0" pen-opacity="0.8"/>
</Styles>
<Startup-Code startupcode=""/>
<Task-table>
    <Task-category name="&lt;default&gt;"/>
</Task-table>
<Task/><Presentation-Block>
<Group view="presentation" hide-input="false" hide-output="false" inline-output="false" labelreference="L111" drawlabel="true" applyint="true" applyrational="true" applyexponent="false">
<Input><Text-field style="Text" layout="Normal"><Equation executable="true" style="2D Math" input-equation="" display="LUklbXJvd0c2Iy9JK21vZHVsZW5hbWVHNiJJLFR5cGVzZXR0aW5nR0koX3N5c2xpYkdGJzYzLUkjbWlHRiQ2JlEld2l0aEYnLyUnaXRhbGljR1EldHJ1ZUYnLyUwZm9udF9zdHlsZV9uYW1lR1EpMkR+SW5wdXRGJy8lLG1hdGh2YXJpYW50R1EnaXRhbGljRictSShtZmVuY2VkR0YkNiUtRiM2JS1GLDYmUS5MaW5lYXJBbGdlYnJhRidGL0YyRjUvJStleGVjdXRhYmxlR1EmZmFsc2VGJy9GNlEnbm9ybWFsRidGMkZDLUkjbW9HRiQ2LlEiOkYnRjJGQy8lJmZlbmNlR0ZCLyUqc2VwYXJhdG9yR0ZCLyUpc3RyZXRjaHlHRkIvJSpzeW1tZXRyaWNHRkIvJShsYXJnZW9wR0ZCLyUubW92YWJsZWxpbWl0c0dGQi8lJ2FjY2VudEdGQi8lJ2xzcGFjZUdRLDAuMjc3Nzc3OGVtRicvJSdyc3BhY2VHRlktSSdtc3BhY2VHRiQ2Ji8lJ2hlaWdodEdRJjAuMGV4RicvJSZ3aWR0aEdRJjAuMGVtRicvJSZkZXB0aEdGW28vJSpsaW5lYnJlYWtHUShuZXdsaW5lRictRkY2LlEifkYnRjJGQ0ZJRktGTUZPRlFGU0ZVL0ZYRl5vL0ZlbkZeby1GLDYmUSdESUdJVFNGJ0YvRjJGNS1GRjYuUSomY29sb25lcTtGJ0YyRkNGSUZLRk1GT0ZRRlNGVUZXRlotSSNtbkdGJDYlUSMxMEYnRjJGQ0ZFRmZuRmRvLUYsNiZRK3ByaW50bGV2ZWxGJ0YvRjJGNUZccC1GYHA2JVEiMUYnRjJGQ0ZFRkBGQw==">LUklbXJvd0c2Iy9JK21vZHVsZW5hbWVHNiJJLFR5cGVzZXR0aW5nR0koX3N5c2xpYkdGJzYzLUkjbWlHRiQ2JlEld2l0aEYnLyUnaXRhbGljR1EldHJ1ZUYnLyUwZm9udF9zdHlsZV9uYW1lR1EpMkR+SW5wdXRGJy8lLG1hdGh2YXJpYW50R1EnaXRhbGljRictSShtZmVuY2VkR0YkNiUtRiM2JS1GLDYmUS5MaW5lYXJBbGdlYnJhRidGL0YyRjUvJStleGVjdXRhYmxlR1EmZmFsc2VGJy9GNlEnbm9ybWFsRidGMkZDLUkjbW9HRiQ2LlEiOkYnRjJGQy8lJmZlbmNlR0ZCLyUqc2VwYXJhdG9yR0ZCLyUpc3RyZXRjaHlHRkIvJSpzeW1tZXRyaWNHRkIvJShsYXJnZW9wR0ZCLyUubW92YWJsZWxpbWl0c0dGQi8lJ2FjY2VudEdGQi8lJ2xzcGFjZUdRLDAuMjc3Nzc3OGVtRicvJSdyc3BhY2VHRlktSSdtc3BhY2VHRiQ2Ji8lJ2hlaWdodEdRJjAuMGV4RicvJSZ3aWR0aEdRJjAuMGVtRicvJSZkZXB0aEdGW28vJSpsaW5lYnJlYWtHUShuZXdsaW5lRictRkY2LlEifkYnRjJGQ0ZJRktGTUZPRlFGU0ZVL0ZYRl5vL0ZlbkZeby1GLDYmUSdESUdJVFNGJ0YvRjJGNS1GRjYuUSomY29sb25lcTtGJ0YyRkNGSUZLRk1GT0ZRRlNGVUZXRlotSSNtbkdGJDYlUSMxMEYnRjJGQ0ZFRmZuRmRvLUYsNiZRK3ByaW50bGV2ZWxGJ0YvRjJGNUZccC1GYHA2JVEiMUYnRjJGQ0ZFRkBGQw==</Equation></Text-field>
</Input>
</Group>
<Group view="presentation" hide-input="false" hide-output="false" inline-output="false" labelreference="L110" drawlabel="true" applyint="true" applyrational="true" applyexponent="false">
<Input><Text-field style="Text" layout="Normal"><Equation executable="true" style="2D Math" input-equation="" display="LUklbXJvd0c2Iy9JK21vZHVsZW5hbWVHNiJJLFR5cGVzZXR0aW5nR0koX3N5c2xpYkdGJzYlLUkjbWlHRiQ2I1EhRicvJStleGVjdXRhYmxlR1EmZmFsc2VGJy8lLG1hdGh2YXJpYW50R1Enbm9ybWFsRic=">JSFH</Equation></Text-field>
</Input>
</Group></Presentation-Block><Presentation-Block>
<Group view="presentation" inline-output="false" labelreference="L108" drawlabel="true" applyint="true" applyrational="true" applyexponent="false">
<Input><Text-field style="Text" layout="Normal"><Equation executable="true" style="2D Math" input-equation="" display="LUklbXJvd0c2Iy9JK21vZHVsZW5hbWVHNiJJLFR5cGVzZXR0aW5nR0koX3N5c2xpYkdGJzYlLUkjbWlHRiQ2I1EhRicvJStleGVjdXRhYmxlR1EmZmFsc2VGJy8lLG1hdGh2YXJpYW50R1Enbm9ybWFsRic=">LUklbXJvd0c2Iy9JK21vZHVsZW5hbWVHNiJJLFR5cGVzZXR0aW5nR0koX3N5c2xpYkdGJzYjLUkjbWlHRiQ2I1EhRic=</Equation></Text-field>
</Input>
</Group></Presentation-Block><Presentation-Block>
<Group view="presentation" hide-input="false" hide-output="false" inline-output="false" labelreference="L109" drawlabel="true" applyint="true" applyrational="true" applyexponent="false">
<Input><Text-field style="Text" layout="Normal"><Equation executable="true" style="2D Math" input-equation="" display="LUklbXJvd0c2Iy9JK21vZHVsZW5hbWVHNiJJLFR5cGVzZXR0aW5nR0koX3N5c2xpYkdGJzZmXW0tSSNtaUdGJDYmUSRHTFJGJy8lJ2l0YWxpY0dRJXRydWVGJy8lMGZvbnRfc3R5bGVfbmFtZUdRKTJEfklucHV0RicvJSxtYXRodmFyaWFudEdRJ2l0YWxpY0YnLUkjbW9HRiQ2LlEqJmNvbG9uZXE7RidGMi9GNlEnbm9ybWFsRicvJSZmZW5jZUdRJmZhbHNlRicvJSpzZXBhcmF0b3JHRkAvJSlzdHJldGNoeUdGQC8lKnN5bW1ldHJpY0dGQC8lKGxhcmdlb3BHRkAvJS5tb3ZhYmxlbGltaXRzR0ZALyUnYWNjZW50R0ZALyUnbHNwYWNlR1EsMC4yNzc3Nzc4ZW1GJy8lJ3JzcGFjZUdGTy1GOTYuUSJ+RidGMkY8Rj5GQUZDRkVGR0ZJRksvRk5RJjAuMGVtRicvRlFGVi1GOTYwUSVwcm9jRicvJSVib2xkR0YxRjIvRjZRJWJvbGRGJy8lK2ZvbnR3ZWlnaHRHRmhuRj5GQUZDRkVGR0ZJRktGVUZXLUkobWZlbmNlZEdGJDYlLUYjNistRiw2JlEiZkYnRi9GMkY1LUY5Ni5RIixGJ0YyRjxGPi9GQkYxRkNGRUZHRklGS0ZVL0ZRUSwwLjMzMzMzMzNlbUYnLUYsNiZRImdGJ0YvRjJGNUZjby1GLDYmUSJoRidGL0YyRjVGY28tRiw2JlEicUYnRi9GMkY1LyUrZXhlY3V0YWJsZUdGQEY8RjJGPC1GLDYjUSFGJy1JJ21zcGFjZUdGJDYmLyUnaGVpZ2h0R1EmMC4wZXhGJy8lJndpZHRoR0ZWLyUmZGVwdGhHRlxxLyUqbGluZWJyZWFrR1EobmV3bGluZUYnRlItRjk2MFEmbG9jYWxGJ0ZlbkYyRmduRmluRj5GQUZDRkVGR0ZJRktGVUZXRlJGUkZSRlJGUi1GLDYmUSNmZ0YnRi9GMkY1RmNvLUYsNiZRJ2Znbm9ybUYnRi9GMkY1RmNvRlItRiw2JlEndjFub3JtRidGL0YyRjVGY29GUi1GLDYmUSd2Mm5vcm1GJ0YvRjJGNUZjb0ZSLUYsNiZRImFGJ0YvRjJGNUZjby1GLDYmUSR0bXBGJ0YvRjJGNUZjby1GLDYmUSJpRidGL0YyRjUtRjk2LlEiO0YnRjJGPEY+RmZvRkNGRUZHRklGS0ZVRlBGZ3BGUi1GOTYwUSdnbG9iYWxGJ0ZlbkYyRmduRmluRj5GQUZDRkVGR0ZJRktGVUZXRlItRiw2JlEncmVzdWx0RidGL0YyRjVGY29GUi1GLDYmUShjb3VudGVyRidGL0YyRjVGY28tRiw2JlElZmxhZ0YnRi9GMkY1RmNvLUYsNiZRI3YxRidGL0YyRjVGY28tRiw2JlEjdjJGJ0YvRjJGNUZcc0ZncC1GaHA2JkZqcEZdcUZfcS9GYnFRJWF1dG9GJ0Zoc0Y4LUkjbW5HRiQ2JVEiMEYnRjJGPEZcc0ZncEZhdEZncEZncEZncEZncEZSRlt0RjgtRiw2JlEnVmVjdG9yRidGL0YyRjUtRlxvNictRiM2JS1GLDYmUSdjb2x1bW5GJ0YvRjJGNUZicEY8RjJGPC8lJW9wZW5HUSJbRicvJSZjbG9zZUdRIl1GJy1GXG82JS1GIzYlLUZcbzYnLUYjNictRmZ0NiVRIjFGJ0YyRjxGY29GXHBGYnBGPEYyRjxGY3VGZnVGYnBGPEYyRjxGXHNGZ3BGUkZedEY4Rml0Rlx1LUZcbzYlLUYjNiUtRlxvNictRiM2J0ZldEZjb0ZfcEZicEY8RjJGPEZjdUZmdUZicEY8RjJGPEZcc0ZncEZSRmdxRjhGaXRGXHUtRlxvNiUtRiM2JS1GXG82Jy1GIzYnRmBvRmNvRmlvRmJwRjxGMkY8RmN1RmZ1RmJwRjxGMkY8RlxzRmdwRlJGYnNGOC1GLDYmUSdNYXRyaXhGJ0YvRjJGNS1GXG82JS1GIzYnLUZmdDYlUSIyRidGMkY8RmNvRmF2RmJwRjxGMkY8RlxzRmdwRlJGanFGOC1GLDYmUSZldmFsZkYnRi9GMkY1LUZcbzYlLUYjNiYtRiw2JlElbm9ybUYnRi9GMkY1LUZcbzYlLUYjNidGZ3FGY29GW3hGYnBGPEYyRjxGYnBGPEYyRjxGXHNGZ3BGUkZjckY4RmF2LUY5Ni5RIjpGJ0YyRjxGPkZBRkNGRUZHRklGS0ZNRlBGZ3BGUkZlc0Y4RmV0Rlx5RmdwRlJGUkZSRlItRjk2MFEmd2hpbGVGJ0ZlbkYyRmduRmluRj5GQUZDRkVGR0ZJRktGVUZXRlJGY3ItRjk2LlErJk5vdEVxdWFsO0YnRjJGPEY+RkFGQ0ZFRkdGSUZLRk1GUEZldEZSLUY5NjBRI2RvRidGZW5GMkZnbkZpbkY+RkFGQ0ZFRkdGSUZLRlVGV0ZncEZSRlJGUkZSRlJGUkZSRlJGXXJGOEZeeC1GXG82JS1GIzYnRmRwLUYjNidGZHBGZXgtRlxvNiUtRiM2J0ZbdEZjb0ZbeEZicEY8RjJGPEZicEY8RmRwRmJwRjxGMkY8RlxzRmdwRlJGUkZSRlJGUkZSRlJGUkZgckY4Rl54LUZcbzYlLUYjNidGZHAtRiM2J0ZkcEZleC1GXG82JS1GIzYnRl50RmNvRlt4RmJwRjxGMkY8RmJwRjxGZHBGYnBGPEYyRjxGXHNGZ3BGUkZSRlJGUkZSRlJGUkZSRlItRjk2MFEjaWZGJ0ZlbkYyRmduRmluRj5GQUZDRkVGR0ZJRktGVUZXRlJGYHItRjk2LlEiPEYnRjJGPEY+RkFGQ0ZFRkdGSUZLRk1GUEZdckZSLUY5NjBRJXRoZW5GJ0ZlbkYyRmduRmluRj5GQUZDRkVGR0ZJRktGVUZXRmdwRlJGUkZSRlJGUkZSRlJGUkZSRlJGUkZSRlJGZnJGOEZbdEZcc0ZncEZSRlJGUkZSRlJGUkZSRlJGUkZSRlJGUkZSRlt0RjhGXnRGXHNGZ3BGUkZSRlJGUkZSRlJGUkZSRlJGUkZSRlJGUkZedEY4RmZyRlxzRmdwRlJGUkZSRlJGUkZSRlJGUi1GOTYwUSRlbmRGJ0ZlbkYyRmduRmluRj5GQUZDRkVGR0ZJRktGVUZXRlJGXFtsRlxzRmdwRlJGUkZSRlJGUkZSRlJGUkZSRlxbbEZSRmBvLUY5Ni5RIj1GJ0YyRjxGPkZBRkNGRUZHRklGS0ZNRlBGW3QtRlxvNictRiM2JUZhdkZicEY8RjJGPEZjdUZmdUZSLUY5NjBRI29yRidGZW5GMkZnbkZpbkY+RkFGQ0ZFRkdGSUZLRlVGV0ZSRmBvRmhbbEZedEZbXGxGUkZiW2xGZ3BGUkZSRlJGUkZSRlJGUkZSRlJGUkZSRlJGXFtsRlJGUkZpb0ZoW2xGW3QtRlxvNictRiM2JUZbeEZicEY8RjJGPEZjdUZmdUZSRl9cbEZSRmlvRmhbbEZedEZiXGxGUkZiW2xGUkZncEZSRlJGUkZSRlJGUkZSRlJGUkZSRlJGUkZSRlJGUkZSRmhzRjhGYXZGXHNGZ3BGUkZSRlJGUkZSRlJGUkZSRlJGUkZSRlJGUkZSRlJGUi1GLDYmUSZwcmludEYnRi9GMkY1LUZcbzYlLUYjNidGZHAtSSNtc0dGJDYjUS9rZXlzfmFyZX5mb3VuZEYnRmRwRmJwRjxGMkY8RlxzRmdwRlJGUkZSRlJGUkZSRlJGUkZSRlJGUkZlW2xGUkZcW2xGXHNGZ3BGUkZSRlJGUkZSRlJGUkZSRmVbbEZSRlxbbEZcc0ZSRmdwRmdwRlJGUkZSRlJGUkZSRlJGUkZcW2xGUkZdci1GOTYuUSYmbGVxO0YnRjJGPEY+RkFGQ0ZFRkdGSUZLRk1GUC1GZnQ2JVEjMTBGJ0YyRjwtRjk2LlEnJnNkb3Q7RidGMkY8Rj5GQUZDRkVGR0ZJRktGVUZXRlJGanFGUkZiW2xGZ3BGUkZSRlJGUkZSRlJGUkZSRlJGUkZSRlJGUkZic0Y4LUZcbzYnLUYjNiZGYnMtRjk2LlEifGdyRidGMkY8Rj5GQS9GREYxRkVGR0ZJRksvRk5RLDAuMTExMTExMWVtRicvRlFGY15sRlt0RjxGMkY8L0ZkdVEnJmxhbmc7RicvRmd1UScmcmFuZztGJ0Zcc0ZncEZSRlJGUkZSRlJGUkZSRlJGZVtsRlJGXFtsRlxzRmdwRlJGUkZSRlJGUkZSRlJGUkZcW2xGUkZgckZhXWxGZF1sRmddbEZSRmpxRlJGYltsRmdwRlJGUkZSRlJGUkZSRlJGUkZSRlJGUkZSRlJGYnNGOC1GXG82Jy1GIzYmRmJzRl5ebEZedEY8RjJGPEZlXmxGZ15sRlxzRmdwRlJGUkZSRlJGUkZSRlJGUkZlW2xGUkZcW2xGXHNGUkZncEZSRlJGUkZSRlJGUkZncEZhdEZSRlJGUkZSRlJGUkZSRlJGY3JGOC1GLDYmUSZyb3VuZEYnL0YwRkBGMkY8LUZcbzYlLUYjNigtRiw2JlErRG90UHJvZHVjdEYnRi9GMkY1LUZcbzYlLUYjNihGW3RGY29GUkZedEZicEY8RjJGPC1GOTYuUSIvRidGMkY8Rj5GQUZhXmxGRUZHRklGSy9GTlEsMC4xNjY2NjY3ZW1GJy9GUUZgYGwtRlxvNiUtRiM2JkZleC1JJW1zdXBHRiQ2JUZeei1GIzYmRlt4Ri9GMkY1LyUxc3VwZXJzY3JpcHRzaGlmdEdGaHRGYnBGPEYyRjxGYnBGPEYyRjxGXHNGZ3BGUkZSRlJGUkZSRlJGUkZSRl50RjhGXnQtRjk2LlEoJm1pbnVzO0YnRjJGPEY+RkFGQ0ZFRkdGSUZLL0ZOUSwwLjIyMjIyMjJlbUYnL0ZRRmFhbEZjckZnXWxGW3RGXHNGZ3BGUkZSRlJGUkZSRlJGUkZSRmVzRjhGZXMtRjk2LlEiK0YnRjJGPEY+RkFGQ0ZFRkdGSUZLRmBhbEZiYWxGYXZGXHlGZ3BGUkZSRlJGUkZlW2xGUkZleUZcc0ZncEZSLUY5Ni5RIiNGJ0YyRjxGPkZBRkNGRUZHRklGS0ZVRldGZlxsLUZcbzYlLUYjNiVGaHNGYnBGPEYyRjxGXHNGZ3BGUkZic0Y4LUYsNiZRJGFic0YnRmBfbEYyRjwtRlxvNiUtRiM2JUZic0ZicEY8RjJGPEZceUZncEZncEZSRmJzRjhGYXQtRiw2JlEtRGVsZXRlQ29sdW1uRidGL0YyRjUtRlxvNiUtRiM2J0Zic0Zjb0ZbXGxGYnBGPEYyRjxGXHNGZ3AtRjk2MEZURmVuRjJGZ25GaW5GPkZBRkNGRUZHRklGS0ZVRldGYXRGUkZlW2xGUkZYRlx5RmJwRjw=">LUklbXJvd0c2Iy9JK21vZHVsZW5hbWVHNiJJLFR5cGVzZXR0aW5nR0koX3N5c2xpYkdGJzZmXW0tSSNtaUdGJDYmUSRHTFJGJy8lJ2l0YWxpY0dRJXRydWVGJy8lMGZvbnRfc3R5bGVfbmFtZUdRKTJEfklucHV0RicvJSxtYXRodmFyaWFudEdRJ2l0YWxpY0YnLUkjbW9HRiQ2LlEqJmNvbG9uZXE7RidGMi9GNlEnbm9ybWFsRicvJSZmZW5jZUdRJmZhbHNlRicvJSpzZXBhcmF0b3JHRkAvJSlzdHJldGNoeUdGQC8lKnN5bW1ldHJpY0dGQC8lKGxhcmdlb3BHRkAvJS5tb3ZhYmxlbGltaXRzR0ZALyUnYWNjZW50R0ZALyUnbHNwYWNlR1EsMC4yNzc3Nzc4ZW1GJy8lJ3JzcGFjZUdGTy1GOTYuUSJ+RidGMkY8Rj5GQUZDRkVGR0ZJRksvRk5RJjAuMGVtRicvRlFGVi1GOTYwUSVwcm9jRicvJSVib2xkR0YxRjIvRjZRJWJvbGRGJy8lK2ZvbnR3ZWlnaHRHRmhuRj5GQUZDRkVGR0ZJRktGVUZXLUkobWZlbmNlZEdGJDYlLUYjNistRiw2JlEiZkYnRi9GMkY1LUY5Ni5RIixGJ0YyRjxGPi9GQkYxRkNGRUZHRklGS0ZVL0ZRUSwwLjMzMzMzMzNlbUYnLUYsNiZRImdGJ0YvRjJGNUZjby1GLDYmUSJoRidGL0YyRjVGY28tRiw2JlEicUYnRi9GMkY1LyUrZXhlY3V0YWJsZUdGQEY8RjJGPC1GLDYjUSFGJy1JJ21zcGFjZUdGJDYmLyUnaGVpZ2h0R1EmMC4wZXhGJy8lJndpZHRoR0ZWLyUmZGVwdGhHRlxxLyUqbGluZWJyZWFrR1EobmV3bGluZUYnRlItRjk2MFEmbG9jYWxGJ0ZlbkYyRmduRmluRj5GQUZDRkVGR0ZJRktGVUZXRlJGUkZSRlJGUi1GLDYmUSNmZ0YnRi9GMkY1RmNvLUYsNiZRJ2Znbm9ybUYnRi9GMkY1RmNvRlItRiw2JlEndjFub3JtRidGL0YyRjVGY29GUi1GLDYmUSd2Mm5vcm1GJ0YvRjJGNUZjb0ZSLUYsNiZRImFGJ0YvRjJGNUZjby1GLDYmUSR0bXBGJ0YvRjJGNUZjby1GLDYmUSJpRidGL0YyRjUtRjk2LlEiO0YnRjJGPEY+RmZvRkNGRUZHRklGS0ZVRlBGZ3BGUi1GOTYwUSdnbG9iYWxGJ0ZlbkYyRmduRmluRj5GQUZDRkVGR0ZJRktGVUZXRlItRiw2JlEncmVzdWx0RidGL0YyRjVGY29GUi1GLDYmUShjb3VudGVyRidGL0YyRjVGY28tRiw2JlElZmxhZ0YnRi9GMkY1RmNvLUYsNiZRI3YxRidGL0YyRjVGY28tRiw2JlEjdjJGJ0YvRjJGNUZcc0ZncC1GaHA2JkZqcEZdcUZfcS9GYnFRJWF1dG9GJ0Zoc0Y4LUkjbW5HRiQ2JVEiMEYnRjJGPEZcc0ZncEZhdEZncEZncEZncEZncEZSRlt0RjgtRiw2JlEnVmVjdG9yRidGL0YyRjUtRlxvNictRiM2JS1GLDYmUSdjb2x1bW5GJ0YvRjJGNUZicEY8RjJGPC8lJW9wZW5HUSJbRicvJSZjbG9zZUdRIl1GJy1GXG82JS1GIzYlLUZcbzYnLUYjNictRmZ0NiVRIjFGJ0YyRjxGY29GXHBGYnBGPEYyRjxGY3VGZnVGYnBGPEYyRjxGXHNGZ3BGUkZedEY4Rml0Rlx1LUZcbzYlLUYjNiUtRlxvNictRiM2J0ZldEZjb0ZfcEZicEY8RjJGPEZjdUZmdUZicEY8RjJGPEZcc0ZncEZSRmdxRjhGaXRGXHUtRlxvNiUtRiM2JS1GXG82Jy1GIzYnRmBvRmNvRmlvRmJwRjxGMkY8RmN1RmZ1RmJwRjxGMkY8RlxzRmdwRlJGYnNGOC1GLDYmUSdNYXRyaXhGJ0YvRjJGNS1GXG82JS1GIzYnLUZmdDYlUSIyRidGMkY8RmNvRmF2RmJwRjxGMkY8RlxzRmdwRlJGanFGOC1GLDYmUSZldmFsZkYnRi9GMkY1LUZcbzYlLUYjNiYtRiw2JlElbm9ybUYnRi9GMkY1LUZcbzYlLUYjNidGZ3FGY29GW3hGYnBGPEYyRjxGYnBGPEYyRjxGXHNGZ3BGUkZjckY4RmF2LUY5Ni5RIjpGJ0YyRjxGPkZBRkNGRUZHRklGS0ZNRlBGZ3BGUkZlc0Y4RmV0Rlx5RmdwRlJGUkZSRlItRjk2MFEmd2hpbGVGJ0ZlbkYyRmduRmluRj5GQUZDRkVGR0ZJRktGVUZXRlJGY3ItRjk2LlErJk5vdEVxdWFsO0YnRjJGPEY+RkFGQ0ZFRkdGSUZLRk1GUEZldEZSLUY5NjBRI2RvRidGZW5GMkZnbkZpbkY+RkFGQ0ZFRkdGSUZLRlVGV0ZncEZSRlJGUkZSRlJGUkZSRlJGXXJGOEZeeC1GXG82JS1GIzYnRmRwLUYjNidGZHBGZXgtRlxvNiUtRiM2J0ZbdEZjb0ZbeEZicEY8RjJGPEZicEY8RmRwRmJwRjxGMkY8RlxzRmdwRlJGUkZSRlJGUkZSRlJGUkZgckY4Rl54LUZcbzYlLUYjNidGZHAtRiM2J0ZkcEZleC1GXG82JS1GIzYnRl50RmNvRlt4RmJwRjxGMkY8RmJwRjxGZHBGYnBGPEYyRjxGXHNGZ3BGUkZSRlJGUkZSRlJGUkZSRlItRjk2MFEjaWZGJ0ZlbkYyRmduRmluRj5GQUZDRkVGR0ZJRktGVUZXRlJGYHItRjk2LlEiPEYnRjJGPEY+RkFGQ0ZFRkdGSUZLRk1GUEZdckZSLUY5NjBRJXRoZW5GJ0ZlbkYyRmduRmluRj5GQUZDRkVGR0ZJRktGVUZXRmdwRlJGUkZSRlJGUkZSRlJGUkZSRlJGUkZSRlJGZnJGOEZbdEZcc0ZncEZSRlJGUkZSRlJGUkZSRlJGUkZSRlJGUkZSRlt0RjhGXnRGXHNGZ3BGUkZSRlJGUkZSRlJGUkZSRlJGUkZSRlJGUkZedEY4RmZyRlxzRmdwRlJGUkZSRlJGUkZSRlJGUi1GOTYwUSRlbmRGJ0ZlbkYyRmduRmluRj5GQUZDRkVGR0ZJRktGVUZXRlJGXFtsRlxzRmdwRlJGUkZSRlJGUkZSRlJGUkZSRlxbbEZSRmBvLUY5Ni5RIj1GJ0YyRjxGPkZBRkNGRUZHRklGS0ZNRlBGW3QtRlxvNictRiM2JUZhdkZicEY8RjJGPEZjdUZmdUZSLUY5NjBRI29yRidGZW5GMkZnbkZpbkY+RkFGQ0ZFRkdGSUZLRlVGV0ZSRmBvRmhbbEZedEZbXGxGUkZiW2xGZ3BGUkZSRlJGUkZSRlJGUkZSRlJGUkZSRlJGXFtsRlJGUkZpb0ZoW2xGW3QtRlxvNictRiM2JUZbeEZicEY8RjJGPEZjdUZmdUZSRl9cbEZSRmlvRmhbbEZedEZiXGxGUkZiW2xGUkZncEZSRlJGUkZSRlJGUkZSRlJGUkZSRlJGUkZSRlJGUkZSRmhzRjhGYXZGXHNGZ3BGUkZSRlJGUkZSRlJGUkZSRlJGUkZSRlJGUkZSRlJGUi1GLDYmUSZwcmludEYnRi9GMkY1LUZcbzYlLUYjNidGZHAtSSNtc0dGJDYjUS9rZXlzfmFyZX5mb3VuZEYnRmRwRmJwRjxGMkY8RlxzRmdwRlJGUkZSRlJGUkZSRlJGUkZSRlJGUkZlW2xGUkZcW2xGXHNGZ3BGUkZSRlJGUkZSRlJGUkZSRmVbbEZSRlxbbEZcc0ZSRmdwRmdwRlJGUkZSRlJGUkZSRlJGUkZcW2xGUkZdci1GOTYuUSYmbGVxO0YnRjJGPEY+RkFGQ0ZFRkdGSUZLRk1GUC1GZnQ2JVEjMTBGJ0YyRjwtRjk2LlEnJnNkb3Q7RidGMkY8Rj5GQUZDRkVGR0ZJRktGVUZXRlJGanFGUkZiW2xGZ3BGUkZSRlJGUkZSRlJGUkZSRlJGUkZSRlJGUkZic0Y4LUZcbzYnLUYjNiZGYnMtRjk2LlEifGdyRidGMkY8Rj5GQS9GREYxRkVGR0ZJRksvRk5RLDAuMTExMTExMWVtRicvRlFGY15sRlt0RjxGMkY8L0ZkdVEnJmxhbmc7RicvRmd1UScmcmFuZztGJ0Zcc0ZncEZSRlJGUkZSRlJGUkZSRlJGZVtsRlJGXFtsRlxzRmdwRlJGUkZSRlJGUkZSRlJGUkZcW2xGUkZgckZhXWxGZF1sRmddbEZSRmpxRlJGYltsRmdwRlJGUkZSRlJGUkZSRlJGUkZSRlJGUkZSRlJGYnNGOC1GXG82Jy1GIzYmRmJzRl5ebEZedEY8RjJGPEZlXmxGZ15sRlxzRmdwRlJGUkZSRlJGUkZSRlJGUkZlW2xGUkZcW2xGXHNGUkZncEZSRlJGUkZSRlJGUkZncEZhdEZSRlJGUkZSRlJGUkZSRlJGY3JGOC1GLDYmUSZyb3VuZEYnL0YwRkBGMkY8LUZcbzYlLUYjNigtRiw2JlErRG90UHJvZHVjdEYnRi9GMkY1LUZcbzYlLUYjNihGW3RGY29GUkZedEZicEY8RjJGPC1GOTYuUSIvRidGMkY8Rj5GQUZhXmxGRUZHRklGSy9GTlEsMC4xNjY2NjY3ZW1GJy9GUUZgYGwtRlxvNiUtRiM2JkZleC1JJW1zdXBHRiQ2JUZeei1GIzYmRlt4Ri9GMkY1LyUxc3VwZXJzY3JpcHRzaGlmdEdGaHRGYnBGPEYyRjxGYnBGPEYyRjxGXHNGZ3BGUkZSRlJGUkZSRlJGUkZSRl50RjhGXnQtRjk2LlEoJm1pbnVzO0YnRjJGPEY+RkFGQ0ZFRkdGSUZLL0ZOUSwwLjIyMjIyMjJlbUYnL0ZRRmFhbEZjckZnXWxGW3RGXHNGZ3BGUkZSRlJGUkZSRlJGUkZSRmVzRjhGZXMtRjk2LlEiK0YnRjJGPEY+RkFGQ0ZFRkdGSUZLRmBhbEZiYWxGYXZGXHlGZ3BGUkZSRlJGUkZlW2xGUkZleUZcc0ZncEZSLUY5Ni5RIiNGJ0YyRjxGPkZBRkNGRUZHRklGS0ZVRldGZlxsLUZcbzYlLUYjNiVGaHNGYnBGPEYyRjxGXHNGZ3BGUkZic0Y4LUYsNiZRJGFic0YnRmBfbEYyRjwtRlxvNiUtRiM2JUZic0ZicEY8RjJGPEZceUZncEZncEZSRmJzRjhGYXQtRiw2JlEtRGVsZXRlQ29sdW1uRidGL0YyRjUtRlxvNiUtRiM2J0Zic0Zjb0ZbXGxGYnBGPEYyRjxGXHNGZ3AtRjk2MEZURmVuRjJGZ25GaW5GPkZBRkNGRUZHRklGS0ZVRldGYXRGUkZlW2xGUkZYRlx5RmJwRjw=</Equation></Text-field>
</Input>
</Group></Presentation-Block><Presentation-Block>
<Group view="presentation" inline-output="false" labelreference="L1" drawlabel="true" applyint="true" applyrational="true" applyexponent="false">
<Input><Text-field style="Text" layout="Normal"><Equation executable="true" style="2D Math" input-equation="" display="LUklbXJvd0c2Iy9JK21vZHVsZW5hbWVHNiJJLFR5cGVzZXR0aW5nR0koX3N5c2xpYkdGJzYlLUkjbWlHRiQ2I1EhRicvJStleGVjdXRhYmxlR1EmZmFsc2VGJy8lLG1hdGh2YXJpYW50R1Enbm9ybWFsRic=">JSFH</Equation></Text-field>
</Input>
</Group></Presentation-Block>
</Worksheet>
