# Supplementary material for: NTRU-Like Random Congruential Public-Key Cryptosystem for Wireless Sensor Networks
Source: Sensors (Basel). 2020 Aug 17;20(16):4632. doi: 10.3390/s20164632 (PMC7472001; doi:10.3390/s20164632)
Supplement: Supplementary file 1 [file sensors-20-04632-s001.zip › Supplementary Material/Example S1.mw]

<?xml version="1.0" encoding="UTF-8"?>
<Worksheet>
<Version major="2016" minor="2"/>
<Label-Scheme value="2" prefix=""/>
<View-Properties presentation="true" autoexpanding_sections="true" UserProfileName="Maple Default Profile" NumericFormat-ApplyInteger="true" NumericFormat-ApplyRational="true" NumericFormat-ApplyExponent="false">
</View-Properties>
<MapleNet-Properties prettyprint="3" warnlevel="3" preplot="" helpbrowser="standard" contextmenusize="automatic" displayprecision="-1" echo="1" unitattributes="&quot;fontweight&quot; = &quot;bold&quot;" imaginaryunit="I" longdelim="true" elisiontermsthreshold="10000" elisiondigitsafter="100" elisiondigitsbefore="100" plotdevice="inline" errorbreak="1" plotoptions="" plotdriver="opengl" quiet="false" elisiontermsbefore="100" elisiontermsafter="100" screenwidth="79" indentamount="4" plotoutput="terminal" screenpixelheight="768" rtablesize="10" useclientjvm="true" labelwidth="20" postplot="" typesetting="standard" ansi="false" elisiondigitsthreshold="10000" showassumed="1" errorcursor="false" labelling="true" screenheight="25" prompt="&gt; " verboseproc="1" latexwidth="8.0" ShowLabels="true"/>
<Styles>
<Font name="Heading 1" background="[255,255,255]" bold="true" executable="false" family="Times New Roman" foreground="[0,0,0]" italic="false" opaque="false" readonly="false" size="18" subscript="false" superscript="false" underline="false" placeholder="false"/>
<Font name="Warning" background="[255,255,255]" bold="false" executable="false" family="Courier New" foreground="[0,0,255]" italic="false" opaque="false" readonly="true" size="12" subscript="false" superscript="false" underline="false" placeholder="false"/>
<Font name="2D Output" background="[255,255,255]" bold="false" executable="false" family="Times New Roman" foreground="[0,0,255]" italic="false" opaque="false" readonly="true" size="12" subscript="false" superscript="false" underline="false" placeholder="false"/>
<Font name="Heading 4" background="[255,255,255]" bold="false" executable="false" family="Times New Roman" foreground="[0,0,0]" italic="true" opaque="false" readonly="false" size="12" subscript="false" superscript="false" underline="false" placeholder="false"/>
<Font name="Line Printed Output" background="[255,255,255]" bold="false" executable="false" family="Courier New" foreground="[0,0,255]" italic="false" opaque="false" readonly="true" size="12" subscript="false" superscript="false" underline="false" placeholder="false"/>
<Font name="Heading 2" background="[255,255,255]" bold="true" executable="false" family="Times New Roman" foreground="[0,0,0]" italic="false" opaque="false" readonly="false" size="16" subscript="false" superscript="false" underline="false" placeholder="false"/>
<Font name="Maple Output" background="[255,255,255]" bold="false" executable="false" family="Times New Roman" foreground="[0,0,0]" italic="false" opaque="false" readonly="false" size="12" subscript="false" superscript="false" underline="false" placeholder="false"/>
<Font name="2D Inert Output" background="[255,255,255]" bold="false" executable="true" family="Times New Roman" foreground="[144,144,144]" italic="false" opaque="false" readonly="false" size="12" subscript="false" superscript="false" underline="false" placeholder="false"/>
<Font name="Heading 3" background="[255,255,255]" bold="true" executable="false" family="Times New Roman" foreground="[0,0,0]" italic="true" opaque="false" readonly="false" size="14" subscript="false" superscript="false" underline="false" placeholder="false"/>
<Font name="Diagnostic" background="[255,255,255]" bold="false" executable="false" family="Courier New" foreground="[40,120,40]" italic="false" opaque="false" readonly="true" size="12" subscript="false" superscript="false" underline="false" placeholder="false"/>
<Font name="Ordered List 1" background="[255,255,255]" bold="false" executable="false" family="Times New Roman" foreground="[0,0,0]" italic="false" opaque="false" readonly="false" size="12" subscript="false" superscript="false" underline="false" placeholder="false"/>
<Font name="Maple Input" background="[255,255,255]" bold="true" executable="true" family="Courier New" foreground="[120,0,14]" italic="false" opaque="false" readonly="false" size="12" subscript="false" superscript="false" underline="false" placeholder="false"/>
<Font name="Text Output" background="[255,255,255]" bold="false" executable="false" family="Courier New" foreground="[0,0,255]" italic="false" opaque="false" readonly="true" size="12" subscript="false" superscript="false" underline="false" placeholder="false"/>
<Font name="Ordered List 2" background="[255,255,255]" bold="false" executable="false" family="Times New Roman" foreground="[0,0,0]" italic="false" opaque="false" readonly="false" size="12" subscript="false" superscript="false" underline="false" placeholder="false"/>
<Font name="Ordered List 3" background="[255,255,255]" bold="false" executable="false" family="Times New Roman" foreground="[0,0,0]" italic="false" opaque="false" readonly="false" size="12" subscript="false" superscript="false" underline="false" placeholder="false"/>
<Font name="Ordered List 4" background="[255,255,255]" bold="false" executable="false" family="Times New Roman" foreground="[0,0,0]" italic="false" opaque="false" readonly="false" size="12" subscript="false" superscript="false" underline="false" placeholder="false"/>
<Font name="Ordered List 5" background="[255,255,255]" bold="false" executable="false" family="Times New Roman" foreground="[0,0,0]" italic="false" opaque="false" readonly="false" size="12" subscript="false" superscript="false" underline="false" placeholder="false"/>
<Font name="Annotation Title" background="[255,255,255]" bold="true" executable="false" family="Times New Roman" foreground="[0,0,0]" italic="false" opaque="false" readonly="false" size="18" subscript="false" superscript="false" underline="false" placeholder="false"/>
<Font name="Header and Footer" background="[255,255,255]" bold="false" executable="false" family="Times New Roman" foreground="[0,0,0]" italic="false" opaque="false" readonly="false" size="10" subscript="false" superscript="false" underline="false" placeholder="false"/>
<Font name="HyperlinkError" background="[255,255,255]" bold="false" executable="false" family="Courier New" foreground="[255,0,255]" italic="false" opaque="false" readonly="true" size="12" subscript="false" superscript="false" underline="true" placeholder="false"/>
<Font name="Atomic Variable" background="[255,255,255]" bold="false" executable="false" family="Times New Roman" foreground="[175,0,175]" italic="true" opaque="false" readonly="false" size="12" subscript="false" superscript="false" underline="false" placeholder="false"/>
<Font name="HyperlinkWarning" background="[255,255,255]" bold="false" executable="false" family="Courier New" foreground="[0,0,255]" italic="false" opaque="false" readonly="true" size="12" subscript="false" superscript="false" underline="true" placeholder="false"/>
<Font name="Dictionary Hyperlink" background="[255,255,255]" bold="false" executable="false" family="Times New Roman" foreground="[147,0,15]" italic="false" opaque="false" readonly="false" size="12" subscript="false" superscript="false" underline="true" placeholder="false"/>
<Font name="2D Math" background="[255,255,255]" bold="false" executable="true" family="Times New Roman" foreground="[0,0,0]" italic="false" opaque="false" readonly="false" size="12" subscript="false" superscript="false" underline="false" placeholder="false"/>
<Font name="Bullet Item" background="[255,255,255]" bold="false" executable="false" family="Times New Roman" foreground="[0,0,0]" italic="false" opaque="false" readonly="false" size="12" subscript="false" superscript="false" underline="false" placeholder="false"/>
<Font name="Maple Plot" background="[255,255,255]" bold="false" executable="false" family="Times New Roman" foreground="[0,0,0]" italic="false" opaque="false" readonly="false" size="12" subscript="false" superscript="false" underline="false" placeholder="false"/>
<Font name="Annotation Text" background="[255,255,255]" bold="false" executable="false" family="Times New Roman" foreground="[0,0,0]" italic="false" opaque="false" readonly="false" size="12" subscript="false" superscript="false" underline="false" placeholder="false"/>
<Font name="List Item" background="[255,255,255]" bold="false" executable="false" family="Times New Roman" foreground="[0,0,0]" italic="false" opaque="false" readonly="false" size="12" subscript="false" superscript="false" underline="false" placeholder="false"/>
<Font name="Dash Item" background="[255,255,255]" bold="false" executable="false" family="Times New Roman" foreground="[0,0,0]" italic="false" opaque="false" readonly="false" size="12" subscript="false" superscript="false" underline="false" placeholder="false"/>
<Font name="2D Input" background="[255,255,255]" bold="false" executable="true" family="Times New Roman" foreground="[0,0,0]" italic="false" opaque="false" readonly="false" size="12" subscript="false" superscript="false" underline="false" placeholder="false"/>
<Font name="Error" background="[255,255,255]" bold="false" executable="false" family="Courier New" foreground="[255,0,255]" italic="false" opaque="false" readonly="true" size="12" subscript="false" superscript="false" underline="false" placeholder="false"/>
<Font name="Title" background="[255,255,255]" bold="true" executable="false" family="Times New Roman" foreground="[0,0,0]" italic="false" opaque="false" readonly="false" size="18" subscript="false" superscript="false" underline="false" placeholder="false"/>
<Font name="Text" background="[255,255,255]" bold="false" executable="false" family="Times New Roman" foreground="[0,0,0]" italic="false" opaque="false" readonly="false" size="12" subscript="false" superscript="false" underline="false" placeholder="false"/>
<Font name="Normal" background="[255,255,255]" bold="false" executable="false" family="Times New Roman" foreground="[0,0,0]" italic="false" opaque="false" readonly="false" size="12" subscript="false" superscript="false" underline="false" placeholder="false"/>
<Font name="Caption Reference" background="[255,255,255]" bold="true" executable="false" family="Times New Roman" foreground="[0,0,0]" italic="false" opaque="false" readonly="false" size="12" subscript="false" superscript="false" underline="false" placeholder="false"/>
<Font name="Code" background="[255,255,255]" bold="false" executable="false" family="Courier New" foreground="[255,0,0]" italic="false" opaque="false" readonly="false" size="12" subscript="false" superscript="false" underline="false" placeholder="false"/>
<Font name="Maple Input Placeholder" background="[255,255,255]" bold="true" executable="true" family="Courier New" foreground="[200,0,200]" italic="false" opaque="false" readonly="false" size="12" subscript="false" superscript="false" underline="false" placeholder="true"/>
<Font name="Equation Label" background="[255,255,255]" bold="true" executable="false" family="Times New Roman" foreground="[0,0,0]" italic="false" opaque="false" readonly="false" size="12" subscript="false" superscript="false" underline="false" placeholder="false"/>
<Font name="Author" background="[255,255,255]" bold="false" executable="false" family="Times New Roman" foreground="[0,0,0]" italic="false" opaque="false" readonly="false" size="12" subscript="false" superscript="false" underline="false" placeholder="false"/>
<Font name="Hyperlink" background="[255,255,255]" bold="false" executable="false" family="Times New Roman" foreground="[0,128,128]" italic="false" opaque="false" readonly="false" size="12" subscript="false" superscript="false" underline="true" placeholder="false"/>
<Font name="Caption Text" background="[255,255,255]" bold="true" executable="false" family="Times New Roman" foreground="[0,0,0]" italic="false" opaque="false" readonly="false" size="12" subscript="false" superscript="false" underline="false" placeholder="false"/>
<Layout name="Heading 1" alignment="left" bullet="none" firstindent="0" leftmargin="0" rightmargin="0" linespacing="0.0" spaceabove="8" spacebelow="4" linebreak="space" pagebreak-before="false" initial="0" bulletsuffix=""/>
<Layout name="Warning" alignment="left" bullet="none" firstindent="0" leftmargin="0" rightmargin="0" linespacing="0.0" spaceabove="0" spacebelow="0" linebreak="space" pagebreak-before="false" initial="0" bulletsuffix=""/>
<Layout name="Heading 4" alignment="left" bullet="none" firstindent="0" leftmargin="0" rightmargin="0" linespacing="0.0" spaceabove="0" spacebelow="0" linebreak="space" pagebreak-before="false" initial="0" bulletsuffix=""/>
<Layout name="Line Printed Output" alignment="left" bullet="none" firstindent="0" leftmargin="0" rightmargin="0" linespacing="0.0" spaceabove="0" spacebelow="0" linebreak="any" pagebreak-before="false" initial="0" bulletsuffix=""/>
<Layout name="Heading 2" alignment="left" bullet="none" firstindent="0" leftmargin="0" rightmargin="0" linespacing="0.0" spaceabove="8" spacebelow="2" linebreak="space" pagebreak-before="false" initial="0" bulletsuffix=""/>
<Layout name="Maple Output" alignment="centred" bullet="none" firstindent="0" leftmargin="0" rightmargin="0" linespacing="0.3" spaceabove="0" spacebelow="0" linebreak="space" pagebreak-before="false" initial="0" bulletsuffix=""/>
<Layout name="Heading 3" alignment="left" bullet="none" firstindent="0" leftmargin="0" rightmargin="0" linespacing="0.0" spaceabove="0" spacebelow="0" linebreak="space" pagebreak-before="false" initial="0" bulletsuffix=""/>
<Layout name="Diagnostic" alignment="left" bullet="none" firstindent="0" leftmargin="0" rightmargin="0" linespacing="0.0" spaceabove="0" spacebelow="0" linebreak="any" pagebreak-before="false" initial="0" bulletsuffix=""/>
<Layout name="Ordered List 1" alignment="left" bullet="numeric" firstindent="0" leftmargin="0" rightmargin="0" linespacing="0.0" spaceabove="3" spacebelow="3" linebreak="space" pagebreak-before="false" initial="-1" bulletsuffix="."/>
<Layout name="Text Output" alignment="left" bullet="none" firstindent="0" leftmargin="0" rightmargin="0" linespacing="0.0" spaceabove="0" spacebelow="0" linebreak="newline" pagebreak-before="false" initial="0" bulletsuffix=""/>
<Layout name="Ordered List 2" alignment="left" bullet="alphabetic" firstindent="0" leftmargin="36" rightmargin="0" linespacing="0.0" spaceabove="3" spacebelow="3" linebreak="space" pagebreak-before="false" initial="-1" bulletsuffix="."/>
<Layout name="Ordered List 3" alignment="left" bullet="roman" firstindent="0" leftmargin="72" rightmargin="0" linespacing="0.0" spaceabove="3" spacebelow="3" linebreak="space" pagebreak-before="false" initial="-1" bulletsuffix="."/>
<Layout name="Ordered List 4" alignment="left" bullet="ALPHABETIC" firstindent="0" leftmargin="108" rightmargin="0" linespacing="0.0" spaceabove="3" spacebelow="3" linebreak="space" pagebreak-before="false" initial="-1" bulletsuffix="."/>
<Layout name="Ordered List 5" alignment="left" bullet="ROMAN" firstindent="0" leftmargin="144" rightmargin="0" linespacing="0.0" spaceabove="3" spacebelow="3" linebreak="space" pagebreak-before="false" initial="-1" bulletsuffix="."/>
<Layout name="Annotation Title" alignment="centred" bullet="none" firstindent="0" leftmargin="0" rightmargin="0" linespacing="0.0" spaceabove="12" spacebelow="12" linebreak="space" pagebreak-before="false" initial="0" bulletsuffix=""/>
<Layout name="HyperlinkError" alignment="left" bullet="none" firstindent="0" leftmargin="0" rightmargin="0" linespacing="0.0" spaceabove="0" spacebelow="0" linebreak="space" pagebreak-before="false" initial="0" bulletsuffix=""/>
<Layout name="HyperlinkWarning" alignment="left" bullet="none" firstindent="0" leftmargin="0" rightmargin="0" linespacing="0.0" spaceabove="0" spacebelow="0" linebreak="space" pagebreak-before="false" initial="0" bulletsuffix=""/>
<Layout name="Bullet Item" alignment="left" bullet="dot" firstindent="0" leftmargin="0" rightmargin="0" linespacing="0.0" spaceabove="3" spacebelow="3" linebreak="space" pagebreak-before="false" initial="0" bulletsuffix=""/>
<Layout name="Maple Plot" alignment="centred" bullet="none" firstindent="0" leftmargin="0" rightmargin="0" linespacing="0.0" spaceabove="0" spacebelow="0" linebreak="space" pagebreak-before="false" initial="0" bulletsuffix=""/>
<Layout name="List Item" alignment="left" bullet="indent" firstindent="0" leftmargin="0" rightmargin="0" linespacing="0.0" spaceabove="3" spacebelow="3" linebreak="space" pagebreak-before="false" initial="0" bulletsuffix=""/>
<Layout name="Dash Item" alignment="left" bullet="dash" firstindent="0" leftmargin="0" rightmargin="0" linespacing="0.0" spaceabove="3" spacebelow="3" linebreak="space" pagebreak-before="false" initial="0" bulletsuffix=""/>
<Layout name="Error" alignment="left" bullet="none" firstindent="0" leftmargin="0" rightmargin="0" linespacing="0.0" spaceabove="0" spacebelow="0" linebreak="space" pagebreak-before="false" initial="0" bulletsuffix=""/>
<Layout name="Title" alignment="centred" bullet="none" firstindent="0" leftmargin="0" rightmargin="0" linespacing="0.0" spaceabove="12" spacebelow="12" linebreak="space" pagebreak-before="false" initial="0" bulletsuffix=""/>
<Layout name="Normal" alignment="left" bullet="none" firstindent="0" leftmargin="0" rightmargin="0" linespacing="0.0" spaceabove="0" spacebelow="0" linebreak="space" pagebreak-before="false" initial="0" bulletsuffix=""/>
<Layout name="Author" alignment="centred" bullet="none" firstindent="0" leftmargin="0" rightmargin="0" linespacing="0.0" spaceabove="8" spacebelow="8" linebreak="space" pagebreak-before="false" initial="0" bulletsuffix=""/>
<Pencil-style name="Pencil 1" pen-color="[0,0,0]" pen-height="1.0" pen-width="1.0" pen-opacity="1.0"/>
<Pencil-style name="Pencil 2" pen-color="[0,0,255]" pen-height="1.0" pen-width="1.0" pen-opacity="1.0"/>
<Pencil-style name="Pencil 3" pen-color="[0,0,0]" pen-height="3.0" pen-width="3.0" pen-opacity="1.0"/>
<Pencil-style name="Pencil 4" pen-color="[0,0,255]" pen-height="3.0" pen-width="3.0" pen-opacity="1.0"/>
<Pencil-style name="Pencil 5" pen-color="[255,0,0]" pen-height="5.0" pen-width="5.0" pen-opacity="1.0"/>
<Highlighter-style name="Highlighter 5" pen-color="[255,255,0]" pen-height="48.0" pen-width="48.0" pen-opacity="0.8"/>
<Highlighter-style name="Highlighter 3" pen-color="[51,255,0]" pen-height="24.0" pen-width="24.0" pen-opacity="0.8"/>
<Highlighter-style name="Highlighter 4" pen-color="[0,255,255]" pen-height="32.0" pen-width="32.0" pen-opacity="0.8"/>
<Highlighter-style name="Highlighter 1" pen-color="[255,153,255]" pen-height="12.0" pen-width="8.0" pen-opacity="0.8"/>
<Highlighter-style name="Highlighter 2" pen-color="[255,204,0]" pen-height="14.0" pen-width="14.0" pen-opacity="0.8"/>
</Styles>
<Startup-Code startupcode=""/>
<Task-table>
    <Task-category name="&lt;default&gt;"/>
</Task-table>
<Task/><Presentation-Block>
<Group view="presentation" hide-input="false" hide-output="false" inline-output="false" labelreference="L255" drawlabel="true" applyint="true" applyrational="true" applyexponent="false">
<Input><Text-field style="Text" layout="Normal"><Equation executable="true" style="2D Math" input-equation="with(LinearAlgebra):" display="LUklbXJvd0c2Iy9JK21vZHVsZW5hbWVHNiJJLFR5cGVzZXR0aW5nR0koX3N5c2xpYkdGJzYzLUkjbWlHRiQ2JlEld2l0aEYnLyUnaXRhbGljR1EldHJ1ZUYnLyUwZm9udF9zdHlsZV9uYW1lR1EpMkR+SW5wdXRGJy8lLG1hdGh2YXJpYW50R1EnaXRhbGljRictSShtZmVuY2VkR0YkNiUtRiM2JS1GLDYmUS5MaW5lYXJBbGdlYnJhRidGL0YyRjUvJStleGVjdXRhYmxlR1EmZmFsc2VGJy9GNlEnbm9ybWFsRidGMkZDLUkjbW9HRiQ2LlEiOkYnRjJGQy8lJmZlbmNlR0ZCLyUqc2VwYXJhdG9yR0ZCLyUpc3RyZXRjaHlHRkIvJSpzeW1tZXRyaWNHRkIvJShsYXJnZW9wR0ZCLyUubW92YWJsZWxpbWl0c0dGQi8lJ2FjY2VudEdGQi8lJ2xzcGFjZUdRLDAuMjc3Nzc3OGVtRicvJSdyc3BhY2VHRlktSSdtc3BhY2VHRiQ2Ji8lJ2hlaWdodEdRJjAuMGV4RicvJSZ3aWR0aEdRJjAuMGVtRicvJSZkZXB0aEdGW28vJSpsaW5lYnJlYWtHUShuZXdsaW5lRictRkY2LlEifkYnRjJGQ0ZJRktGTUZPRlFGU0ZVL0ZYRl5vL0ZlbkZeby1GLDYmUSdESUdJVFNGJ0YvRjJGNS1GRjYuUSomY29sb25lcTtGJ0YyRkNGSUZLRk1GT0ZRRlNGVUZXRlotSSNtbkdGJDYlUSMxMEYnRjJGQ0ZFRmZuRmRvLUYsNiZRK3ByaW50bGV2ZWxGJ0YvRjJGNUZccC1GYHA2JVEiMUYnRjJGQ0ZFRkBGQw==">QygtSSV3aXRoRzYiNiNJLkxpbmVhckFsZ2VicmFHNiQlKnByb3RlY3RlZEdJKF9zeXNsaWJHRiUhIiI+SSdESUdJVFNHRiUiIzVGKz5JK3ByaW50bGV2ZWxHRiUiIiJGKw==</Equation></Text-field>
</Input>
</Group>
<Group view="presentation" hide-input="false" hide-output="false" inline-output="false" labelreference="L103" drawlabel="true" applyint="true" applyrational="true" applyexponent="false">
<Input><Text-field style="Text" layout="Normal"><Equation executable="true" style="2D Math" input-equation="" display="LUklbXJvd0c2Iy9JK21vZHVsZW5hbWVHNiJJLFR5cGVzZXR0aW5nR0koX3N5c2xpYkdGJzYlLUkjbWlHRiQ2I1EhRicvJStleGVjdXRhYmxlR1EmZmFsc2VGJy8lLG1hdGh2YXJpYW50R1Enbm9ybWFsRic=">JSFH</Equation></Text-field>
</Input>
</Group></Presentation-Block><Presentation-Block>
<Group view="presentation" hide-output="false" inline-output="false" labelreference="L265" drawlabel="true" applyint="true" applyrational="true" applyexponent="false">
<Input><Text-field style="Text" layout="Normal"><Equation executable="true" style="2D Math" input-equation="q := 122430513839:" display="LUklbXJvd0c2Iy9JK21vZHVsZW5hbWVHNiJJLFR5cGVzZXR0aW5nR0koX3N5c2xpYkdGJzY1LUkjbWlHRiQ2J1EicUYnLyUlc2l6ZUdRIzE0RicvJSdpdGFsaWNHUSV0cnVlRicvJTBmb250X3N0eWxlX25hbWVHUSkyRH5JbnB1dEYnLyUsbWF0aHZhcmlhbnRHUSdpdGFsaWNGJy1JI21vR0YkNi9RKiZjb2xvbmVxO0YnRi9GNS9GOVEnbm9ybWFsRicvJSZmZW5jZUdRJmZhbHNlRicvJSpzZXBhcmF0b3JHRkMvJSlzdHJldGNoeUdGQy8lKnN5bW1ldHJpY0dGQy8lKGxhcmdlb3BHRkMvJS5tb3ZhYmxlbGltaXRzR0ZDLyUnYWNjZW50R0ZDLyUnbHNwYWNlR1EsMC4yNzc3Nzc4ZW1GJy8lJ3JzcGFjZUdGUi1JI21uR0YkNiZRLTEyMjQzMDUxMzgzOUYnRi9GNUY/LUY8Ni9RIjpGJ0YvRjVGP0ZBRkRGRkZIRkpGTEZORlBGUy1JJ21zcGFjZUdGJDYmLyUnaGVpZ2h0R1EmMC4wZXhGJy8lJndpZHRoR1EmMC4wZW1GJy8lJmRlcHRoR0Zbby8lKmxpbmVicmVha0dRKG5ld2xpbmVGJy1GPDYvUSJ+RidGL0Y1Rj9GQUZERkZGSEZKRkxGTi9GUUZeby9GVEZeby1GLDYnUSJmRidGL0YyRjVGOEY7LUZWNiZRJzIzMTIzM0YnRi9GNUY/RllGZm5GZG8tRiw2J1EiZ0YnRi9GMkY1RjhGOy1GVjYmUScxOTU2OTZGJ0YvRjVGP0ZZLUYsNiNRIUYnLyUrZXhlY3V0YWJsZUdGQ0Y/">Qyg+SSJxRzYiIi1SUV5JQzchIiI+SSJmR0YlIidMN0JGJz5JImdHRiUiJydwJj5GJw==</Equation></Text-field>
</Input>
</Group></Presentation-Block><Presentation-Block>
<Group view="presentation" hide-input="false" hide-output="false" inline-output="false" labelreference="L219" drawlabel="true" applyint="true" applyrational="true" applyexponent="false">
<Input><Text-field style="Text" size="14" layout="Normal"><Equation executable="true" style="2D Math" input-equation="igcdex(f, q, 'Fq', 'qz'):" display="LUklbXJvd0c2Iy9JK21vZHVsZW5hbWVHNiJJLFR5cGVzZXR0aW5nR0koX3N5c2xpYkdGJzYvLUkjbW9HRiQ2L1EifkYnLyUlc2l6ZUdRIzE0RicvJTBmb250X3N0eWxlX25hbWVHUSkyRH5JbnB1dEYnLyUsbWF0aHZhcmlhbnRHUSdub3JtYWxGJy8lJmZlbmNlR1EmZmFsc2VGJy8lKnNlcGFyYXRvckdGOi8lKXN0cmV0Y2h5R0Y6LyUqc3ltbWV0cmljR0Y6LyUobGFyZ2VvcEdGOi8lLm1vdmFibGVsaW1pdHNHRjovJSdhY2NlbnRHRjovJSdsc3BhY2VHUSYwLjBlbUYnLyUncnNwYWNlR0ZJLUkjbWlHRiQ2J1EnaWdjZGV4RidGLy8lJ2l0YWxpY0dRJXRydWVGJ0YyL0Y2USdpdGFsaWNGJy1JKG1mZW5jZWRHRiQ2Ji1GIzYwLUZNNidRImZGJ0YvRlBGMkZTLUYsNi9RIixGJ0YvRjJGNUY4L0Y8RlJGPUY/RkFGQ0ZFRkcvRktRLDAuMzMzMzMzM2VtRictRk02J1EicUYnRi9GUEYyRlNGZ24tRiw2L1EiJ0YnRi9GMkY1RjhGO0Y9Rj9GQUZDRkUvRkhRLDAuMTExMTExMWVtRidGSi1GTTYnUSNGcUYnRi9GUEYyRlNGYG9GZ25GYG8tRk02J1EjcXpGJ0YvRlBGMkZTRmBvRi8vJStleGVjdXRhYmxlR0Y6RjVGL0YyRjUtRiw2L1EiOkYnRi9GMkY1RjhGO0Y9Rj9GQUZDRkUvRkhRLDAuMjc3Nzc3OGVtRicvRktGYXAtSSdtc3BhY2VHRiQ2Ji8lJ2hlaWdodEdRJjAuMGV4RicvJSZ3aWR0aEdGSS8lJmRlcHRoR0ZocC8lKmxpbmVicmVha0dRKG5ld2xpbmVGJ0YrRkwtRlY2Ji1GIzYwRlpGZ24tRk02J1EiZ0YnRi9GUEYyRlNGZ25GYG8tRk02J1EjRmdGJ0YvRlBGMkZTRmBvRmduRmBvLUZNNidRI2d6RidGL0ZQRjJGU0Zgb0YvRltwRjVGL0YyRjVGXXBGK0YvRltwRjU=">QyYtSSdpZ2NkZXhHNiI2JkkiZkdGJUkicUdGJS5JI0ZxR0YlLkkjcXpHRiUhIiItRiQ2JkYnSSJnR0YlLkkjRmdHRiUuSSNnekdGJUYt</Equation></Text-field>
</Input>
</Group>
<Group view="presentation" hide-input="false" hide-output="false" inline-output="false" labelreference="L220" drawlabel="true" applyint="true" applyrational="true" applyexponent="false">
<Input><Text-field style="Text" size="14" layout="Normal"><Equation executable="true" style="2D Math" input-equation="" display="LUklbXJvd0c2Iy9JK21vZHVsZW5hbWVHNiJJLFR5cGVzZXR0aW5nR0koX3N5c2xpYkdGJzYmLUkjbWlHRiQ2I1EhRicvJSVzaXplR1EjMTRGJy8lK2V4ZWN1dGFibGVHUSZmYWxzZUYnLyUsbWF0aHZhcmlhbnRHUSdub3JtYWxGJw==">JSFH</Equation></Text-field>
</Input>
</Group></Presentation-Block><Presentation-Block>
<Group view="presentation" hide-input="false" hide-output="false" inline-output="false" labelreference="L216" drawlabel="true" applyint="true" applyrational="true" applyexponent="false">
<Input><Text-field style="Text" size="14" layout="Normal"><Equation executable="true" style="2D Math" input-equation="`mod`(Fq, q)" display="LUklbXJvd0c2Iy9JK21vZHVsZW5hbWVHNiJJLFR5cGVzZXR0aW5nR0koX3N5c2xpYkdGJzYqLUkjbWlHRiQ2JlEjRnFGJy8lJXNpemVHUSMxNEYnLyUnaXRhbGljR1EldHJ1ZUYnLyUsbWF0aHZhcmlhbnRHUSdpdGFsaWNGJy1JI21vR0YkNi5RIn5GJ0YvL0Y2USdub3JtYWxGJy8lJmZlbmNlR1EmZmFsc2VGJy8lKnNlcGFyYXRvckdGQC8lKXN0cmV0Y2h5R0ZALyUqc3ltbWV0cmljR0ZALyUobGFyZ2VvcEdGQC8lLm1vdmFibGVsaW1pdHNHRkAvJSdhY2NlbnRHRkAvJSdsc3BhY2VHUSYwLjBlbUYnLyUncnNwYWNlR0ZPLUY5NjBRJG1vZEYnRi8vJSVib2xkR0Y0L0Y2USVib2xkRicvJStmb250d2VpZ2h0R0ZYRj5GQUZDRkVGR0ZJRktGTUZQRjgtRiw2JlEicUYnRi9GMkY1Ri8vJStleGVjdXRhYmxlR0ZARjw=">LUkkbW9kRzYiNiRJI0ZxR0YkSSJxR0Yk</Equation></Text-field>
</Input>
<Output><Text-field style="2D Output" layout="Maple Output"><Equation executable="false" style="2D Output" display="LUkjbW5HNiMvSSttb2R1bGVuYW1lRzYiSSxUeXBlc2V0dGluZ0dJKF9zeXNsaWJHRic2JFEsNTQzNjg0MzkyNTJGJy8lLG1hdGh2YXJpYW50R1Enbm9ybWFsRic=">IixfI1Ilb1Ym</Equation></Text-field>
</Output>
</Group></Presentation-Block><Presentation-Block>
<Group view="presentation" hide-input="false" hide-output="false" inline-output="false" labelreference="L218" drawlabel="true" applyint="true" applyrational="true" applyexponent="false">
<Input><Text-field style="Text" size="14" layout="Normal"><Equation executable="true" style="2D Math" input-equation="`mod`(Fg, g)" display="LUklbXJvd0c2Iy9JK21vZHVsZW5hbWVHNiJJLFR5cGVzZXR0aW5nR0koX3N5c2xpYkdGJzYqLUkjbWlHRiQ2JlEjRmdGJy8lJXNpemVHUSMxNEYnLyUnaXRhbGljR1EldHJ1ZUYnLyUsbWF0aHZhcmlhbnRHUSdpdGFsaWNGJy1JI21vR0YkNi5RIn5GJ0YvL0Y2USdub3JtYWxGJy8lJmZlbmNlR1EmZmFsc2VGJy8lKnNlcGFyYXRvckdGQC8lKXN0cmV0Y2h5R0ZALyUqc3ltbWV0cmljR0ZALyUobGFyZ2VvcEdGQC8lLm1vdmFibGVsaW1pdHNHRkAvJSdhY2NlbnRHRkAvJSdsc3BhY2VHUSYwLjBlbUYnLyUncnNwYWNlR0ZPLUY5NjBRJG1vZEYnRi8vJSVib2xkR0Y0L0Y2USVib2xkRicvJStmb250d2VpZ2h0R0ZYRj5GQUZDRkVGR0ZJRktGTUZQRjgtRiw2JlEiZ0YnRi9GMkY1Ri8vJStleGVjdXRhYmxlR0ZARjw=">LUkkbW9kRzYiNiRJI0ZnR0YkSSJnR0Yk</Equation></Text-field>
</Input>
<Output><Text-field style="2D Output" layout="Maple Output"><Equation executable="false" style="2D Output" display="LUkjbW5HNiMvSSttb2R1bGVuYW1lRzYiSSxUeXBlc2V0dGluZ0dJKF9zeXNsaWJHRic2JFEnMTI3NTA1RicvJSxtYXRodmFyaWFudEdRJ25vcm1hbEYn">Iicwdjc=</Equation></Text-field>
</Output>
</Group></Presentation-Block><Presentation-Block>
<Group view="presentation" hide-input="false" hide-output="false" inline-output="false" labelreference="L217" drawlabel="true" applyint="true" applyrational="true" applyexponent="false">
<Input><Text-field style="Text" size="14" layout="Normal"><Equation executable="true" style="2D Math" input-equation="h := `mod`(Fq*g, q);" display="LUklbXJvd0c2Iy9JK21vZHVsZW5hbWVHNiJJLFR5cGVzZXR0aW5nR0koX3N5c2xpYkdGJzYvLUkjbWlHRiQ2J1EiaEYnLyUlc2l6ZUdRIzE0RicvJSdpdGFsaWNHUSV0cnVlRicvJTBmb250X3N0eWxlX25hbWVHUSkyRH5JbnB1dEYnLyUsbWF0aHZhcmlhbnRHUSdpdGFsaWNGJy1JI21vR0YkNi9RKiZjb2xvbmVxO0YnRi9GNS9GOVEnbm9ybWFsRicvJSZmZW5jZUdRJmZhbHNlRicvJSpzZXBhcmF0b3JHRkMvJSlzdHJldGNoeUdGQy8lKnN5bW1ldHJpY0dGQy8lKGxhcmdlb3BHRkMvJS5tb3ZhYmxlbGltaXRzR0ZDLyUnYWNjZW50R0ZDLyUnbHNwYWNlR1EsMC4yNzc3Nzc4ZW1GJy8lJ3JzcGFjZUdGUi1GLDYnUSNGcUYnRi9GMkY1RjgtRjw2L1EnJnNkb3Q7RidGL0Y1Rj9GQUZERkZGSEZKRkxGTi9GUVEmMC4wZW1GJy9GVEZmbi1GLDYnUSJnRidGL0YyRjVGOC1GPDYvUSJ+RidGL0Y1Rj9GQUZERkZGSEZKRkxGTkZlbkZnbi1GPDYxUSRtb2RGJ0YvLyUlYm9sZEdGNEY1L0Y5USVib2xkRicvJStmb250d2VpZ2h0R0Zkb0ZBRkRGRkZIRkpGTEZORmVuRmduRltvLUYsNidRInFGJ0YvRjJGNUY4LUY8Ni9RIjtGJ0YvRjVGP0ZBL0ZFRjRGRkZIRkpGTEZORmVuRlNGLy8lK2V4ZWN1dGFibGVHRkNGPw==">QyQ+SSJoRzYiLUkkbW9kR0YlNiQqJkkjRnFHRiUiIiJJImdHRiVGK0kicUdGJUYr</Equation></Text-field>
</Input>
<Output><Text-field style="2D Output" layout="Maple Output"><Equation executable="false" style="2D Output" display="LUkjbW5HNiMvSSttb2R1bGVuYW1lRzYiSSxUeXBlc2V0dGluZ0dJKF9zeXNsaWJHRic2JFEtMTA3MTQzNzA4Nzc1RicvJSxtYXRodmFyaWFudEdRJ25vcm1hbEYn">Ii12KDNQOTIi</Equation></Text-field>
</Output>
</Group></Presentation-Block><Presentation-Block>
<Group view="presentation" hide-input="false" hide-output="false" inline-output="false" labelreference="L215" drawlabel="true" applyint="true" applyrational="true" applyexponent="false">
<Input><Text-field style="Text" size="14" layout="Normal"><Equation executable="true" style="2D Math" input-equation="r := 10101; -1; m := 12345; -1; e := `mod`(h*r+m, q)" display="LUklbXJvd0c2Iy9JK21vZHVsZW5hbWVHNiJJLFR5cGVzZXR0aW5nR0koX3N5c2xpYkdGJzY/LUkjbWlHRiQ2J1EickYnLyUlc2l6ZUdRIzE0RicvJSdpdGFsaWNHUSV0cnVlRicvJTBmb250X3N0eWxlX25hbWVHUSkyRH5JbnB1dEYnLyUsbWF0aHZhcmlhbnRHUSdpdGFsaWNGJy1JI21vR0YkNi9RKiZjb2xvbmVxO0YnRi9GNS9GOVEnbm9ybWFsRicvJSZmZW5jZUdRJmZhbHNlRicvJSpzZXBhcmF0b3JHRkMvJSlzdHJldGNoeUdGQy8lKnN5bW1ldHJpY0dGQy8lKGxhcmdlb3BHRkMvJS5tb3ZhYmxlbGltaXRzR0ZDLyUnYWNjZW50R0ZDLyUnbHNwYWNlR1EsMC4yNzc3Nzc4ZW1GJy8lJ3JzcGFjZUdGUi1JI21uR0YkNiZRJjEwMTAxRidGL0Y1Rj8tRjw2L1EiOkYnRi9GNUY/RkFGREZGRkhGSkZMRk5GUEZTLUY8Ni9RIn5GJ0YvRjVGP0ZBRkRGRkZIRkpGTEZOL0ZRUSYwLjBlbUYnL0ZURmpuLUknbXNwYWNlR0YkNiYvJSdoZWlnaHRHUSYwLjBleEYnLyUmd2lkdGhHRmpuLyUmZGVwdGhHRmFvLyUqbGluZWJyZWFrR1EobmV3bGluZUYnLUZdbzYmRl9vRmJvRmRvL0Znb1ElYXV0b0YnLUYsNidRIm1GJ0YvRjJGNUY4RjstRlY2JlEmMTIzNDVGJ0YvRjVGP0ZZRmZuRlxvRlxvRmlvLUYsNiZRImVGJ0YvRjJGOC1GPDYuRj5GL0Y/RkFGREZGRkhGSkZMRk5GUEZTLUYsNiZGLkYvRjJGOC1GPDYuUScmc2RvdDtGJ0YvRj9GQUZERkZGSEZKRkxGTkZpbkZbby1GLDYmUSJoRidGL0YyRjgtRjw2LlEiK0YnRi9GP0ZBRkRGRkZIRkpGTEZOL0ZRUSwwLjIyMjIyMjJlbUYnL0ZURmRxLUYsNiZGX3BGL0YyRjgtRjw2LkZobkYvRj9GQUZERkZGSEZKRkxGTkZpbkZbby1GPDYwUSRtb2RGJ0YvLyUlYm9sZEdGNC9GOVElYm9sZEYnLyUrZm9udHdlaWdodEdGYHJGQUZERkZGSEZKRkxGTkZpbkZbb0ZocS1GLDYmUSJxRidGL0YyRjhGLy8lK2V4ZWN1dGFibGVHRkNGPw==">Qyc+SSJyRzYiIiYsLCIhIiI+SSJtR0YlIiZYQiJGJz5JImVHRiUtSSRtb2RHRiU2JCwmKiZJImhHRiUiIiJGJEYzRjNGKUYzSSJxR0Yl</Equation></Text-field>
</Input>
<Output><Text-field style="2D Output" layout="Maple Output"><Equation executable="false" style="2D Output" display="LUkjbW5HNiMvSSttb2R1bGVuYW1lRzYiSSxUeXBlc2V0dGluZ0dJKF9zeXNsaWJHRic2JFEsOTUyOTA1MjU2OTlGJy8lLG1hdGh2YXJpYW50R1Enbm9ybWFsRic=">IiwqcEQwSCYq</Equation></Text-field>
</Output>
</Group></Presentation-Block><Presentation-Block>
<Group view="presentation" hide-input="false" hide-output="false" inline-output="false" labelreference="L186" drawlabel="true" applyint="true" applyrational="true" applyexponent="false">
<Input><Text-field style="Text" size="14" layout="Normal"><Equation executable="true" style="2D Math" input-equation="a := `mod`(f*e, q)" display="LUklbXJvd0c2Iy9JK21vZHVsZW5hbWVHNiJJLFR5cGVzZXR0aW5nR0koX3N5c2xpYkdGJzYuLUkjbWlHRiQ2JlEiYUYnLyUlc2l6ZUdRIzE0RicvJSdpdGFsaWNHUSV0cnVlRicvJSxtYXRodmFyaWFudEdRJ2l0YWxpY0YnLUkjbW9HRiQ2LlEqJmNvbG9uZXE7RidGLy9GNlEnbm9ybWFsRicvJSZmZW5jZUdRJmZhbHNlRicvJSpzZXBhcmF0b3JHRkAvJSlzdHJldGNoeUdGQC8lKnN5bW1ldHJpY0dGQC8lKGxhcmdlb3BHRkAvJS5tb3ZhYmxlbGltaXRzR0ZALyUnYWNjZW50R0ZALyUnbHNwYWNlR1EsMC4yNzc3Nzc4ZW1GJy8lJ3JzcGFjZUdGTy1GLDYmUSJmRidGL0YyRjUtRjk2LlEnJnNkb3Q7RidGL0Y8Rj5GQUZDRkVGR0ZJRksvRk5RJjAuMGVtRicvRlFGWS1GLDYmUSJlRidGL0YyRjUtRjk2LlEifkYnRi9GPEY+RkFGQ0ZFRkdGSUZLRlhGWi1GOTYwUSRtb2RGJ0YvLyUlYm9sZEdGNC9GNlElYm9sZEYnLyUrZm9udHdlaWdodEdGYW9GPkZBRkNGRUZHRklGS0ZYRlpGaG4tRiw2JlEicUYnRi9GMkY1Ri8vJStleGVjdXRhYmxlR0ZARjw=">PkkiYUc2Ii1JJG1vZEdGJDYkKiZJImZHRiQiIiJJImVHRiRGKkkicUdGJA==</Equation></Text-field>
</Input>
<Output><Text-field style="2D Output" layout="Maple Output"><Equation executable="false" style="2D Output" display="LUkjbW5HNiMvSSttb2R1bGVuYW1lRzYiSSxUeXBlc2V0dGluZ0dJKF9zeXNsaWJHRic2JFErNDgzMTI5NjY4MUYnLyUsbWF0aHZhcmlhbnRHUSdub3JtYWxGJw==">IisibydISls=</Equation></Text-field>
</Output>
</Group></Presentation-Block><Presentation-Block>
<Group view="presentation" hide-input="false" hide-output="false" inline-output="false" labelreference="L224" drawlabel="true" applyint="true" applyrational="true" applyexponent="false">
<Input><Text-field style="Text" layout="Normal"><Equation executable="true" style="2D Math" input-equation="`mod`(Fg*a, g)" display="LUklbXJvd0c2Iy9JK21vZHVsZW5hbWVHNiJJLFR5cGVzZXR0aW5nR0koX3N5c2xpYkdGJzYrLUkjbWlHRiQ2JVEjRmdGJy8lJ2l0YWxpY0dRJXRydWVGJy8lLG1hdGh2YXJpYW50R1EnaXRhbGljRictSSNtb0dGJDYtUScmc2RvdDtGJy9GM1Enbm9ybWFsRicvJSZmZW5jZUdRJmZhbHNlRicvJSpzZXBhcmF0b3JHRj0vJSlzdHJldGNoeUdGPS8lKnN5bW1ldHJpY0dGPS8lKGxhcmdlb3BHRj0vJS5tb3ZhYmxlbGltaXRzR0Y9LyUnYWNjZW50R0Y9LyUnbHNwYWNlR1EmMC4wZW1GJy8lJ3JzcGFjZUdGTC1GLDYlUSJhRidGL0YyLUY2Ni1RIn5GJ0Y5RjtGPkZARkJGREZGRkhGSkZNLUY2Ni9RJG1vZEYnLyUlYm9sZEdGMS9GM1ElYm9sZEYnLyUrZm9udHdlaWdodEdGZW5GO0Y+RkBGQkZERkZGSEZKRk1GUi1GLDYlUSJnRidGL0YyLyUrZXhlY3V0YWJsZUdGPUY5">LUkkbW9kRzYiNiQqJkkjRmdHRiQiIiJJImFHRiRGKEkiZ0dGJA==</Equation></Text-field>
</Input>
<Output><Text-field style="2D Output" layout="Maple Output"><Equation executable="false" style="2D Output" display="LUkjbW5HNiMvSSttb2R1bGVuYW1lRzYiSSxUeXBlc2V0dGluZ0dJKF9zeXNsaWJHRic2JFEmMTIzNDVGJy8lLG1hdGh2YXJpYW50R1Enbm9ybWFsRic=">IiZYQiI=</Equation></Text-field>
</Output>
</Group></Presentation-Block><Presentation-Block>
<Group view="presentation" hide-input="false" hide-output="false" inline-output="false" labelreference="L188" drawlabel="true" applyint="true" applyrational="true" applyexponent="false">
<Input><Text-field style="Text" size="14" layout="Normal"><Equation executable="true" style="2D Math" input-equation="m" display="LUklbXJvd0c2Iy9JK21vZHVsZW5hbWVHNiJJLFR5cGVzZXR0aW5nR0koX3N5c2xpYkdGJzYlLUkjbWlHRiQ2JVEibUYnLyUnaXRhbGljR1EldHJ1ZUYnLyUsbWF0aHZhcmlhbnRHUSdpdGFsaWNGJy8lK2V4ZWN1dGFibGVHUSZmYWxzZUYnL0YzUSdub3JtYWxGJw==">SSJtRzYi</Equation></Text-field>
</Input>
<Output><Text-field style="2D Output" layout="Maple Output"><Equation executable="false" style="2D Output" display="LUkjbW5HNiMvSSttb2R1bGVuYW1lRzYiSSxUeXBlc2V0dGluZ0dJKF9zeXNsaWJHRic2JFEmMTIzNDVGJy8lLG1hdGh2YXJpYW50R1Enbm9ybWFsRic=">IiZYQiI=</Equation></Text-field>
</Output>
</Group></Presentation-Block><Presentation-Block>
<Group view="presentation" inline-output="false" labelreference="L264" drawlabel="true" applyint="true" applyrational="true" applyexponent="false">
<Input><Text-field style="Text" layout="Normal"><Equation executable="true" style="2D Math" input-equation="" display="LUklbXJvd0c2Iy9JK21vZHVsZW5hbWVHNiJJLFR5cGVzZXR0aW5nR0koX3N5c2xpYkdGJzYlLUkjbWlHRiQ2I1EhRicvJStleGVjdXRhYmxlR1EmZmFsc2VGJy8lLG1hdGh2YXJpYW50R1Enbm9ybWFsRic=">JSFH</Equation></Text-field>
</Input>
</Group></Presentation-Block><Presentation-Block>
<Group view="presentation" inline-output="false" labelreference="L256" drawlabel="true" applyint="true" applyrational="true" applyexponent="false">
<Input><Text-field style="Text" size="14" layout="Normal"><Equation executable="true" style="2D Math" input-equation="" display="LUklbXJvd0c2Iy9JK21vZHVsZW5hbWVHNiJJLFR5cGVzZXR0aW5nR0koX3N5c2xpYkdGJzYlLUkjbWlHRiQ2I1EhRicvJStleGVjdXRhYmxlR1EmZmFsc2VGJy8lLG1hdGh2YXJpYW50R1Enbm9ybWFsRic=">JSFH</Equation></Text-field>
</Input>
</Group></Presentation-Block><Presentation-Block>
<Group view="presentation" inline-output="false" labelreference="L257" drawlabel="true" applyint="true" applyrational="true" applyexponent="false">
<Input><Text-field style="Text" size="14" layout="Normal"><Equation executable="true" style="2D Math" input-equation="" display="LUklbXJvd0c2Iy9JK21vZHVsZW5hbWVHNiJJLFR5cGVzZXR0aW5nR0koX3N5c2xpYkdGJzYlLUkjbWlHRiQ2I1EhRicvJStleGVjdXRhYmxlR1EmZmFsc2VGJy8lLG1hdGh2YXJpYW50R1Enbm9ybWFsRic=">JSFH</Equation></Text-field>
</Input>
</Group></Presentation-Block><Presentation-Block>
<Group view="presentation" inline-output="false" labelreference="L258" drawlabel="true" applyint="true" applyrational="true" applyexponent="false">
<Input><Text-field style="Text" size="14" layout="Normal"><Equation executable="true" style="2D Math" input-equation="" display="LUklbXJvd0c2Iy9JK21vZHVsZW5hbWVHNiJJLFR5cGVzZXR0aW5nR0koX3N5c2xpYkdGJzYlLUkjbWlHRiQ2I1EhRicvJStleGVjdXRhYmxlR1EmZmFsc2VGJy8lLG1hdGh2YXJpYW50R1Enbm9ybWFsRic=">JSFH</Equation></Text-field>
</Input>
</Group></Presentation-Block><Presentation-Block>
<Group view="presentation" inline-output="false" labelreference="L259" drawlabel="true" applyint="true" applyrational="true" applyexponent="false">
<Input><Text-field style="Text" size="14" layout="Normal"><Equation executable="true" style="2D Math" input-equation="" display="LUklbXJvd0c2Iy9JK21vZHVsZW5hbWVHNiJJLFR5cGVzZXR0aW5nR0koX3N5c2xpYkdGJzYlLUkjbWlHRiQ2I1EhRicvJStleGVjdXRhYmxlR1EmZmFsc2VGJy8lLG1hdGh2YXJpYW50R1Enbm9ybWFsRic=">JSFH</Equation></Text-field>
</Input>
</Group></Presentation-Block><Presentation-Block>
<Group view="presentation" inline-output="false" labelreference="L260" drawlabel="true" applyint="true" applyrational="true" applyexponent="false">
<Input><Text-field style="Text" size="14" layout="Normal"><Equation executable="true" style="2D Math" input-equation="" display="LUklbXJvd0c2Iy9JK21vZHVsZW5hbWVHNiJJLFR5cGVzZXR0aW5nR0koX3N5c2xpYkdGJzYlLUkjbWlHRiQ2I1EhRicvJStleGVjdXRhYmxlR1EmZmFsc2VGJy8lLG1hdGh2YXJpYW50R1Enbm9ybWFsRic=">JSFH</Equation></Text-field>
</Input>
</Group></Presentation-Block><Presentation-Block>
<Group view="presentation" inline-output="false" labelreference="L261" drawlabel="true" applyint="true" applyrational="true" applyexponent="false">
<Input><Text-field style="Text" size="14" layout="Normal"><Equation executable="true" style="2D Math" input-equation="" display="LUklbXJvd0c2Iy9JK21vZHVsZW5hbWVHNiJJLFR5cGVzZXR0aW5nR0koX3N5c2xpYkdGJzYlLUkjbWlHRiQ2I1EhRicvJStleGVjdXRhYmxlR1EmZmFsc2VGJy8lLG1hdGh2YXJpYW50R1Enbm9ybWFsRic=">JSFH</Equation></Text-field>
</Input>
</Group></Presentation-Block><Presentation-Block>
<Group view="presentation" inline-output="false" labelreference="L262" drawlabel="true" applyint="true" applyrational="true" applyexponent="false">
<Input><Text-field style="Text" size="14" layout="Normal"><Equation executable="true" style="2D Math" input-equation="" display="LUklbXJvd0c2Iy9JK21vZHVsZW5hbWVHNiJJLFR5cGVzZXR0aW5nR0koX3N5c2xpYkdGJzYlLUkjbWlHRiQ2I1EhRicvJStleGVjdXRhYmxlR1EmZmFsc2VGJy8lLG1hdGh2YXJpYW50R1Enbm9ybWFsRic=">JSFH</Equation></Text-field>
</Input>
</Group></Presentation-Block><Presentation-Block>
<Group view="presentation" inline-output="false" labelreference="L263" drawlabel="true" applyint="true" applyrational="true" applyexponent="false">
<Input><Text-field style="Text" size="14" layout="Normal"><Equation executable="true" style="2D Math" input-equation="" display="LUklbXJvd0c2Iy9JK21vZHVsZW5hbWVHNiJJLFR5cGVzZXR0aW5nR0koX3N5c2xpYkdGJzYlLUkjbWlHRiQ2I1EhRicvJStleGVjdXRhYmxlR1EmZmFsc2VGJy8lLG1hdGh2YXJpYW50R1Enbm9ybWFsRic=">JSFH</Equation></Text-field>
</Input>
</Group></Presentation-Block>
</Worksheet>
