# Supplementary material for: NTRU-Like Random Congruential Public-Key Cryptosystem for Wireless Sensor Networks
Source: Sensors (Basel). 2020 Aug 17;20(16):4632. doi: 10.3390/s20164632 (PMC7472001; doi:10.3390/s20164632)
Supplement: Supplementary file 1 [file sensors-20-04632-s001.zip › Supplementary Material/Example S2.mw]

<?xml version="1.0" encoding="UTF-8"?>
<Worksheet>
<Version major="2016" minor="2"/>
<Label-Scheme value="2" prefix=""/>
<View-Properties presentation="true" autoexpanding_sections="true" UserProfileName="Maple Default Profile" NumericFormat-ApplyInteger="true" NumericFormat-ApplyRational="true" NumericFormat-ApplyExponent="false">
</View-Properties>
<MapleNet-Properties prettyprint="3" warnlevel="3" preplot="" helpbrowser="standard" contextmenusize="automatic" displayprecision="-1" echo="1" unitattributes="&quot;fontweight&quot; = &quot;bold&quot;" imaginaryunit="I" longdelim="true" elisiontermsthreshold="10000" elisiondigitsafter="100" elisiondigitsbefore="100" plotdevice="inline" errorbreak="1" plotoptions="" plotdriver="opengl" quiet="false" elisiontermsbefore="100" elisiontermsafter="100" screenwidth="79" indentamount="4" plotoutput="terminal" screenpixelheight="768" rtablesize="10" useclientjvm="true" labelwidth="20" postplot="" typesetting="standard" ansi="false" elisiondigitsthreshold="10000" showassumed="1" errorcursor="false" labelling="true" screenheight="25" prompt="&gt; " verboseproc="1" latexwidth="8.0" ShowLabels="true"/>
<Styles>
<Font name="Heading 1" background="[255,255,255]" bold="true" executable="false" family="Times New Roman" foreground="[0,0,0]" italic="false" opaque="false" readonly="false" size="18" subscript="false" superscript="false" underline="false" placeholder="false"/>
<Font name="Warning" background="[255,255,255]" bold="false" executable="false" family="Courier New" foreground="[0,0,255]" italic="false" opaque="false" readonly="true" size="12" subscript="false" superscript="false" underline="false" placeholder="false"/>
<Font name="2D Output" background="[255,255,255]" bold="false" executable="false" family="Times New Roman" foreground="[0,0,255]" italic="false" opaque="false" readonly="true" size="12" subscript="false" superscript="false" underline="false" placeholder="false"/>
<Font name="Heading 4" background="[255,255,255]" bold="false" executable="false" family="Times New Roman" foreground="[0,0,0]" italic="true" opaque="false" readonly="false" size="12" subscript="false" superscript="false" underline="false" placeholder="false"/>
<Font name="Line Printed Output" background="[255,255,255]" bold="false" executable="false" family="Courier New" foreground="[0,0,255]" italic="false" opaque="false" readonly="true" size="12" subscript="false" superscript="false" underline="false" placeholder="false"/>
<Font name="Heading 2" background="[255,255,255]" bold="true" executable="false" family="Times New Roman" foreground="[0,0,0]" italic="false" opaque="false" readonly="false" size="16" subscript="false" superscript="false" underline="false" placeholder="false"/>
<Font name="Maple Output" background="[255,255,255]" bold="false" executable="false" family="Times New Roman" foreground="[0,0,0]" italic="false" opaque="false" readonly="false" size="12" subscript="false" superscript="false" underline="false" placeholder="false"/>
<Font name="2D Inert Output" background="[255,255,255]" bold="false" executable="true" family="Times New Roman" foreground="[144,144,144]" italic="false" opaque="false" readonly="false" size="12" subscript="false" superscript="false" underline="false" placeholder="false"/>
<Font name="Heading 3" background="[255,255,255]" bold="true" executable="false" family="Times New Roman" foreground="[0,0,0]" italic="true" opaque="false" readonly="false" size="14" subscript="false" superscript="false" underline="false" placeholder="false"/>
<Font name="Diagnostic" background="[255,255,255]" bold="false" executable="false" family="Courier New" foreground="[40,120,40]" italic="false" opaque="false" readonly="true" size="12" subscript="false" superscript="false" underline="false" placeholder="false"/>
<Font name="Ordered List 1" background="[255,255,255]" bold="false" executable="false" family="Times New Roman" foreground="[0,0,0]" italic="false" opaque="false" readonly="false" size="12" subscript="false" superscript="false" underline="false" placeholder="false"/>
<Font name="Maple Input" background="[255,255,255]" bold="true" executable="true" family="Courier New" foreground="[120,0,14]" italic="false" opaque="false" readonly="false" size="12" subscript="false" superscript="false" underline="false" placeholder="false"/>
<Font name="Text Output" background="[255,255,255]" bold="false" executable="false" family="Courier New" foreground="[0,0,255]" italic="false" opaque="false" readonly="true" size="12" subscript="false" superscript="false" underline="false" placeholder="false"/>
<Font name="Ordered List 2" background="[255,255,255]" bold="false" executable="false" family="Times New Roman" foreground="[0,0,0]" italic="false" opaque="false" readonly="false" size="12" subscript="false" superscript="false" underline="false" placeholder="false"/>
<Font name="Ordered List 3" background="[255,255,255]" bold="false" executable="false" family="Times New Roman" foreground="[0,0,0]" italic="false" opaque="false" readonly="false" size="12" subscript="false" superscript="false" underline="false" placeholder="false"/>
<Font name="Ordered List 4" background="[255,255,255]" bold="false" executable="false" family="Times New Roman" foreground="[0,0,0]" italic="false" opaque="false" readonly="false" size="12" subscript="false" superscript="false" underline="false" placeholder="false"/>
<Font name="Ordered List 5" background="[255,255,255]" bold="false" executable="false" family="Times New Roman" foreground="[0,0,0]" italic="false" opaque="false" readonly="false" size="12" subscript="false" superscript="false" underline="false" placeholder="false"/>
<Font name="Annotation Title" background="[255,255,255]" bold="true" executable="false" family="Times New Roman" foreground="[0,0,0]" italic="false" opaque="false" readonly="false" size="18" subscript="false" superscript="false" underline="false" placeholder="false"/>
<Font name="Header and Footer" background="[255,255,255]" bold="false" executable="false" family="Times New Roman" foreground="[0,0,0]" italic="false" opaque="false" readonly="false" size="10" subscript="false" superscript="false" underline="false" placeholder="false"/>
<Font name="HyperlinkError" background="[255,255,255]" bold="false" executable="false" family="Courier New" foreground="[255,0,255]" italic="false" opaque="false" readonly="true" size="12" subscript="false" superscript="false" underline="true" placeholder="false"/>
<Font name="Atomic Variable" background="[255,255,255]" bold="false" executable="false" family="Times New Roman" foreground="[175,0,175]" italic="true" opaque="false" readonly="false" size="12" subscript="false" superscript="false" underline="false" placeholder="false"/>
<Font name="HyperlinkWarning" background="[255,255,255]" bold="false" executable="false" family="Courier New" foreground="[0,0,255]" italic="false" opaque="false" readonly="true" size="12" subscript="false" superscript="false" underline="true" placeholder="false"/>
<Font name="Dictionary Hyperlink" background="[255,255,255]" bold="false" executable="false" family="Times New Roman" foreground="[147,0,15]" italic="false" opaque="false" readonly="false" size="12" subscript="false" superscript="false" underline="true" placeholder="false"/>
<Font name="2D Math" background="[255,255,255]" bold="false" executable="true" family="Times New Roman" foreground="[0,0,0]" italic="false" opaque="false" readonly="false" size="12" subscript="false" superscript="false" underline="false" placeholder="false"/>
<Font name="Bullet Item" background="[255,255,255]" bold="false" executable="false" family="Times New Roman" foreground="[0,0,0]" italic="false" opaque="false" readonly="false" size="12" subscript="false" superscript="false" underline="false" placeholder="false"/>
<Font name="Maple Plot" background="[255,255,255]" bold="false" executable="false" family="Times New Roman" foreground="[0,0,0]" italic="false" opaque="false" readonly="false" size="12" subscript="false" superscript="false" underline="false" placeholder="false"/>
<Font name="Annotation Text" background="[255,255,255]" bold="false" executable="false" family="Times New Roman" foreground="[0,0,0]" italic="false" opaque="false" readonly="false" size="12" subscript="false" superscript="false" underline="false" placeholder="false"/>
<Font name="List Item" background="[255,255,255]" bold="false" executable="false" family="Times New Roman" foreground="[0,0,0]" italic="false" opaque="false" readonly="false" size="12" subscript="false" superscript="false" underline="false" placeholder="false"/>
<Font name="Dash Item" background="[255,255,255]" bold="false" executable="false" family="Times New Roman" foreground="[0,0,0]" italic="false" opaque="false" readonly="false" size="12" subscript="false" superscript="false" underline="false" placeholder="false"/>
<Font name="2D Input" background="[255,255,255]" bold="false" executable="true" family="Times New Roman" foreground="[0,0,0]" italic="false" opaque="false" readonly="false" size="12" subscript="false" superscript="false" underline="false" placeholder="false"/>
<Font name="Error" background="[255,255,255]" bold="false" executable="false" family="Courier New" foreground="[255,0,255]" italic="false" opaque="false" readonly="true" size="12" subscript="false" superscript="false" underline="false" placeholder="false"/>
<Font name="Title" background="[255,255,255]" bold="true" executable="false" family="Times New Roman" foreground="[0,0,0]" italic="false" opaque="false" readonly="false" size="18" subscript="false" superscript="false" underline="false" placeholder="false"/>
<Font name="Text" background="[255,255,255]" bold="false" executable="false" family="Times New Roman" foreground="[0,0,0]" italic="false" opaque="false" readonly="false" size="12" subscript="false" superscript="false" underline="false" placeholder="false"/>
<Font name="Normal" background="[255,255,255]" bold="false" executable="false" family="Times New Roman" foreground="[0,0,0]" italic="false" opaque="false" readonly="false" size="12" subscript="false" superscript="false" underline="false" placeholder="false"/>
<Font name="Caption Reference" background="[255,255,255]" bold="true" executable="false" family="Times New Roman" foreground="[0,0,0]" italic="false" opaque="false" readonly="false" size="12" subscript="false" superscript="false" underline="false" placeholder="false"/>
<Font name="Code" background="[255,255,255]" bold="false" executable="false" family="Courier New" foreground="[255,0,0]" italic="false" opaque="false" readonly="false" size="12" subscript="false" superscript="false" underline="false" placeholder="false"/>
<Font name="Maple Input Placeholder" background="[255,255,255]" bold="true" executable="true" family="Courier New" foreground="[200,0,200]" italic="false" opaque="false" readonly="false" size="12" subscript="false" superscript="false" underline="false" placeholder="true"/>
<Font name="Equation Label" background="[255,255,255]" bold="true" executable="false" family="Times New Roman" foreground="[0,0,0]" italic="false" opaque="false" readonly="false" size="12" subscript="false" superscript="false" underline="false" placeholder="false"/>
<Font name="Author" background="[255,255,255]" bold="false" executable="false" family="Times New Roman" foreground="[0,0,0]" italic="false" opaque="false" readonly="false" size="12" subscript="false" superscript="false" underline="false" placeholder="false"/>
<Font name="Hyperlink" background="[255,255,255]" bold="false" executable="false" family="Times New Roman" foreground="[0,128,128]" italic="false" opaque="false" readonly="false" size="12" subscript="false" superscript="false" underline="true" placeholder="false"/>
<Font name="Caption Text" background="[255,255,255]" bold="true" executable="false" family="Times New Roman" foreground="[0,0,0]" italic="false" opaque="false" readonly="false" size="12" subscript="false" superscript="false" underline="false" placeholder="false"/>
<Layout name="Heading 1" alignment="left" bullet="none" firstindent="0" leftmargin="0" rightmargin="0" linespacing="0.0" spaceabove="8" spacebelow="4" linebreak="space" pagebreak-before="false" initial="0" bulletsuffix=""/>
<Layout name="Warning" alignment="left" bullet="none" firstindent="0" leftmargin="0" rightmargin="0" linespacing="0.0" spaceabove="0" spacebelow="0" linebreak="space" pagebreak-before="false" initial="0" bulletsuffix=""/>
<Layout name="Heading 4" alignment="left" bullet="none" firstindent="0" leftmargin="0" rightmargin="0" linespacing="0.0" spaceabove="0" spacebelow="0" linebreak="space" pagebreak-before="false" initial="0" bulletsuffix=""/>
<Layout name="Line Printed Output" alignment="left" bullet="none" firstindent="0" leftmargin="0" rightmargin="0" linespacing="0.0" spaceabove="0" spacebelow="0" linebreak="any" pagebreak-before="false" initial="0" bulletsuffix=""/>
<Layout name="Heading 2" alignment="left" bullet="none" firstindent="0" leftmargin="0" rightmargin="0" linespacing="0.0" spaceabove="8" spacebelow="2" linebreak="space" pagebreak-before="false" initial="0" bulletsuffix=""/>
<Layout name="Maple Output" alignment="centred" bullet="none" firstindent="0" leftmargin="0" rightmargin="0" linespacing="0.3" spaceabove="0" spacebelow="0" linebreak="space" pagebreak-before="false" initial="0" bulletsuffix=""/>
<Layout name="Heading 3" alignment="left" bullet="none" firstindent="0" leftmargin="0" rightmargin="0" linespacing="0.0" spaceabove="0" spacebelow="0" linebreak="space" pagebreak-before="false" initial="0" bulletsuffix=""/>
<Layout name="Diagnostic" alignment="left" bullet="none" firstindent="0" leftmargin="0" rightmargin="0" linespacing="0.0" spaceabove="0" spacebelow="0" linebreak="any" pagebreak-before="false" initial="0" bulletsuffix=""/>
<Layout name="Ordered List 1" alignment="left" bullet="numeric" firstindent="0" leftmargin="0" rightmargin="0" linespacing="0.0" spaceabove="3" spacebelow="3" linebreak="space" pagebreak-before="false" initial="-1" bulletsuffix="."/>
<Layout name="Text Output" alignment="left" bullet="none" firstindent="0" leftmargin="0" rightmargin="0" linespacing="0.0" spaceabove="0" spacebelow="0" linebreak="newline" pagebreak-before="false" initial="0" bulletsuffix=""/>
<Layout name="Ordered List 2" alignment="left" bullet="alphabetic" firstindent="0" leftmargin="36" rightmargin="0" linespacing="0.0" spaceabove="3" spacebelow="3" linebreak="space" pagebreak-before="false" initial="-1" bulletsuffix="."/>
<Layout name="Ordered List 3" alignment="left" bullet="roman" firstindent="0" leftmargin="72" rightmargin="0" linespacing="0.0" spaceabove="3" spacebelow="3" linebreak="space" pagebreak-before="false" initial="-1" bulletsuffix="."/>
<Layout name="Ordered List 4" alignment="left" bullet="ALPHABETIC" firstindent="0" leftmargin="108" rightmargin="0" linespacing="0.0" spaceabove="3" spacebelow="3" linebreak="space" pagebreak-before="false" initial="-1" bulletsuffix="."/>
<Layout name="Ordered List 5" alignment="left" bullet="ROMAN" firstindent="0" leftmargin="144" rightmargin="0" linespacing="0.0" spaceabove="3" spacebelow="3" linebreak="space" pagebreak-before="false" initial="-1" bulletsuffix="."/>
<Layout name="Annotation Title" alignment="centred" bullet="none" firstindent="0" leftmargin="0" rightmargin="0" linespacing="0.0" spaceabove="12" spacebelow="12" linebreak="space" pagebreak-before="false" initial="0" bulletsuffix=""/>
<Layout name="HyperlinkError" alignment="left" bullet="none" firstindent="0" leftmargin="0" rightmargin="0" linespacing="0.0" spaceabove="0" spacebelow="0" linebreak="space" pagebreak-before="false" initial="0" bulletsuffix=""/>
<Layout name="HyperlinkWarning" alignment="left" bullet="none" firstindent="0" leftmargin="0" rightmargin="0" linespacing="0.0" spaceabove="0" spacebelow="0" linebreak="space" pagebreak-before="false" initial="0" bulletsuffix=""/>
<Layout name="Bullet Item" alignment="left" bullet="dot" firstindent="0" leftmargin="0" rightmargin="0" linespacing="0.0" spaceabove="3" spacebelow="3" linebreak="space" pagebreak-before="false" initial="0" bulletsuffix=""/>
<Layout name="Maple Plot" alignment="centred" bullet="none" firstindent="0" leftmargin="0" rightmargin="0" linespacing="0.0" spaceabove="0" spacebelow="0" linebreak="space" pagebreak-before="false" initial="0" bulletsuffix=""/>
<Layout name="List Item" alignment="left" bullet="indent" firstindent="0" leftmargin="0" rightmargin="0" linespacing="0.0" spaceabove="3" spacebelow="3" linebreak="space" pagebreak-before="false" initial="0" bulletsuffix=""/>
<Layout name="Dash Item" alignment="left" bullet="dash" firstindent="0" leftmargin="0" rightmargin="0" linespacing="0.0" spaceabove="3" spacebelow="3" linebreak="space" pagebreak-before="false" initial="0" bulletsuffix=""/>
<Layout name="Error" alignment="left" bullet="none" firstindent="0" leftmargin="0" rightmargin="0" linespacing="0.0" spaceabove="0" spacebelow="0" linebreak="space" pagebreak-before="false" initial="0" bulletsuffix=""/>
<Layout name="Title" alignment="centred" bullet="none" firstindent="0" leftmargin="0" rightmargin="0" linespacing="0.0" spaceabove="12" spacebelow="12" linebreak="space" pagebreak-before="false" initial="0" bulletsuffix=""/>
<Layout name="Normal" alignment="left" bullet="none" firstindent="0" leftmargin="0" rightmargin="0" linespacing="0.0" spaceabove="0" spacebelow="0" linebreak="space" pagebreak-before="false" initial="0" bulletsuffix=""/>
<Layout name="Author" alignment="centred" bullet="none" firstindent="0" leftmargin="0" rightmargin="0" linespacing="0.0" spaceabove="8" spacebelow="8" linebreak="space" pagebreak-before="false" initial="0" bulletsuffix=""/>
<Pencil-style name="Pencil 1" pen-color="[0,0,0]" pen-height="1.0" pen-width="1.0" pen-opacity="1.0"/>
<Pencil-style name="Pencil 2" pen-color="[0,0,255]" pen-height="1.0" pen-width="1.0" pen-opacity="1.0"/>
<Pencil-style name="Pencil 3" pen-color="[0,0,0]" pen-height="3.0" pen-width="3.0" pen-opacity="1.0"/>
<Pencil-style name="Pencil 4" pen-color="[0,0,255]" pen-height="3.0" pen-width="3.0" pen-opacity="1.0"/>
<Pencil-style name="Pencil 5" pen-color="[255,0,0]" pen-height="5.0" pen-width="5.0" pen-opacity="1.0"/>
<Highlighter-style name="Highlighter 5" pen-color="[255,255,0]" pen-height="48.0" pen-width="48.0" pen-opacity="0.8"/>
<Highlighter-style name="Highlighter 3" pen-color="[51,255,0]" pen-height="24.0" pen-width="24.0" pen-opacity="0.8"/>
<Highlighter-style name="Highlighter 4" pen-color="[0,255,255]" pen-height="32.0" pen-width="32.0" pen-opacity="0.8"/>
<Highlighter-style name="Highlighter 1" pen-color="[255,153,255]" pen-height="12.0" pen-width="8.0" pen-opacity="0.8"/>
<Highlighter-style name="Highlighter 2" pen-color="[255,204,0]" pen-height="14.0" pen-width="14.0" pen-opacity="0.8"/>
</Styles>
<Startup-Code startupcode=""/>
<Task-table>
    <Task-category name="&lt;default&gt;"/>
</Task-table>
<Task/><Presentation-Block>
<Group view="presentation" hide-output="false" inline-output="false" labelreference="L274" drawlabel="true" applyint="true" applyrational="true" applyexponent="false">
<Input><Text-field style="Text" layout="Normal"><Equation executable="true" style="2D Math" input-equation="with(LinearAlgebra):" display="LUklbXJvd0c2Iy9JK21vZHVsZW5hbWVHNiJJLFR5cGVzZXR0aW5nR0koX3N5c2xpYkdGJzYzLUkjbWlHRiQ2JlEld2l0aEYnLyUnaXRhbGljR1EldHJ1ZUYnLyUwZm9udF9zdHlsZV9uYW1lR1EpMkR+SW5wdXRGJy8lLG1hdGh2YXJpYW50R1EnaXRhbGljRictSShtZmVuY2VkR0YkNiUtRiM2JS1GLDYmUS5MaW5lYXJBbGdlYnJhRidGL0YyRjUvJStleGVjdXRhYmxlR1EmZmFsc2VGJy9GNlEnbm9ybWFsRidGMkZDLUkjbW9HRiQ2LlEiOkYnRjJGQy8lJmZlbmNlR0ZCLyUqc2VwYXJhdG9yR0ZCLyUpc3RyZXRjaHlHRkIvJSpzeW1tZXRyaWNHRkIvJShsYXJnZW9wR0ZCLyUubW92YWJsZWxpbWl0c0dGQi8lJ2FjY2VudEdGQi8lJ2xzcGFjZUdRLDAuMjc3Nzc3OGVtRicvJSdyc3BhY2VHRlktSSdtc3BhY2VHRiQ2Ji8lJ2hlaWdodEdRJjAuMGV4RicvJSZ3aWR0aEdRJjAuMGVtRicvJSZkZXB0aEdGW28vJSpsaW5lYnJlYWtHUShuZXdsaW5lRictRkY2LlEifkYnRjJGQ0ZJRktGTUZPRlFGU0ZVL0ZYRl5vL0ZlbkZeby1GLDYmUSdESUdJVFNGJ0YvRjJGNS1GRjYuUSomY29sb25lcTtGJ0YyRkNGSUZLRk1GT0ZRRlNGVUZXRlotSSNtbkdGJDYlUSMxMEYnRjJGQ0ZFRmZuRmRvLUYsNiZRK3ByaW50bGV2ZWxGJ0YvRjJGNUZccC1GYHA2JVEiMUYnRjJGQ0ZFRkBGQw==">QygtSSV3aXRoRzYiNiNJLkxpbmVhckFsZ2VicmFHNiQlKnByb3RlY3RlZEdJKF9zeXNsaWJHRiUhIiI+SSdESUdJVFNHRiUiIzVGKz5JK3ByaW50bGV2ZWxHRiUiIiJGKw==</Equation></Text-field>
</Input>
</Group>
<Group view="presentation" inline-output="false" labelreference="L271" drawlabel="true" applyint="true" applyrational="true" applyexponent="false">
<Input><Text-field style="Text" layout="Normal"><Equation executable="true" style="2D Math" input-equation="" display="LUklbXJvd0c2Iy9JK21vZHVsZW5hbWVHNiJJLFR5cGVzZXR0aW5nR0koX3N5c2xpYkdGJzYlLUkjbWlHRiQ2I1EhRicvJStleGVjdXRhYmxlR1EmZmFsc2VGJy8lLG1hdGh2YXJpYW50R1Enbm9ybWFsRic=">JSFH</Equation><Equation executable="true" style="2D Math" input-equation="" display="LUklbXJvd0c2Iy9JK21vZHVsZW5hbWVHNiJJLFR5cGVzZXR0aW5nR0koX3N5c2xpYkdGJzYlLUkjbWlHRiQ2I1EhRicvJStleGVjdXRhYmxlR1EmZmFsc2VGJy8lLG1hdGh2YXJpYW50R1Enbm9ybWFsRic=">JSFH</Equation></Text-field>
</Input>
</Group></Presentation-Block><Presentation-Block>
<Group view="presentation" hide-output="false" inline-output="false" labelreference="L270" drawlabel="true" applyint="true" applyrational="true" applyexponent="false">
<Input><Text-field style="Text" layout="Normal"><Equation executable="true" style="2D Math" input-equation="GLR := proc (f, g, h, q) local fg, fgnorm, v1norm, v2norm, a, tmp, i; global result, counter, flag, v1, v2; flag := 0; v1 := Vector[column]([1, h]); v2 := Vector[column]([0, q]); fg := Vector[column]([f, g]); result := Matrix(2, 1); fgnorm := evalf(norm(fg, 2)); a := 1; counter := 0; while a &lt;&gt; 0 do v1norm := evalf(norm(v1, 2)); v2norm := evalf(norm(v2, 2)); if v2norm &lt; v1norm then tmp := v1; v1 := v2; v2 := tmp end if; if f = v1[1] or f = v2[1] then if g = v1[2] or g = v2[2] then flag := 1; print(&quot;keys are found&quot;) end if end if; if v1norm &lt;= 10*fgnorm then result := `&lt;|&gt;`(result, v1) end if; if v2norm &lt;= 10*fgnorm then result := `&lt;|&gt;`(result, v2) end if; a := round(DotProduct(v1, v2)/norm(v1, 2)^2); v2 := v2-a*v1; counter := counter+1 end do; result := abs(result); result := DeleteColumn(result, [1]) end proc:" display="LUklbXJvd0c2Iy9JK21vZHVsZW5hbWVHNiJJLFR5cGVzZXR0aW5nR0koX3N5c2xpYkdGJzZmXW0tSSNtaUdGJDYmUSRHTFJGJy8lJ2l0YWxpY0dRJXRydWVGJy8lMGZvbnRfc3R5bGVfbmFtZUdRKTJEfklucHV0RicvJSxtYXRodmFyaWFudEdRJ2l0YWxpY0YnLUkjbW9HRiQ2LlEqJmNvbG9uZXE7RidGMi9GNlEnbm9ybWFsRicvJSZmZW5jZUdRJmZhbHNlRicvJSpzZXBhcmF0b3JHRkAvJSlzdHJldGNoeUdGQC8lKnN5bW1ldHJpY0dGQC8lKGxhcmdlb3BHRkAvJS5tb3ZhYmxlbGltaXRzR0ZALyUnYWNjZW50R0ZALyUnbHNwYWNlR1EsMC4yNzc3Nzc4ZW1GJy8lJ3JzcGFjZUdGTy1GOTYuUSJ+RidGMkY8Rj5GQUZDRkVGR0ZJRksvRk5RJjAuMGVtRicvRlFGVi1GOTYwUSVwcm9jRicvJSVib2xkR0YxRjIvRjZRJWJvbGRGJy8lK2ZvbnR3ZWlnaHRHRmhuRj5GQUZDRkVGR0ZJRktGVUZXLUkobWZlbmNlZEdGJDYlLUYjNistRiw2JlEiZkYnRi9GMkY1LUY5Ni5RIixGJ0YyRjxGPi9GQkYxRkNGRUZHRklGS0ZVL0ZRUSwwLjMzMzMzMzNlbUYnLUYsNiZRImdGJ0YvRjJGNUZjby1GLDYmUSJoRidGL0YyRjVGY28tRiw2JlEicUYnRi9GMkY1LyUrZXhlY3V0YWJsZUdGQEY8RjJGPC1GLDYjUSFGJy1JJ21zcGFjZUdGJDYmLyUnaGVpZ2h0R1EmMC4wZXhGJy8lJndpZHRoR0ZWLyUmZGVwdGhHRlxxLyUqbGluZWJyZWFrR1EobmV3bGluZUYnRlItRjk2MFEmbG9jYWxGJ0ZlbkYyRmduRmluRj5GQUZDRkVGR0ZJRktGVUZXRlJGUkZSRlJGUi1GLDYmUSNmZ0YnRi9GMkY1RmNvLUYsNiZRJ2Znbm9ybUYnRi9GMkY1RmNvRlItRiw2JlEndjFub3JtRidGL0YyRjVGY29GUi1GLDYmUSd2Mm5vcm1GJ0YvRjJGNUZjb0ZSLUYsNiZRImFGJ0YvRjJGNUZjby1GLDYmUSR0bXBGJ0YvRjJGNUZjby1GLDYmUSJpRidGL0YyRjUtRjk2LlEiO0YnRjJGPEY+RmZvRkNGRUZHRklGS0ZVRlBGZ3BGUi1GOTYwUSdnbG9iYWxGJ0ZlbkYyRmduRmluRj5GQUZDRkVGR0ZJRktGVUZXRlItRiw2JlEncmVzdWx0RidGL0YyRjVGY29GUi1GLDYmUShjb3VudGVyRidGL0YyRjVGY28tRiw2JlElZmxhZ0YnRi9GMkY1RmNvLUYsNiZRI3YxRidGL0YyRjVGY28tRiw2JlEjdjJGJ0YvRjJGNUZcc0ZncC1GaHA2JkZqcEZdcUZfcS9GYnFRJWF1dG9GJ0Zoc0Y4LUkjbW5HRiQ2JVEiMEYnRjJGPEZcc0ZncEZhdEZncEZncEZncEZncEZSRlt0RjgtRiw2JlEnVmVjdG9yRidGL0YyRjUtRlxvNictRiM2JS1GLDYmUSdjb2x1bW5GJ0YvRjJGNUZicEY8RjJGPC8lJW9wZW5HUSJbRicvJSZjbG9zZUdRIl1GJy1GXG82JS1GIzYlLUZcbzYnLUYjNictRmZ0NiVRIjFGJ0YyRjxGY29GXHBGYnBGPEYyRjxGY3VGZnVGYnBGPEYyRjxGXHNGZ3BGUkZedEY4Rml0Rlx1LUZcbzYlLUYjNiUtRlxvNictRiM2J0ZldEZjb0ZfcEZicEY8RjJGPEZjdUZmdUZicEY8RjJGPEZcc0ZncEZSRmdxRjhGaXRGXHUtRlxvNiUtRiM2JS1GXG82Jy1GIzYnRmBvRmNvRmlvRmJwRjxGMkY8RmN1RmZ1RmJwRjxGMkY8RlxzRmdwRlJGYnNGOC1GLDYmUSdNYXRyaXhGJ0YvRjJGNS1GXG82JS1GIzYnLUZmdDYlUSIyRidGMkY8RmNvRmF2RmJwRjxGMkY8RlxzRmdwRlJGanFGOC1GLDYmUSZldmFsZkYnRi9GMkY1LUZcbzYlLUYjNiYtRiw2JlElbm9ybUYnRi9GMkY1LUZcbzYlLUYjNidGZ3FGY29GW3hGYnBGPEYyRjxGYnBGPEYyRjxGXHNGZ3BGUkZjckY4RmF2LUY5Ni5RIjpGJ0YyRjxGPkZBRkNGRUZHRklGS0ZNRlBGZ3BGUkZlc0Y4RmV0Rlx5RmdwRlJGUkZSRlItRjk2MFEmd2hpbGVGJ0ZlbkYyRmduRmluRj5GQUZDRkVGR0ZJRktGVUZXRlJGY3ItRjk2LlErJk5vdEVxdWFsO0YnRjJGPEY+RkFGQ0ZFRkdGSUZLRk1GUEZldEZSLUY5NjBRI2RvRidGZW5GMkZnbkZpbkY+RkFGQ0ZFRkdGSUZLRlVGV0ZncEZSRlJGUkZSRlJGUkZSRlJGXXJGOEZeeC1GXG82JS1GIzYnRmRwLUYjNidGZHBGZXgtRlxvNiUtRiM2J0ZbdEZjb0ZbeEZicEY8RjJGPEZicEY8RmRwRmJwRjxGMkY8RlxzRmdwRlJGUkZSRlJGUkZSRlJGUkZgckY4Rl54LUZcbzYlLUYjNidGZHAtRiM2J0ZkcEZleC1GXG82JS1GIzYnRl50RmNvRlt4RmJwRjxGMkY8RmJwRjxGZHBGYnBGPEYyRjxGXHNGZ3BGUkZSRlJGUkZSRlJGUkZSRlItRjk2MFEjaWZGJ0ZlbkYyRmduRmluRj5GQUZDRkVGR0ZJRktGVUZXRlJGYHItRjk2LlEiPEYnRjJGPEY+RkFGQ0ZFRkdGSUZLRk1GUEZdckZSLUY5NjBRJXRoZW5GJ0ZlbkYyRmduRmluRj5GQUZDRkVGR0ZJRktGVUZXRmdwRlJGUkZSRlJGUkZSRlJGUkZSRlJGUkZSRlJGZnJGOEZbdEZcc0ZncEZSRlJGUkZSRlJGUkZSRlJGUkZSRlJGUkZSRlt0RjhGXnRGXHNGZ3BGUkZSRlJGUkZSRlJGUkZSRlJGUkZSRlJGUkZedEY4RmZyRlxzRmdwRlJGUkZSRlJGUkZSRlJGUi1GOTYwUSRlbmRGJ0ZlbkYyRmduRmluRj5GQUZDRkVGR0ZJRktGVUZXRlJGXFtsRlxzRmdwRlJGUkZSRlJGUkZSRlJGUkZSRlxbbEZSRmBvLUY5Ni5RIj1GJ0YyRjxGPkZBRkNGRUZHRklGS0ZNRlBGW3QtRlxvNictRiM2JUZhdkZicEY8RjJGPEZjdUZmdUZSLUY5NjBRI29yRidGZW5GMkZnbkZpbkY+RkFGQ0ZFRkdGSUZLRlVGV0ZSRmBvRmhbbEZedEZbXGxGUkZiW2xGZ3BGUkZSRlJGUkZSRlJGUkZSRlJGUkZSRlJGXFtsRlJGUkZpb0ZoW2xGW3QtRlxvNictRiM2JUZbeEZicEY8RjJGPEZjdUZmdUZSRl9cbEZSRmlvRmhbbEZedEZiXGxGUkZiW2xGUkZncEZSRlJGUkZSRlJGUkZSRlJGUkZSRlJGUkZSRlJGUkZSRmhzRjhGYXZGXHNGZ3BGUkZSRlJGUkZSRlJGUkZSRlJGUkZSRlJGUkZSRlJGUi1GLDYmUSZwcmludEYnRi9GMkY1LUZcbzYlLUYjNidGZHAtSSNtc0dGJDYjUS9rZXlzfmFyZX5mb3VuZEYnRmRwRmJwRjxGMkY8RlxzRmdwRlJGUkZSRlJGUkZSRlJGUkZSRlJGUkZlW2xGUkZcW2xGXHNGZ3BGUkZSRlJGUkZSRlJGUkZSRmVbbEZSRlxbbEZcc0ZSRmdwRmdwRlJGUkZSRlJGUkZSRlJGUkZcW2xGUkZdci1GOTYuUSYmbGVxO0YnRjJGPEY+RkFGQ0ZFRkdGSUZLRk1GUC1GZnQ2JVEjMTBGJ0YyRjwtRjk2LlEnJnNkb3Q7RidGMkY8Rj5GQUZDRkVGR0ZJRktGVUZXRlJGanFGUkZiW2xGZ3BGUkZSRlJGUkZSRlJGUkZSRlJGUkZSRlJGUkZic0Y4LUZcbzYnLUYjNiZGYnMtRjk2LlEifGdyRidGMkY8Rj5GQS9GREYxRkVGR0ZJRksvRk5RLDAuMTExMTExMWVtRicvRlFGY15sRlt0RjxGMkY8L0ZkdVEnJmxhbmc7RicvRmd1UScmcmFuZztGJ0Zcc0ZncEZSRlJGUkZSRlJGUkZSRlJGZVtsRlJGXFtsRlxzRmdwRlJGUkZSRlJGUkZSRlJGUkZcW2xGUkZgckZhXWxGZF1sRmddbEZSRmpxRlJGYltsRmdwRlJGUkZSRlJGUkZSRlJGUkZSRlJGUkZSRlJGYnNGOC1GXG82Jy1GIzYmRmJzRl5ebEZedEY8RjJGPEZlXmxGZ15sRlxzRmdwRlJGUkZSRlJGUkZSRlJGUkZlW2xGUkZcW2xGXHNGUkZncEZSRlJGUkZSRlJGUkZncEZhdEZSRlJGUkZSRlJGUkZSRlJGY3JGOC1GLDYmUSZyb3VuZEYnL0YwRkBGMkY8LUZcbzYlLUYjNigtRiw2JlErRG90UHJvZHVjdEYnRi9GMkY1LUZcbzYlLUYjNihGW3RGY29GUkZedEZicEY8RjJGPC1GOTYuUSIvRidGMkY8Rj5GQUZhXmxGRUZHRklGSy9GTlEsMC4xNjY2NjY3ZW1GJy9GUUZgYGwtRlxvNiUtRiM2JkZleC1JJW1zdXBHRiQ2JUZeei1GIzYmRlt4Ri9GMkY1LyUxc3VwZXJzY3JpcHRzaGlmdEdGaHRGYnBGPEYyRjxGYnBGPEYyRjxGXHNGZ3BGUkZSRlJGUkZSRlJGUkZSRl50RjhGXnQtRjk2LlEoJm1pbnVzO0YnRjJGPEY+RkFGQ0ZFRkdGSUZLL0ZOUSwwLjIyMjIyMjJlbUYnL0ZRRmFhbEZjckZnXWxGW3RGXHNGZ3BGUkZSRlJGUkZSRlJGUkZSRmVzRjhGZXMtRjk2LlEiK0YnRjJGPEY+RkFGQ0ZFRkdGSUZLRmBhbEZiYWxGYXZGXHlGZ3BGUkZSRlJGUkZlW2xGUkZleUZcc0ZncEZSLUY5Ni5RIiNGJ0YyRjxGPkZBRkNGRUZHRklGS0ZVRldGZlxsLUZcbzYlLUYjNiVGaHNGYnBGPEYyRjxGXHNGZ3BGUkZic0Y4LUYsNiZRJGFic0YnRmBfbEYyRjwtRlxvNiUtRiM2JUZic0ZicEY8RjJGPEZceUZncEZncEZSRmJzRjhGYXQtRiw2JlEtRGVsZXRlQ29sdW1uRidGL0YyRjUtRlxvNiUtRiM2J0Zic0Zjb0ZbXGxGYnBGPEYyRjxGXHNGZ3AtRjk2MEZURmVuRjJGZ25GaW5GPkZBRkNGRUZHRklGS0ZVRldGUkZSRmVbbEZSRlhGXHlGYnBGPA==">QyQ+SSRHTFJHNiJmKjYmSSJmR0YlSSJnR0YlSSJoR0YlSSJxR0YlNilJI2ZnR0YlSSdmZ25vcm1HRiVJJ3Yxbm9ybUdGJUkndjJub3JtR0YlSSJhR0YlSSR0bXBHRiVJImlHRiVGJUYlQy0+SSVmbGFnR0YlIiIhPkkjdjFHRiUtJkknVmVjdG9yRzYkJSpwcm90ZWN0ZWRHSShfc3lzbGliR0YlNiNJJ2NvbHVtbkdGJTYjNyQiIiI5Jj5JI3YyR0YlLUY7NiM3JEY3OSc+OCQtRjs2IzckOSQ5JT5JJ3Jlc3VsdEdGJS1JJ01hdHJpeEdGJTYkIiIjRkQ+OCUtSSZldmFsZkdGPjYjLUklbm9ybUdGJTYkRk1GWD44KEZEPkkoY291bnRlckdGJUY3PyhGJUZERkRGJTBGXG9GN0MrPjgmLUZmbjYjLUZpbjYkRjlGWD44Jy1GZm42Iy1GaW42JEZHRlhAJDJGaW9GY29DJT44KUY5PkY5Rkc+RkdGYnBAJDUvRlEmRjk2I0ZEL0ZRJkZHRmlwQCQ1L0ZSJkY5NiNGWC9GUiZGR0ZgcUMkPkY2RkQtSSZwcmludEdGPjYjUS9rZXlzfmFyZX5mb3VuZEYlQCQxRmNvLCRGWiIjNT5GVC1JJDx8Z3I+R0YlNiRGVEY5QCQxRmlvRltyPkZULUZfcjYkRlRGRz5GXG8tSSZyb3VuZEdGPTYjKiYtSStEb3RQcm9kdWN0R0YlNiRGOUZHRkRGZm8hIiM+RkcsJkZHRkQqJkZcb0ZERjlGRCEiIj5GXm8sJkZeb0ZERkRGRD5GVC1JJGFic0dGPjYjRlQ+RlQtSS1EZWxldGVDb2x1bW5HRiU2JEZUNyNGREYlNidGVEZeb0Y2RjlGR0YlRmJz</Equation></Text-field>
</Input>
</Group></Presentation-Block><Presentation-Block>
<Group view="presentation" hide-output="false" inline-output="false" labelreference="L279" drawlabel="true" applyint="true" applyrational="true" applyexponent="false">
<Input><Text-field style="Text" size="14" layout="Normal"><Equation executable="true" style="2D Math" input-equation="q := 122430513839:" display="LUklbXJvd0c2Iy9JK21vZHVsZW5hbWVHNiJJLFR5cGVzZXR0aW5nR0koX3N5c2xpYkdGJzY2LUkjbWlHRiQ2JlEicUYnLyUlc2l6ZUdRIzE0RicvJSdpdGFsaWNHUSV0cnVlRicvJSxtYXRodmFyaWFudEdRJ2l0YWxpY0YnLUkjbW9HRiQ2LlEqJmNvbG9uZXE7RidGLy9GNlEnbm9ybWFsRicvJSZmZW5jZUdRJmZhbHNlRicvJSpzZXBhcmF0b3JHRkAvJSlzdHJldGNoeUdGQC8lKnN5bW1ldHJpY0dGQC8lKGxhcmdlb3BHRkAvJS5tb3ZhYmxlbGltaXRzR0ZALyUnYWNjZW50R0ZALyUnbHNwYWNlR1EsMC4yNzc3Nzc4ZW1GJy8lJ3JzcGFjZUdGTy1JI21uR0YkNiVRLTEyMjQzMDUxMzgzOUYnRi9GPC1GOTYuUSI6RidGL0Y8Rj5GQUZDRkVGR0ZJRktGTUZQLUknbXNwYWNlR0YkNiYvJSdoZWlnaHRHUSYwLjBleEYnLyUmd2lkdGhHUSYwLjBlbUYnLyUmZGVwdGhHRmhuLyUqbGluZWJyZWFrR1EobmV3bGluZUYnLUY5Ni5RIn5GJ0YvRjxGPkZBRkNGRUZHRklGSy9GTkZbby9GUUZbby1GLDYmUSJmRidGL0YyRjVGOC1GUzYlUScyMzEyMzNGJ0YvRjxGVkZZRmFvLUYsNiZRImdGJ0YvRjJGNUY4LUZTNiVRJzE5NTY5NkYnRi9GPEZWLUYsNiNRIUYnRi8vJStleGVjdXRhYmxlR0ZARjw=">Qyg+SSJxRzYiIi1SUV5JQzchIiI+SSJmR0YlIidMN0JGJz5JImdHRiUiJydwJj5GJw==</Equation></Text-field>
</Input>
</Group>
<Group view="presentation" hide-output="false" inline-output="false" labelreference="L272" drawlabel="true" applyint="true" applyrational="true" applyexponent="false">
<Input><Text-field style="Text" size="14" layout="Normal"><Equation executable="true" style="2D Math" input-equation="" display="LUklbXJvd0c2Iy9JK21vZHVsZW5hbWVHNiJJLFR5cGVzZXR0aW5nR0koX3N5c2xpYkdGJzYlLUkjbWlHRiQ2I1EhRicvJStleGVjdXRhYmxlR1EmZmFsc2VGJy8lLG1hdGh2YXJpYW50R1Enbm9ybWFsRic=">JSFH</Equation></Text-field>
</Input>
</Group></Presentation-Block><Presentation-Block>
<Group view="presentation" hide-input="false" hide-output="false" inline-output="false" labelreference="L263" drawlabel="true" applyint="true" applyrational="true" applyexponent="false">
<Input><Text-field style="Text" size="14" layout="Normal"><Equation executable="true" style="2D Math" input-equation="igcdex(f, q, 'Fq', 'qz'):" display="LUklbXJvd0c2Iy9JK21vZHVsZW5hbWVHNiJJLFR5cGVzZXR0aW5nR0koX3N5c2xpYkdGJzYvLUkjbW9HRiQ2L1EifkYnLyUlc2l6ZUdRIzE0RicvJTBmb250X3N0eWxlX25hbWVHUSkyRH5JbnB1dEYnLyUsbWF0aHZhcmlhbnRHUSdub3JtYWxGJy8lJmZlbmNlR1EmZmFsc2VGJy8lKnNlcGFyYXRvckdGOi8lKXN0cmV0Y2h5R0Y6LyUqc3ltbWV0cmljR0Y6LyUobGFyZ2VvcEdGOi8lLm1vdmFibGVsaW1pdHNHRjovJSdhY2NlbnRHRjovJSdsc3BhY2VHUSYwLjBlbUYnLyUncnNwYWNlR0ZJLUkjbWlHRiQ2J1EnaWdjZGV4RidGLy8lJ2l0YWxpY0dRJXRydWVGJ0YyL0Y2USdpdGFsaWNGJy1JKG1mZW5jZWRHRiQ2Ji1GIzYwLUZNNidRImZGJ0YvRlBGMkZTLUYsNi9RIixGJ0YvRjJGNUY4L0Y8RlJGPUY/RkFGQ0ZFRkcvRktRLDAuMzMzMzMzM2VtRictRk02J1EicUYnRi9GUEYyRlNGZ24tRiw2L1EiJ0YnRi9GMkY1RjhGO0Y9Rj9GQUZDRkUvRkhRLDAuMTExMTExMWVtRidGSi1GTTYnUSNGcUYnRi9GUEYyRlNGYG9GZ25GYG8tRk02J1EjcXpGJ0YvRlBGMkZTRmBvRi8vJStleGVjdXRhYmxlR0Y6RjVGL0YyRjUtRiw2L1EiOkYnRi9GMkY1RjhGO0Y9Rj9GQUZDRkUvRkhRLDAuMjc3Nzc3OGVtRicvRktGYXAtSSdtc3BhY2VHRiQ2Ji8lJ2hlaWdodEdRJjAuMGV4RicvJSZ3aWR0aEdGSS8lJmRlcHRoR0ZocC8lKmxpbmVicmVha0dRKG5ld2xpbmVGJ0YrRkwtRlY2Ji1GIzYwRlpGZ24tRk02J1EiZ0YnRi9GUEYyRlNGZ25GYG8tRk02J1EjRmdGJ0YvRlBGMkZTRmBvRmduRmBvLUZNNidRI2d6RidGL0ZQRjJGU0Zgb0YvRltwRjVGL0YyRjVGXXBGK0YvRltwRjU=">QyYtSSdpZ2NkZXhHNiI2JkkiZkdGJUkicUdGJS5JI0ZxR0YlLkkjcXpHRiUhIiItRiQ2JkYnSSJnR0YlLkkjRmdHRiUuSSNnekdGJUYt</Equation></Text-field>
</Input>
</Group>
<Group view="presentation" hide-input="false" hide-output="false" inline-output="false" labelreference="L259" drawlabel="true" applyint="true" applyrational="true" applyexponent="false">
<Input><Text-field style="Text" size="14" layout="Normal"><Equation executable="true" style="2D Math" input-equation="" display="LUklbXJvd0c2Iy9JK21vZHVsZW5hbWVHNiJJLFR5cGVzZXR0aW5nR0koX3N5c2xpYkdGJzYmLUkjbWlHRiQ2I1EhRicvJSVzaXplR1EjMTRGJy8lK2V4ZWN1dGFibGVHUSZmYWxzZUYnLyUsbWF0aHZhcmlhbnRHUSdub3JtYWxGJw==">JSFH</Equation></Text-field>
</Input>
</Group></Presentation-Block><Presentation-Block>
<Group view="presentation" hide-input="false" hide-output="false" inline-output="false" labelreference="L260" drawlabel="true" applyint="true" applyrational="true" applyexponent="false">
<Input><Text-field style="Text" size="14" layout="Normal"><Equation executable="true" style="2D Math" input-equation="`mod`(Fq, q)" display="LUklbXJvd0c2Iy9JK21vZHVsZW5hbWVHNiJJLFR5cGVzZXR0aW5nR0koX3N5c2xpYkdGJzYqLUkjbWlHRiQ2JlEjRnFGJy8lJXNpemVHUSMxNEYnLyUnaXRhbGljR1EldHJ1ZUYnLyUsbWF0aHZhcmlhbnRHUSdpdGFsaWNGJy1JI21vR0YkNi5RIn5GJ0YvL0Y2USdub3JtYWxGJy8lJmZlbmNlR1EmZmFsc2VGJy8lKnNlcGFyYXRvckdGQC8lKXN0cmV0Y2h5R0ZALyUqc3ltbWV0cmljR0ZALyUobGFyZ2VvcEdGQC8lLm1vdmFibGVsaW1pdHNHRkAvJSdhY2NlbnRHRkAvJSdsc3BhY2VHUSYwLjBlbUYnLyUncnNwYWNlR0ZPLUY5NjBRJG1vZEYnRi8vJSVib2xkR0Y0L0Y2USVib2xkRicvJStmb250d2VpZ2h0R0ZYRj5GQUZDRkVGR0ZJRktGTUZQRjgtRiw2JlEicUYnRi9GMkY1Ri8vJStleGVjdXRhYmxlR0ZARjw=">LUkkbW9kRzYiNiRJI0ZxR0YkSSJxR0Yk</Equation></Text-field>
</Input>
<Output><Text-field style="2D Output" layout="Maple Output"><Equation executable="false" style="2D Output" display="LUkjbW5HNiMvSSttb2R1bGVuYW1lRzYiSSxUeXBlc2V0dGluZ0dJKF9zeXNsaWJHRic2JFEsNTQzNjg0MzkyNTJGJy8lLG1hdGh2YXJpYW50R1Enbm9ybWFsRic=">IixfI1Ilb1Ym</Equation></Text-field>
</Output>
</Group></Presentation-Block><Presentation-Block>
<Group view="presentation" hide-input="false" hide-output="false" inline-output="false" labelreference="L265" drawlabel="true" applyint="true" applyrational="true" applyexponent="false">
<Input><Text-field style="Text" size="14" layout="Normal"><Equation executable="true" style="2D Math" input-equation="`mod`(Fg, g)" display="LUklbXJvd0c2Iy9JK21vZHVsZW5hbWVHNiJJLFR5cGVzZXR0aW5nR0koX3N5c2xpYkdGJzYqLUkjbWlHRiQ2JlEjRmdGJy8lJXNpemVHUSMxNEYnLyUnaXRhbGljR1EldHJ1ZUYnLyUsbWF0aHZhcmlhbnRHUSdpdGFsaWNGJy1JI21vR0YkNi5RIn5GJ0YvL0Y2USdub3JtYWxGJy8lJmZlbmNlR1EmZmFsc2VGJy8lKnNlcGFyYXRvckdGQC8lKXN0cmV0Y2h5R0ZALyUqc3ltbWV0cmljR0ZALyUobGFyZ2VvcEdGQC8lLm1vdmFibGVsaW1pdHNHRkAvJSdhY2NlbnRHRkAvJSdsc3BhY2VHUSYwLjBlbUYnLyUncnNwYWNlR0ZPLUY5NjBRJG1vZEYnRi8vJSVib2xkR0Y0L0Y2USVib2xkRicvJStmb250d2VpZ2h0R0ZYRj5GQUZDRkVGR0ZJRktGTUZQRjgtRiw2JlEiZ0YnRi9GMkY1Ri8vJStleGVjdXRhYmxlR0ZARjw=">LUkkbW9kRzYiNiRJI0ZnR0YkSSJnR0Yk</Equation></Text-field>
</Input>
<Output><Text-field style="2D Output" layout="Maple Output"><Equation executable="false" style="2D Output" display="LUkjbW5HNiMvSSttb2R1bGVuYW1lRzYiSSxUeXBlc2V0dGluZ0dJKF9zeXNsaWJHRic2JFEnMTI3NTA1RicvJSxtYXRodmFyaWFudEdRJ25vcm1hbEYn">Iicwdjc=</Equation></Text-field>
</Output>
</Group></Presentation-Block><Presentation-Block>
<Group view="presentation" hide-input="false" hide-output="false" inline-output="false" labelreference="L267" drawlabel="true" applyint="true" applyrational="true" applyexponent="false">
<Input><Text-field style="Text" size="14" layout="Normal"><Equation executable="true" style="2D Math" input-equation="h := `mod`(Fq*g, q);" display="LUklbXJvd0c2Iy9JK21vZHVsZW5hbWVHNiJJLFR5cGVzZXR0aW5nR0koX3N5c2xpYkdGJzYvLUkjbWlHRiQ2J1EiaEYnLyUlc2l6ZUdRIzE0RicvJSdpdGFsaWNHUSV0cnVlRicvJTBmb250X3N0eWxlX25hbWVHUSkyRH5JbnB1dEYnLyUsbWF0aHZhcmlhbnRHUSdpdGFsaWNGJy1JI21vR0YkNi9RKiZjb2xvbmVxO0YnRi9GNS9GOVEnbm9ybWFsRicvJSZmZW5jZUdRJmZhbHNlRicvJSpzZXBhcmF0b3JHRkMvJSlzdHJldGNoeUdGQy8lKnN5bW1ldHJpY0dGQy8lKGxhcmdlb3BHRkMvJS5tb3ZhYmxlbGltaXRzR0ZDLyUnYWNjZW50R0ZDLyUnbHNwYWNlR1EsMC4yNzc3Nzc4ZW1GJy8lJ3JzcGFjZUdGUi1GLDYnUSNGcUYnRi9GMkY1RjgtRjw2L1EnJnNkb3Q7RidGL0Y1Rj9GQUZERkZGSEZKRkxGTi9GUVEmMC4wZW1GJy9GVEZmbi1GLDYnUSJnRidGL0YyRjVGOC1GPDYvUSJ+RidGL0Y1Rj9GQUZERkZGSEZKRkxGTkZlbkZnbi1GPDYxUSRtb2RGJ0YvLyUlYm9sZEdGNEY1L0Y5USVib2xkRicvJStmb250d2VpZ2h0R0Zkb0ZBRkRGRkZIRkpGTEZORmVuRmduRltvLUYsNidRInFGJ0YvRjJGNUY4LUY8Ni9RIjtGJ0YvRjVGP0ZBL0ZFRjRGRkZIRkpGTEZORmVuRlNGLy8lK2V4ZWN1dGFibGVHRkNGPw==">QyQ+SSJoRzYiLUkkbW9kR0YlNiQqJkkjRnFHRiUiIiJJImdHRiVGK0kicUdGJUYr</Equation></Text-field>
</Input>
<Output><Text-field style="2D Output" layout="Maple Output"><Equation executable="false" style="2D Output" display="LUkjbW5HNiMvSSttb2R1bGVuYW1lRzYiSSxUeXBlc2V0dGluZ0dJKF9zeXNsaWJHRic2JFEtMTA3MTQzNzA4Nzc1RicvJSxtYXRodmFyaWFudEdRJ25vcm1hbEYn">Ii12KDNQOTIi</Equation></Text-field>
</Output>
</Group></Presentation-Block><Presentation-Block>
<Group view="presentation" hide-input="false" hide-output="false" inline-output="false" labelreference="L261" drawlabel="true" applyint="true" applyrational="true" applyexponent="false">
<Input><Text-field style="Text" size="14" layout="Normal"><Equation executable="true" style="2D Math" input-equation="r := 10101; -1; m := 12345; -1; e := `mod`(h*r+m, q)" display="LUklbXJvd0c2Iy9JK21vZHVsZW5hbWVHNiJJLFR5cGVzZXR0aW5nR0koX3N5c2xpYkdGJzY/LUkjbWlHRiQ2J1EickYnLyUlc2l6ZUdRIzE0RicvJSdpdGFsaWNHUSV0cnVlRicvJTBmb250X3N0eWxlX25hbWVHUSkyRH5JbnB1dEYnLyUsbWF0aHZhcmlhbnRHUSdpdGFsaWNGJy1JI21vR0YkNi9RKiZjb2xvbmVxO0YnRi9GNS9GOVEnbm9ybWFsRicvJSZmZW5jZUdRJmZhbHNlRicvJSpzZXBhcmF0b3JHRkMvJSlzdHJldGNoeUdGQy8lKnN5bW1ldHJpY0dGQy8lKGxhcmdlb3BHRkMvJS5tb3ZhYmxlbGltaXRzR0ZDLyUnYWNjZW50R0ZDLyUnbHNwYWNlR1EsMC4yNzc3Nzc4ZW1GJy8lJ3JzcGFjZUdGUi1JI21uR0YkNiZRJjEwMTAxRidGL0Y1Rj8tRjw2L1EiOkYnRi9GNUY/RkFGREZGRkhGSkZMRk5GUEZTLUY8Ni9RIn5GJ0YvRjVGP0ZBRkRGRkZIRkpGTEZOL0ZRUSYwLjBlbUYnL0ZURmpuLUknbXNwYWNlR0YkNiYvJSdoZWlnaHRHUSYwLjBleEYnLyUmd2lkdGhHRmpuLyUmZGVwdGhHRmFvLyUqbGluZWJyZWFrR1EobmV3bGluZUYnLUZdbzYmRl9vRmJvRmRvL0Znb1ElYXV0b0YnLUYsNidRIm1GJ0YvRjJGNUY4RjstRlY2JlEmMTIzNDVGJ0YvRjVGP0ZZRmZuRlxvRlxvRmlvLUYsNiZRImVGJ0YvRjJGOC1GPDYuRj5GL0Y/RkFGREZGRkhGSkZMRk5GUEZTLUYsNiZGLkYvRjJGOC1GPDYuUScmc2RvdDtGJ0YvRj9GQUZERkZGSEZKRkxGTkZpbkZbby1GLDYmUSJoRidGL0YyRjgtRjw2LlEiK0YnRi9GP0ZBRkRGRkZIRkpGTEZOL0ZRUSwwLjIyMjIyMjJlbUYnL0ZURmRxLUYsNiZGX3BGL0YyRjgtRjw2LkZobkYvRj9GQUZERkZGSEZKRkxGTkZpbkZbby1GPDYwUSRtb2RGJ0YvLyUlYm9sZEdGNC9GOVElYm9sZEYnLyUrZm9udHdlaWdodEdGYHJGQUZERkZGSEZKRkxGTkZpbkZbb0ZocS1GLDYmUSJxRidGL0YyRjhGLy8lK2V4ZWN1dGFibGVHRkNGPw==">Qyc+SSJyRzYiIiYsLCIhIiI+SSJtR0YlIiZYQiJGJz5JImVHRiUtSSRtb2RHRiU2JCwmKiZJImhHRiUiIiJGJEYzRjNGKUYzSSJxR0Yl</Equation></Text-field>
</Input>
<Output><Text-field style="2D Output" layout="Maple Output"><Equation executable="false" style="2D Output" display="LUkjbW5HNiMvSSttb2R1bGVuYW1lRzYiSSxUeXBlc2V0dGluZ0dJKF9zeXNsaWJHRic2JFEsOTUyOTA1MjU2OTlGJy8lLG1hdGh2YXJpYW50R1Enbm9ybWFsRic=">IiwqcEQwSCYq</Equation></Text-field>
</Output>
</Group></Presentation-Block><Presentation-Block>
<Group view="presentation" hide-input="false" hide-output="false" inline-output="false" labelreference="L257" drawlabel="true" applyint="true" applyrational="true" applyexponent="false">
<Input><Text-field style="Text" size="14" layout="Normal"><Equation executable="true" style="2D Math" input-equation="a := `mod`(f*e, q)" display="LUklbXJvd0c2Iy9JK21vZHVsZW5hbWVHNiJJLFR5cGVzZXR0aW5nR0koX3N5c2xpYkdGJzYuLUkjbWlHRiQ2JlEiYUYnLyUlc2l6ZUdRIzE0RicvJSdpdGFsaWNHUSV0cnVlRicvJSxtYXRodmFyaWFudEdRJ2l0YWxpY0YnLUkjbW9HRiQ2LlEqJmNvbG9uZXE7RidGLy9GNlEnbm9ybWFsRicvJSZmZW5jZUdRJmZhbHNlRicvJSpzZXBhcmF0b3JHRkAvJSlzdHJldGNoeUdGQC8lKnN5bW1ldHJpY0dGQC8lKGxhcmdlb3BHRkAvJS5tb3ZhYmxlbGltaXRzR0ZALyUnYWNjZW50R0ZALyUnbHNwYWNlR1EsMC4yNzc3Nzc4ZW1GJy8lJ3JzcGFjZUdGTy1GLDYmUSJmRidGL0YyRjUtRjk2LlEnJnNkb3Q7RidGL0Y8Rj5GQUZDRkVGR0ZJRksvRk5RJjAuMGVtRicvRlFGWS1GLDYmUSJlRidGL0YyRjUtRjk2LlEifkYnRi9GPEY+RkFGQ0ZFRkdGSUZLRlhGWi1GOTYwUSRtb2RGJ0YvLyUlYm9sZEdGNC9GNlElYm9sZEYnLyUrZm9udHdlaWdodEdGYW9GPkZBRkNGRUZHRklGS0ZYRlpGaG4tRiw2JlEicUYnRi9GMkY1Ri8vJStleGVjdXRhYmxlR0ZARjw=">PkkiYUc2Ii1JJG1vZEdGJDYkKiZJImZHRiQiIiJJImVHRiRGKkkicUdGJA==</Equation></Text-field>
</Input>
<Output><Text-field style="2D Output" layout="Maple Output"><Equation executable="false" style="2D Output" display="LUkjbW5HNiMvSSttb2R1bGVuYW1lRzYiSSxUeXBlc2V0dGluZ0dJKF9zeXNsaWJHRic2JFErNDgzMTI5NjY4MUYnLyUsbWF0aHZhcmlhbnRHUSdub3JtYWxGJw==">IisibydISls=</Equation></Text-field>
</Output>
</Group></Presentation-Block><Presentation-Block>
<Group view="presentation" hide-input="false" hide-output="false" inline-output="false" labelreference="L262" drawlabel="true" applyint="true" applyrational="true" applyexponent="false">
<Input><Text-field style="Text" layout="Normal"><Equation executable="true" style="2D Math" input-equation="`mod`(Fg*a, g)" display="LUklbXJvd0c2Iy9JK21vZHVsZW5hbWVHNiJJLFR5cGVzZXR0aW5nR0koX3N5c2xpYkdGJzYrLUkjbWlHRiQ2JVEjRmdGJy8lJ2l0YWxpY0dRJXRydWVGJy8lLG1hdGh2YXJpYW50R1EnaXRhbGljRictSSNtb0dGJDYtUScmc2RvdDtGJy9GM1Enbm9ybWFsRicvJSZmZW5jZUdRJmZhbHNlRicvJSpzZXBhcmF0b3JHRj0vJSlzdHJldGNoeUdGPS8lKnN5bW1ldHJpY0dGPS8lKGxhcmdlb3BHRj0vJS5tb3ZhYmxlbGltaXRzR0Y9LyUnYWNjZW50R0Y9LyUnbHNwYWNlR1EmMC4wZW1GJy8lJ3JzcGFjZUdGTC1GLDYlUSJhRidGL0YyLUY2Ni1RIn5GJ0Y5RjtGPkZARkJGREZGRkhGSkZNLUY2Ni9RJG1vZEYnLyUlYm9sZEdGMS9GM1ElYm9sZEYnLyUrZm9udHdlaWdodEdGZW5GO0Y+RkBGQkZERkZGSEZKRk1GUi1GLDYlUSJnRidGL0YyLyUrZXhlY3V0YWJsZUdGPUY5">LUkkbW9kRzYiNiQqJkkjRmdHRiQiIiJJImFHRiRGKEkiZ0dGJA==</Equation></Text-field>
</Input>
<Output><Text-field style="2D Output" layout="Maple Output"><Equation executable="false" style="2D Output" display="LUkjbW5HNiMvSSttb2R1bGVuYW1lRzYiSSxUeXBlc2V0dGluZ0dJKF9zeXNsaWJHRic2JFEmMTIzNDVGJy8lLG1hdGh2YXJpYW50R1Enbm9ybWFsRic=">IiZYQiI=</Equation></Text-field>
</Output>
</Group></Presentation-Block><Presentation-Block>
<Group view="presentation" hide-input="false" hide-output="false" inline-output="false" labelreference="L258" drawlabel="true" applyint="true" applyrational="true" applyexponent="false">
<Input><Text-field style="Text" size="14" layout="Normal"><Equation executable="true" style="2D Math" input-equation="GLR(f, g, h, q):" display="LUklbXJvd0c2Iy9JK21vZHVsZW5hbWVHNiJJLFR5cGVzZXR0aW5nR0koX3N5c2xpYkdGJzYoLUkjbWlHRiQ2JlEkR0xSRicvJSVzaXplR1EjMTRGJy8lJ2l0YWxpY0dRJXRydWVGJy8lLG1hdGh2YXJpYW50R1EnaXRhbGljRictSShtZmVuY2VkR0YkNiUtRiM2LC1GLDYmUSJmRidGL0YyRjUtSSNtb0dGJDYuUSIsRidGLy9GNlEnbm9ybWFsRicvJSZmZW5jZUdRJmZhbHNlRicvJSpzZXBhcmF0b3JHRjQvJSlzdHJldGNoeUdGSC8lKnN5bW1ldHJpY0dGSC8lKGxhcmdlb3BHRkgvJS5tb3ZhYmxlbGltaXRzR0ZILyUnYWNjZW50R0ZILyUnbHNwYWNlR1EmMC4wZW1GJy8lJ3JzcGFjZUdRLDAuMzMzMzMzM2VtRictRiw2JlEiZ0YnRi9GMkY1RkAtRiw2JlEiaEYnRi9GMkY1RkAtRiw2JlEicUYnRi9GMkY1Ri8vJStleGVjdXRhYmxlR0ZIRkRGL0ZELUZBNi5RIjpGJ0YvRkRGRi9GSkZIRktGTUZPRlFGUy9GVlEsMC4yNzc3Nzc4ZW1GJy9GWUZlb0YvRl5vRkQ=">QyQtSSRHTFJHNiI2JkkiZkdGJUkiZ0dGJUkiaEdGJUkicUdGJSEiIg==</Equation></Text-field>
</Input>
<Output><Text-field style="2D Output" layout="Maple Output"><Equation executable="false" style="2D Output" display="LUkjbXNHNiMvSSttb2R1bGVuYW1lRzYiSSxUeXBlc2V0dGluZ0dJKF9zeXNsaWJHRic2I1Eva2V5c35hcmV+Zm91bmRGJw==">US9rZXlzfmFyZX5mb3VuZDYi</Equation></Text-field>
</Output>
<Output><Text-field style="2D Output" layout="Maple Output"><Equation executable="false" style="2D Output" display="LUkjbXNHNiMvSSttb2R1bGVuYW1lRzYiSSxUeXBlc2V0dGluZ0dJKF9zeXNsaWJHRic2I1Eva2V5c35hcmV+Zm91bmRGJw==">US9rZXlzfmFyZX5mb3VuZDYi</Equation></Text-field>
</Output>
</Group></Presentation-Block><Presentation-Block>
<Group view="presentation" hide-input="false" hide-output="false" inline-output="false" labelreference="L268" drawlabel="true" applyint="true" applyrational="true" applyexponent="false">
<Input><Text-field style="Text" size="14" layout="Normal"><Equation executable="true" style="2D Math" input-equation="v1" display="LUklbXJvd0c2Iy9JK21vZHVsZW5hbWVHNiJJLFR5cGVzZXR0aW5nR0koX3N5c2xpYkdGJzYmLUkjbWlHRiQ2JlEjdjFGJy8lJXNpemVHUSMxNEYnLyUnaXRhbGljR1EldHJ1ZUYnLyUsbWF0aHZhcmlhbnRHUSdpdGFsaWNGJ0YvLyUrZXhlY3V0YWJsZUdRJmZhbHNlRicvRjZRJ25vcm1hbEYn">SSN2MUc2Ig==</Equation></Text-field>
</Input>
<Output><Text-field style="2D Output" layout="Maple Output"><Equation executable="false" style="2D Output" display="LUkobWFjdGlvbkc2Iy9JK21vZHVsZW5hbWVHNiJJLFR5cGVzZXR0aW5nR0koX3N5c2xpYkdGJzYlLUkobWZlbmNlZEdGJDYoLUklbXJvd0dGJDYmLUknbXRhYmxlR0YkNjYtSSRtdHJHRiQ2Ji1JJG10ZEdGJDYoLUkjbW5HRiQ2JFEnMjMxMjMzRicvJSxtYXRodmFyaWFudEdRJ25vcm1hbEYnLyUpcm93YWxpZ25HUSFGJy8lLGNvbHVtbmFsaWduR0ZDLyUrZ3JvdXBhbGlnbkdGQy8lKHJvd3NwYW5HUSIxRicvJStjb2x1bW5zcGFuR0ZKRkFGREZGLUY1NiYtRjg2KC1GOzYkUScxOTU2OTZGJ0Y+RkFGREZGRkhGS0ZBRkRGRi8lJmFsaWduR1ElYXhpc0YnL0ZCUSliYXNlbGluZUYnL0ZFUSZyaWdodEYnL0ZHUSd8ZnJsZWZ0fGhyRicvJS9hbGlnbm1lbnRzY29wZUdRJXRydWVGJy8lLGNvbHVtbndpZHRoR1ElYXV0b0YnLyUmd2lkdGhHRlxvLyUrcm93c3BhY2luZ0dRJjEuMGV4RicvJS5jb2x1bW5zcGFjaW5nR1EmMC44ZW1GJy8lKXJvd2xpbmVzR1Elbm9uZUYnLyUsY29sdW1ubGluZXNHRmdvLyUmZnJhbWVHRmdvLyUtZnJhbWVzcGFjaW5nR1EsMC40ZW1+MC41ZXhGJy8lKmVxdWFscm93c0dRJmZhbHNlRicvJS1lcXVhbGNvbHVtbnNHRmFwLyUtZGlzcGxheXN0eWxlR0ZhcC8lJXNpZGVHRlovJTBtaW5sYWJlbHNwYWNpbmdHRmRvLyUrZm9yZWdyb3VuZEdRKFswLDAsMF1GJy8lKXJlYWRvbmx5R0ZhcEY+Rj4vSSttc2VtYW50aWNzR0YkUSpDb2xWZWN0b3JGJy8lJW9wZW5HUSJbRicvJSZjbG9zZUdRIl1GJ0ZfcS8lK2FjdGlvbnR5cGVHUS5ydGFibGVhZGRyZXNzRicvJSlydGFibGVpZEdRNTE4NDQ2NzQ2OTYyMjU0NDYyMzU4Ric=">LSZJJ1ZlY3Rvckc2JCUqcHJvdGVjdGVkR0koX3N5c2xpYkc2IjYjSSdjb2x1bW5HRig2Iy9JJCVpZEdGKCI1ZUJZYUEncHVZJT0=</Equation></Text-field>
</Output>
</Group></Presentation-Block><Presentation-Block>
<Group view="presentation" hide-input="false" hide-output="false" inline-output="false" labelreference="L266" drawlabel="true" applyint="true" applyrational="true" applyexponent="false">
<Input><Text-field style="Text" size="14" layout="Normal"><Equation executable="true" style="2D Math" input-equation="counter" display="LUklbXJvd0c2Iy9JK21vZHVsZW5hbWVHNiJJLFR5cGVzZXR0aW5nR0koX3N5c2xpYkdGJzYmLUkjbWlHRiQ2JlEoY291bnRlckYnLyUlc2l6ZUdRIzE0RicvJSdpdGFsaWNHUSV0cnVlRicvJSxtYXRodmFyaWFudEdRJ2l0YWxpY0YnRi8vJStleGVjdXRhYmxlR1EmZmFsc2VGJy9GNlEnbm9ybWFsRic=">SShjb3VudGVyRzYi</Equation></Text-field>
</Input>
<Output><Text-field style="2D Output" layout="Maple Output"><Equation executable="false" style="2D Output" display="LUkjbW5HNiMvSSttb2R1bGVuYW1lRzYiSSxUeXBlc2V0dGluZ0dJKF9zeXNsaWJHRic2JFEiOUYnLyUsbWF0aHZhcmlhbnRHUSdub3JtYWxGJw==">IiIq</Equation></Text-field>
</Output>
</Group></Presentation-Block><Presentation-Block>
<Group view="presentation" hide-input="false" hide-output="false" inline-output="false" labelreference="L264" drawlabel="true" applyint="true" applyrational="true" applyexponent="false">
<Input><Text-field style="Text" size="14" layout="Normal"><Equation executable="true" style="2D Math" input-equation="" display="LUklbXJvd0c2Iy9JK21vZHVsZW5hbWVHNiJJLFR5cGVzZXR0aW5nR0koX3N5c2xpYkdGJzYmLUkjbWlHRiQ2I1EhRicvJSVzaXplR1EjMTRGJy8lK2V4ZWN1dGFibGVHUSZmYWxzZUYnLyUsbWF0aHZhcmlhbnRHUSdub3JtYWxGJw==">JSFH</Equation></Text-field>
</Input>
</Group></Presentation-Block><Presentation-Block>
<Group view="presentation" inline-output="false" labelreference="L256" drawlabel="true" applyint="true" applyrational="true" applyexponent="false">
<Input><Text-field style="Text" layout="Normal"><Equation executable="true" style="2D Math" input-equation="" display="LUklbXJvd0c2Iy9JK21vZHVsZW5hbWVHNiJJLFR5cGVzZXR0aW5nR0koX3N5c2xpYkdGJzYlLUkjbWlHRiQ2I1EhRicvJStleGVjdXRhYmxlR1EmZmFsc2VGJy8lLG1hdGh2YXJpYW50R1Enbm9ybWFsRic=">JSFH</Equation></Text-field>
</Input>
</Group></Presentation-Block><Presentation-Block>
<Group view="presentation" hide-input="false" hide-output="false" inline-output="false" labelreference="L219" drawlabel="true" applyint="true" applyrational="true" applyexponent="false">
<Input><Text-field style="Text" size="14" layout="Normal"><Equation executable="true" style="2D Math" input-equation="" display="LUklbXJvd0c2Iy9JK21vZHVsZW5hbWVHNiJJLFR5cGVzZXR0aW5nR0koX3N5c2xpYkdGJzYlLUkjbWlHRiQ2I1EhRicvJStleGVjdXRhYmxlR1EmZmFsc2VGJy8lLG1hdGh2YXJpYW50R1Enbm9ybWFsRic=">JSFH</Equation></Text-field>
</Input>
</Group></Presentation-Block><RTable handle="18446746962254462358">TTdSMApJQVJUQUJMRV9TQVZFLzE4NDQ2NzQ2OTYyMjU0NDYyMzU4WColKWFueXRoaW5nRzYiRiVbZ2whIyUhISEiIyIjIidMN0IiJydwJj5GJQ==</RTable>
</Worksheet>
