# Supplementary material for: NTRU-Like Random Congruential Public-Key Cryptosystem for Wireless Sensor Networks
Source: Sensors (Basel). 2020 Aug 17;20(16):4632. doi: 10.3390/s20164632 (PMC7472001; doi:10.3390/s20164632)
Supplement: Supplementary file 1 [file sensors-20-04632-s001.zip › Supplementary Material/Example S4.mw]

<?xml version="1.0" encoding="UTF-8"?>
<Worksheet>
<Version major="2016" minor="2"/>
<Label-Scheme value="2" prefix=""/>
<View-Properties presentation="true" autoexpanding_sections="true" UserProfileName="Maple Default Profile" NumericFormat-ApplyInteger="true" NumericFormat-ApplyRational="true" NumericFormat-ApplyExponent="false">
</View-Properties>
<MapleNet-Properties prettyprint="3" warnlevel="3" preplot="" helpbrowser="standard" contextmenusize="automatic" displayprecision="-1" echo="1" unitattributes="&quot;fontweight&quot; = &quot;bold&quot;" imaginaryunit="I" longdelim="true" elisiontermsthreshold="10000" elisiondigitsafter="100" elisiondigitsbefore="100" plotdevice="inline" errorbreak="1" plotoptions="" plotdriver="opengl" quiet="false" elisiontermsbefore="100" elisiontermsafter="100" screenwidth="79" indentamount="4" plotoutput="terminal" screenpixelheight="768" rtablesize="10" useclientjvm="true" labelwidth="20" postplot="" typesetting="standard" ansi="false" elisiondigitsthreshold="10000" showassumed="1" errorcursor="false" labelling="true" screenheight="25" prompt="&gt; " verboseproc="1" latexwidth="8.0" ShowLabels="true"/>
<Styles>
<Font name="Heading 1" background="[255,255,255]" bold="true" executable="false" family="Times New Roman" foreground="[0,0,0]" italic="false" opaque="false" readonly="false" size="18" subscript="false" superscript="false" underline="false" placeholder="false"/>
<Font name="Warning" background="[255,255,255]" bold="false" executable="false" family="Courier New" foreground="[0,0,255]" italic="false" opaque="false" readonly="true" size="12" subscript="false" superscript="false" underline="false" placeholder="false"/>
<Font name="2D Output" background="[255,255,255]" bold="false" executable="false" family="Times New Roman" foreground="[0,0,255]" italic="false" opaque="false" readonly="true" size="12" subscript="false" superscript="false" underline="false" placeholder="false"/>
<Font name="Heading 4" background="[255,255,255]" bold="false" executable="false" family="Times New Roman" foreground="[0,0,0]" italic="true" opaque="false" readonly="false" size="12" subscript="false" superscript="false" underline="false" placeholder="false"/>
<Font name="Line Printed Output" background="[255,255,255]" bold="false" executable="false" family="Courier New" foreground="[0,0,255]" italic="false" opaque="false" readonly="true" size="12" subscript="false" superscript="false" underline="false" placeholder="false"/>
<Font name="Heading 2" background="[255,255,255]" bold="true" executable="false" family="Times New Roman" foreground="[0,0,0]" italic="false" opaque="false" readonly="false" size="16" subscript="false" superscript="false" underline="false" placeholder="false"/>
<Font name="Maple Output" background="[255,255,255]" bold="false" executable="false" family="Times New Roman" foreground="[0,0,0]" italic="false" opaque="false" readonly="false" size="12" subscript="false" superscript="false" underline="false" placeholder="false"/>
<Font name="2D Inert Output" background="[255,255,255]" bold="false" executable="true" family="Times New Roman" foreground="[144,144,144]" italic="false" opaque="false" readonly="false" size="12" subscript="false" superscript="false" underline="false" placeholder="false"/>
<Font name="Heading 3" background="[255,255,255]" bold="true" executable="false" family="Times New Roman" foreground="[0,0,0]" italic="true" opaque="false" readonly="false" size="14" subscript="false" superscript="false" underline="false" placeholder="false"/>
<Font name="Diagnostic" background="[255,255,255]" bold="false" executable="false" family="Courier New" foreground="[40,120,40]" italic="false" opaque="false" readonly="true" size="12" subscript="false" superscript="false" underline="false" placeholder="false"/>
<Font name="Ordered List 1" background="[255,255,255]" bold="false" executable="false" family="Times New Roman" foreground="[0,0,0]" italic="false" opaque="false" readonly="false" size="12" subscript="false" superscript="false" underline="false" placeholder="false"/>
<Font name="Maple Input" background="[255,255,255]" bold="true" executable="true" family="Courier New" foreground="[120,0,14]" italic="false" opaque="false" readonly="false" size="12" subscript="false" superscript="false" underline="false" placeholder="false"/>
<Font name="Text Output" background="[255,255,255]" bold="false" executable="false" family="Courier New" foreground="[0,0,255]" italic="false" opaque="false" readonly="true" size="12" subscript="false" superscript="false" underline="false" placeholder="false"/>
<Font name="Ordered List 2" background="[255,255,255]" bold="false" executable="false" family="Times New Roman" foreground="[0,0,0]" italic="false" opaque="false" readonly="false" size="12" subscript="false" superscript="false" underline="false" placeholder="false"/>
<Font name="Ordered List 3" background="[255,255,255]" bold="false" executable="false" family="Times New Roman" foreground="[0,0,0]" italic="false" opaque="false" readonly="false" size="12" subscript="false" superscript="false" underline="false" placeholder="false"/>
<Font name="Ordered List 4" background="[255,255,255]" bold="false" executable="false" family="Times New Roman" foreground="[0,0,0]" italic="false" opaque="false" readonly="false" size="12" subscript="false" superscript="false" underline="false" placeholder="false"/>
<Font name="Ordered List 5" background="[255,255,255]" bold="false" executable="false" family="Times New Roman" foreground="[0,0,0]" italic="false" opaque="false" readonly="false" size="12" subscript="false" superscript="false" underline="false" placeholder="false"/>
<Font name="Annotation Title" background="[255,255,255]" bold="true" executable="false" family="Times New Roman" foreground="[0,0,0]" italic="false" opaque="false" readonly="false" size="18" subscript="false" superscript="false" underline="false" placeholder="false"/>
<Font name="Header and Footer" background="[255,255,255]" bold="false" executable="false" family="Times New Roman" foreground="[0,0,0]" italic="false" opaque="false" readonly="false" size="10" subscript="false" superscript="false" underline="false" placeholder="false"/>
<Font name="HyperlinkError" background="[255,255,255]" bold="false" executable="false" family="Courier New" foreground="[255,0,255]" italic="false" opaque="false" readonly="true" size="12" subscript="false" superscript="false" underline="true" placeholder="false"/>
<Font name="Atomic Variable" background="[255,255,255]" bold="false" executable="false" family="Times New Roman" foreground="[175,0,175]" italic="true" opaque="false" readonly="false" size="12" subscript="false" superscript="false" underline="false" placeholder="false"/>
<Font name="HyperlinkWarning" background="[255,255,255]" bold="false" executable="false" family="Courier New" foreground="[0,0,255]" italic="false" opaque="false" readonly="true" size="12" subscript="false" superscript="false" underline="true" placeholder="false"/>
<Font name="Dictionary Hyperlink" background="[255,255,255]" bold="false" executable="false" family="Times New Roman" foreground="[147,0,15]" italic="false" opaque="false" readonly="false" size="12" subscript="false" superscript="false" underline="true" placeholder="false"/>
<Font name="2D Math" background="[255,255,255]" bold="false" executable="true" family="Times New Roman" foreground="[0,0,0]" italic="false" opaque="false" readonly="false" size="12" subscript="false" superscript="false" underline="false" placeholder="false"/>
<Font name="Bullet Item" background="[255,255,255]" bold="false" executable="false" family="Times New Roman" foreground="[0,0,0]" italic="false" opaque="false" readonly="false" size="12" subscript="false" superscript="false" underline="false" placeholder="false"/>
<Font name="Maple Plot" background="[255,255,255]" bold="false" executable="false" family="Times New Roman" foreground="[0,0,0]" italic="false" opaque="false" readonly="false" size="12" subscript="false" superscript="false" underline="false" placeholder="false"/>
<Font name="Annotation Text" background="[255,255,255]" bold="false" executable="false" family="Times New Roman" foreground="[0,0,0]" italic="false" opaque="false" readonly="false" size="12" subscript="false" superscript="false" underline="false" placeholder="false"/>
<Font name="List Item" background="[255,255,255]" bold="false" executable="false" family="Times New Roman" foreground="[0,0,0]" italic="false" opaque="false" readonly="false" size="12" subscript="false" superscript="false" underline="false" placeholder="false"/>
<Font name="Dash Item" background="[255,255,255]" bold="false" executable="false" family="Times New Roman" foreground="[0,0,0]" italic="false" opaque="false" readonly="false" size="12" subscript="false" superscript="false" underline="false" placeholder="false"/>
<Font name="2D Input" background="[255,255,255]" bold="false" executable="true" family="Times New Roman" foreground="[0,0,0]" italic="false" opaque="false" readonly="false" size="12" subscript="false" superscript="false" underline="false" placeholder="false"/>
<Font name="Error" background="[255,255,255]" bold="false" executable="false" family="Courier New" foreground="[255,0,255]" italic="false" opaque="false" readonly="true" size="12" subscript="false" superscript="false" underline="false" placeholder="false"/>
<Font name="Title" background="[255,255,255]" bold="true" executable="false" family="Times New Roman" foreground="[0,0,0]" italic="false" opaque="false" readonly="false" size="18" subscript="false" superscript="false" underline="false" placeholder="false"/>
<Font name="Text" background="[255,255,255]" bold="false" executable="false" family="Times New Roman" foreground="[0,0,0]" italic="false" opaque="false" readonly="false" size="12" subscript="false" superscript="false" underline="false" placeholder="false"/>
<Font name="Normal" background="[255,255,255]" bold="false" executable="false" family="Times New Roman" foreground="[0,0,0]" italic="false" opaque="false" readonly="false" size="12" subscript="false" superscript="false" underline="false" placeholder="false"/>
<Font name="Caption Reference" background="[255,255,255]" bold="true" executable="false" family="Times New Roman" foreground="[0,0,0]" italic="false" opaque="false" readonly="false" size="12" subscript="false" superscript="false" underline="false" placeholder="false"/>
<Font name="Code" background="[255,255,255]" bold="false" executable="false" family="Courier New" foreground="[255,0,0]" italic="false" opaque="false" readonly="false" size="12" subscript="false" superscript="false" underline="false" placeholder="false"/>
<Font name="Maple Input Placeholder" background="[255,255,255]" bold="true" executable="true" family="Courier New" foreground="[200,0,200]" italic="false" opaque="false" readonly="false" size="12" subscript="false" superscript="false" underline="false" placeholder="true"/>
<Font name="Equation Label" background="[255,255,255]" bold="true" executable="false" family="Times New Roman" foreground="[0,0,0]" italic="false" opaque="false" readonly="false" size="12" subscript="false" superscript="false" underline="false" placeholder="false"/>
<Font name="Author" background="[255,255,255]" bold="false" executable="false" family="Times New Roman" foreground="[0,0,0]" italic="false" opaque="false" readonly="false" size="12" subscript="false" superscript="false" underline="false" placeholder="false"/>
<Font name="Hyperlink" background="[255,255,255]" bold="false" executable="false" family="Times New Roman" foreground="[0,128,128]" italic="false" opaque="false" readonly="false" size="12" subscript="false" superscript="false" underline="true" placeholder="false"/>
<Font name="Caption Text" background="[255,255,255]" bold="true" executable="false" family="Times New Roman" foreground="[0,0,0]" italic="false" opaque="false" readonly="false" size="12" subscript="false" superscript="false" underline="false" placeholder="false"/>
<Layout name="Heading 1" alignment="left" bullet="none" firstindent="0" leftmargin="0" rightmargin="0" linespacing="0.0" spaceabove="8" spacebelow="4" linebreak="space" pagebreak-before="false" initial="0" bulletsuffix=""/>
<Layout name="Warning" alignment="left" bullet="none" firstindent="0" leftmargin="0" rightmargin="0" linespacing="0.0" spaceabove="0" spacebelow="0" linebreak="space" pagebreak-before="false" initial="0" bulletsuffix=""/>
<Layout name="Heading 4" alignment="left" bullet="none" firstindent="0" leftmargin="0" rightmargin="0" linespacing="0.0" spaceabove="0" spacebelow="0" linebreak="space" pagebreak-before="false" initial="0" bulletsuffix=""/>
<Layout name="Line Printed Output" alignment="left" bullet="none" firstindent="0" leftmargin="0" rightmargin="0" linespacing="0.0" spaceabove="0" spacebelow="0" linebreak="any" pagebreak-before="false" initial="0" bulletsuffix=""/>
<Layout name="Heading 2" alignment="left" bullet="none" firstindent="0" leftmargin="0" rightmargin="0" linespacing="0.0" spaceabove="8" spacebelow="2" linebreak="space" pagebreak-before="false" initial="0" bulletsuffix=""/>
<Layout name="Maple Output" alignment="centred" bullet="none" firstindent="0" leftmargin="0" rightmargin="0" linespacing="0.3" spaceabove="0" spacebelow="0" linebreak="space" pagebreak-before="false" initial="0" bulletsuffix=""/>
<Layout name="Heading 3" alignment="left" bullet="none" firstindent="0" leftmargin="0" rightmargin="0" linespacing="0.0" spaceabove="0" spacebelow="0" linebreak="space" pagebreak-before="false" initial="0" bulletsuffix=""/>
<Layout name="Diagnostic" alignment="left" bullet="none" firstindent="0" leftmargin="0" rightmargin="0" linespacing="0.0" spaceabove="0" spacebelow="0" linebreak="any" pagebreak-before="false" initial="0" bulletsuffix=""/>
<Layout name="Ordered List 1" alignment="left" bullet="numeric" firstindent="0" leftmargin="0" rightmargin="0" linespacing="0.0" spaceabove="3" spacebelow="3" linebreak="space" pagebreak-before="false" initial="-1" bulletsuffix="."/>
<Layout name="Text Output" alignment="left" bullet="none" firstindent="0" leftmargin="0" rightmargin="0" linespacing="0.0" spaceabove="0" spacebelow="0" linebreak="newline" pagebreak-before="false" initial="0" bulletsuffix=""/>
<Layout name="Ordered List 2" alignment="left" bullet="alphabetic" firstindent="0" leftmargin="36" rightmargin="0" linespacing="0.0" spaceabove="3" spacebelow="3" linebreak="space" pagebreak-before="false" initial="-1" bulletsuffix="."/>
<Layout name="Ordered List 3" alignment="left" bullet="roman" firstindent="0" leftmargin="72" rightmargin="0" linespacing="0.0" spaceabove="3" spacebelow="3" linebreak="space" pagebreak-before="false" initial="-1" bulletsuffix="."/>
<Layout name="Ordered List 4" alignment="left" bullet="ALPHABETIC" firstindent="0" leftmargin="108" rightmargin="0" linespacing="0.0" spaceabove="3" spacebelow="3" linebreak="space" pagebreak-before="false" initial="-1" bulletsuffix="."/>
<Layout name="Ordered List 5" alignment="left" bullet="ROMAN" firstindent="0" leftmargin="144" rightmargin="0" linespacing="0.0" spaceabove="3" spacebelow="3" linebreak="space" pagebreak-before="false" initial="-1" bulletsuffix="."/>
<Layout name="Annotation Title" alignment="centred" bullet="none" firstindent="0" leftmargin="0" rightmargin="0" linespacing="0.0" spaceabove="12" spacebelow="12" linebreak="space" pagebreak-before="false" initial="0" bulletsuffix=""/>
<Layout name="HyperlinkError" alignment="left" bullet="none" firstindent="0" leftmargin="0" rightmargin="0" linespacing="0.0" spaceabove="0" spacebelow="0" linebreak="space" pagebreak-before="false" initial="0" bulletsuffix=""/>
<Layout name="HyperlinkWarning" alignment="left" bullet="none" firstindent="0" leftmargin="0" rightmargin="0" linespacing="0.0" spaceabove="0" spacebelow="0" linebreak="space" pagebreak-before="false" initial="0" bulletsuffix=""/>
<Layout name="Bullet Item" alignment="left" bullet="dot" firstindent="0" leftmargin="0" rightmargin="0" linespacing="0.0" spaceabove="3" spacebelow="3" linebreak="space" pagebreak-before="false" initial="0" bulletsuffix=""/>
<Layout name="Maple Plot" alignment="centred" bullet="none" firstindent="0" leftmargin="0" rightmargin="0" linespacing="0.0" spaceabove="0" spacebelow="0" linebreak="space" pagebreak-before="false" initial="0" bulletsuffix=""/>
<Layout name="List Item" alignment="left" bullet="indent" firstindent="0" leftmargin="0" rightmargin="0" linespacing="0.0" spaceabove="3" spacebelow="3" linebreak="space" pagebreak-before="false" initial="0" bulletsuffix=""/>
<Layout name="Dash Item" alignment="left" bullet="dash" firstindent="0" leftmargin="0" rightmargin="0" linespacing="0.0" spaceabove="3" spacebelow="3" linebreak="space" pagebreak-before="false" initial="0" bulletsuffix=""/>
<Layout name="Error" alignment="left" bullet="none" firstindent="0" leftmargin="0" rightmargin="0" linespacing="0.0" spaceabove="0" spacebelow="0" linebreak="space" pagebreak-before="false" initial="0" bulletsuffix=""/>
<Layout name="Title" alignment="centred" bullet="none" firstindent="0" leftmargin="0" rightmargin="0" linespacing="0.0" spaceabove="12" spacebelow="12" linebreak="space" pagebreak-before="false" initial="0" bulletsuffix=""/>
<Layout name="Normal" alignment="left" bullet="none" firstindent="0" leftmargin="0" rightmargin="0" linespacing="0.0" spaceabove="0" spacebelow="0" linebreak="space" pagebreak-before="false" initial="0" bulletsuffix=""/>
<Layout name="Author" alignment="centred" bullet="none" firstindent="0" leftmargin="0" rightmargin="0" linespacing="0.0" spaceabove="8" spacebelow="8" linebreak="space" pagebreak-before="false" initial="0" bulletsuffix=""/>
<Pencil-style name="Pencil 1" pen-color="[0,0,0]" pen-height="1.0" pen-width="1.0" pen-opacity="1.0"/>
<Pencil-style name="Pencil 2" pen-color="[0,0,255]" pen-height="1.0" pen-width="1.0" pen-opacity="1.0"/>
<Pencil-style name="Pencil 3" pen-color="[0,0,0]" pen-height="3.0" pen-width="3.0" pen-opacity="1.0"/>
<Pencil-style name="Pencil 4" pen-color="[0,0,255]" pen-height="3.0" pen-width="3.0" pen-opacity="1.0"/>
<Pencil-style name="Pencil 5" pen-color="[255,0,0]" pen-height="5.0" pen-width="5.0" pen-opacity="1.0"/>
<Highlighter-style name="Highlighter 5" pen-color="[255,255,0]" pen-height="48.0" pen-width="48.0" pen-opacity="0.8"/>
<Highlighter-style name="Highlighter 3" pen-color="[51,255,0]" pen-height="24.0" pen-width="24.0" pen-opacity="0.8"/>
<Highlighter-style name="Highlighter 4" pen-color="[0,255,255]" pen-height="32.0" pen-width="32.0" pen-opacity="0.8"/>
<Highlighter-style name="Highlighter 1" pen-color="[255,153,255]" pen-height="12.0" pen-width="8.0" pen-opacity="0.8"/>
<Highlighter-style name="Highlighter 2" pen-color="[255,204,0]" pen-height="14.0" pen-width="14.0" pen-opacity="0.8"/>
</Styles>
<Startup-Code startupcode=""/>
<Task-table>
    <Task-category name="&lt;default&gt;"/>
</Task-table>
<Task/><Presentation-Block>
<Group view="presentation" hide-input="false" hide-output="false" inline-output="false" labelreference="L103" drawlabel="true" applyint="true" applyrational="true" applyexponent="false">
<Input><Text-field style="Text" layout="Normal"><Equation executable="true" style="2D Math" input-equation="with(LinearAlgebra):" display="LUklbXJvd0c2Iy9JK21vZHVsZW5hbWVHNiJJLFR5cGVzZXR0aW5nR0koX3N5c2xpYkdGJzYzLUkjbWlHRiQ2JlEld2l0aEYnLyUnaXRhbGljR1EldHJ1ZUYnLyUwZm9udF9zdHlsZV9uYW1lR1EpMkR+SW5wdXRGJy8lLG1hdGh2YXJpYW50R1EnaXRhbGljRictSShtZmVuY2VkR0YkNiUtRiM2JS1GLDYmUS5MaW5lYXJBbGdlYnJhRidGL0YyRjUvJStleGVjdXRhYmxlR1EmZmFsc2VGJy9GNlEnbm9ybWFsRidGMkZDLUkjbW9HRiQ2LlEiOkYnRjJGQy8lJmZlbmNlR0ZCLyUqc2VwYXJhdG9yR0ZCLyUpc3RyZXRjaHlHRkIvJSpzeW1tZXRyaWNHRkIvJShsYXJnZW9wR0ZCLyUubW92YWJsZWxpbWl0c0dGQi8lJ2FjY2VudEdGQi8lJ2xzcGFjZUdRLDAuMjc3Nzc3OGVtRicvJSdyc3BhY2VHRlktSSdtc3BhY2VHRiQ2Ji8lJ2hlaWdodEdRJjAuMGV4RicvJSZ3aWR0aEdRJjAuMGVtRicvJSZkZXB0aEdGW28vJSpsaW5lYnJlYWtHUShuZXdsaW5lRictRkY2LlEifkYnRjJGQ0ZJRktGTUZPRlFGU0ZVL0ZYRl5vL0ZlbkZeby1GLDYmUSdESUdJVFNGJ0YvRjJGNS1GRjYuUSomY29sb25lcTtGJ0YyRkNGSUZLRk1GT0ZRRlNGVUZXRlotSSNtbkdGJDYlUSMxMEYnRjJGQ0ZFRmZuRmRvLUYsNiZRK3ByaW50bGV2ZWxGJ0YvRjJGNUZccC1GYHA2JVEiMUYnRjJGQ0ZFRkBGQw==">QygtSSV3aXRoRzYiNiNJLkxpbmVhckFsZ2VicmFHNiQlKnByb3RlY3RlZEdJKF9zeXNsaWJHRiUhIiI+SSdESUdJVFNHRiUiIzVGKz5JK3ByaW50bGV2ZWxHRiUiIiJGKw==</Equation></Text-field>
</Input>
</Group>
<Group view="presentation" hide-input="false" hide-output="false" inline-output="false" labelreference="L60" drawlabel="true" applyint="true" applyrational="true" applyexponent="false">
<Input><Text-field style="Text" layout="Normal"><Equation executable="true" style="2D Math" input-equation="" display="LUklbXJvd0c2Iy9JK21vZHVsZW5hbWVHNiJJLFR5cGVzZXR0aW5nR0koX3N5c2xpYkdGJzYlLUkjbWlHRiQ2I1EhRicvJStleGVjdXRhYmxlR1EmZmFsc2VGJy8lLG1hdGh2YXJpYW50R1Enbm9ybWFsRic=">LUklbXJvd0c2Iy9JK21vZHVsZW5hbWVHNiJJLFR5cGVzZXR0aW5nR0koX3N5c2xpYkdGJzYjLUkjbWlHRiQ2I1EhRic=</Equation><Equation executable="true" style="2D Math" input-equation="" display="LUklbXJvd0c2Iy9JK21vZHVsZW5hbWVHNiJJLFR5cGVzZXR0aW5nR0koX3N5c2xpYkdGJzYlLUkjbWlHRiQ2I1EhRicvJStleGVjdXRhYmxlR1EmZmFsc2VGJy8lLG1hdGh2YXJpYW50R1Enbm9ybWFsRic=">LUklbXJvd0c2Iy9JK21vZHVsZW5hbWVHNiJJLFR5cGVzZXR0aW5nR0koX3N5c2xpYkdGJzYjLUkjbWlHRiQ2I1EhRic=</Equation></Text-field>
</Input>
</Group></Presentation-Block><Presentation-Block>
<Group view="presentation" hide-input="false" hide-output="false" inline-output="false" labelreference="L64" drawlabel="true" applyint="true" applyrational="true" applyexponent="false">
<Input><Text-field style="Text" layout="Normal"><Equation executable="true" style="2D Math" input-equation="GLR := proc (f, g, h, q) local fg, fgnorm, v1norm, v2norm, a, tmp, i; global result, counter, flag, v1, v2; flag := 0; v1 := Vector[column]([1, h]); v2 := Vector[column]([0, q]); fg := Vector[column]([f, g]); result := Matrix(2, 1); fgnorm := evalf(norm(fg, 2)); a := 1; counter := 0; while a &lt;&gt; 0 do v1norm := evalf(norm(v1, 2)); v2norm := evalf(norm(v2, 2)); if v2norm &lt; v1norm then tmp := v1; v1 := v2; v2 := tmp end if; if f = v1[1] or f = v2[1] then if g = v1[2] or g = v2[2] then flag := 1; print(&quot;keys are found&quot;) end if end if; if v1norm &lt;= 10*fgnorm then result := `&lt;|&gt;`(result, v1) end if; if v2norm &lt;= 10*fgnorm then result := `&lt;|&gt;`(result, v2) end if; a := round(DotProduct(v1, v2)/norm(v1, 2)^2); v2 := v2-a*v1; counter := counter+1 end do; result := abs(result); result := DeleteColumn(result, [1]) end proc:" display="LUklbXJvd0c2Iy9JK21vZHVsZW5hbWVHNiJJLFR5cGVzZXR0aW5nR0koX3N5c2xpYkdGJzZnXG0tSSNtaUdGJDYmUSRHTFJGJy8lJ2l0YWxpY0dRJXRydWVGJy8lMGZvbnRfc3R5bGVfbmFtZUdRKTJEfklucHV0RicvJSxtYXRodmFyaWFudEdRJ2l0YWxpY0YnLUkjbW9HRiQ2LlEqJmNvbG9uZXE7RidGMi9GNlEnbm9ybWFsRicvJSZmZW5jZUdRJmZhbHNlRicvJSpzZXBhcmF0b3JHRkAvJSlzdHJldGNoeUdGQC8lKnN5bW1ldHJpY0dGQC8lKGxhcmdlb3BHRkAvJS5tb3ZhYmxlbGltaXRzR0ZALyUnYWNjZW50R0ZALyUnbHNwYWNlR1EsMC4yNzc3Nzc4ZW1GJy8lJ3JzcGFjZUdGTy1GOTYuUSJ+RidGMkY8Rj5GQUZDRkVGR0ZJRksvRk5RJjAuMGVtRicvRlFGVi1GOTYwUSVwcm9jRicvJSVib2xkR0YxRjIvRjZRJWJvbGRGJy8lK2ZvbnR3ZWlnaHRHRmhuRj5GQUZDRkVGR0ZJRktGVUZXLUkobWZlbmNlZEdGJDYlLUYjNistRiw2JlEiZkYnRi9GMkY1LUY5Ni5RIixGJ0YyRjxGPi9GQkYxRkNGRUZHRklGS0ZVL0ZRUSwwLjMzMzMzMzNlbUYnLUYsNiZRImdGJ0YvRjJGNUZjby1GLDYmUSJoRidGL0YyRjVGY28tRiw2JlEicUYnRi9GMkY1LyUrZXhlY3V0YWJsZUdGQEY8RjJGPC1GLDYjUSFGJy1JJ21zcGFjZUdGJDYmLyUnaGVpZ2h0R1EmMC4wZXhGJy8lJndpZHRoR0ZWLyUmZGVwdGhHRlxxLyUqbGluZWJyZWFrR1EobmV3bGluZUYnRlItRjk2MFEmbG9jYWxGJ0ZlbkYyRmduRmluRj5GQUZDRkVGR0ZJRktGVUZXRlJGUkZSRlJGUi1GLDYmUSNmZ0YnRi9GMkY1RmNvLUYsNiZRJ2Znbm9ybUYnRi9GMkY1RmNvRlItRiw2JlEndjFub3JtRidGL0YyRjVGY29GUi1GLDYmUSd2Mm5vcm1GJ0YvRjJGNUZjb0ZSLUYsNiZRImFGJ0YvRjJGNUZjby1GLDYmUSR0bXBGJ0YvRjJGNUZjby1GLDYmUSJpRidGL0YyRjUtRjk2LlEiO0YnRjJGPEY+RmZvRkNGRUZHRklGS0ZVRlBGZ3BGUi1GOTYwUSdnbG9iYWxGJ0ZlbkYyRmduRmluRj5GQUZDRkVGR0ZJRktGVUZXRlItRiw2JlEncmVzdWx0RidGL0YyRjVGY29GUi1GLDYmUShjb3VudGVyRidGL0YyRjVGY28tRiw2JlElZmxhZ0YnRi9GMkY1RmNvLUYsNiZRI3YxRidGL0YyRjVGY28tRiw2JlEjdjJGJ0YvRjJGNUZcc0ZncC1GaHA2JkZqcEZdcUZfcS9GYnFRJWF1dG9GJ0Zoc0Y4LUkjbW5HRiQ2JVEiMEYnRjJGPEZcc0ZncEZhdEZncEZncEZncEZncEZSRlt0RjgtRiw2JlEnVmVjdG9yRidGL0YyRjUtRlxvNictRiM2JS1GLDYmUSdjb2x1bW5GJ0YvRjJGNUZicEY8RjJGPC8lJW9wZW5HUSJbRicvJSZjbG9zZUdRIl1GJy1GXG82JS1GIzYlLUZcbzYnLUYjNictRmZ0NiVRIjFGJ0YyRjxGY29GXHBGYnBGPEYyRjxGY3VGZnVGYnBGPEYyRjxGXHNGZ3BGUkZedEY4Rml0Rlx1LUZcbzYlLUYjNiUtRlxvNictRiM2J0ZldEZjb0ZfcEZicEY8RjJGPEZjdUZmdUZicEY8RjJGPEZcc0ZncEZSRmdxRjhGaXRGXHUtRlxvNiUtRiM2JS1GXG82Jy1GIzYnRmBvRmNvRmlvRmJwRjxGMkY8RmN1RmZ1RmJwRjxGMkY8RlxzRmdwRlJGYnNGOC1GLDYmUSdNYXRyaXhGJ0YvRjJGNS1GXG82JS1GIzYnLUZmdDYlUSIyRidGMkY8RmNvRmF2RmJwRjxGMkY8RlxzRmdwRlJGanFGOC1GLDYmUSZldmFsZkYnRi9GMkY1LUZcbzYlLUYjNiYtRiw2JlElbm9ybUYnRi9GMkY1LUZcbzYlLUYjNidGZ3FGY29GW3hGYnBGPEYyRjxGYnBGPEYyRjxGXHNGZ3BGUkZjckY4RmF2LUY5Ni5RIjpGJ0YyRjxGPkZBRkNGRUZHRklGS0ZNRlBGZ3BGUkZlc0Y4RmV0Rlx5RmdwRlJGUkZSRlItRjk2MFEmd2hpbGVGJ0ZlbkYyRmduRmluRj5GQUZDRkVGR0ZJRktGVUZXRlJGY3ItRjk2LlErJk5vdEVxdWFsO0YnRjJGPEY+RkFGQ0ZFRkdGSUZLRk1GUEZldEZSLUY5NjBRI2RvRidGZW5GMkZnbkZpbkY+RkFGQ0ZFRkdGSUZLRlVGV0ZncEZSRlJGUkZSRlJGUkZSRlJGXXJGOEZeeC1GXG82JS1GIzYnRmRwLUYjNidGZHBGZXgtRlxvNiUtRiM2J0ZbdEZjb0ZbeEZicEY8RjJGPEZicEY8RmRwRmJwRjxGMkY8RlxzRmdwRlJGUkZSRlJGUkZSRlJGUkZgckY4Rl54LUZcbzYlLUYjNidGZHAtRiM2J0ZkcEZleC1GXG82JS1GIzYnRl50RmNvRlt4RmJwRjxGMkY8RmJwRjxGZHBGYnBGPEYyRjxGXHNGZ3BGUkZSRlJGUkZSRlJGUkZSRlItRjk2MFEjaWZGJ0ZlbkYyRmduRmluRj5GQUZDRkVGR0ZJRktGVUZXRlJGYHItRjk2LlEiPEYnRjJGPEY+RkFGQ0ZFRkdGSUZLRk1GUEZdckZSLUY5NjBRJXRoZW5GJ0ZlbkYyRmduRmluRj5GQUZDRkVGR0ZJRktGVUZXRmdwRlJGUkZSRlJGUkZSRlJGUkZSRlJGUkZSRlJGZnJGOEZbdEZcc0ZncEZSRlJGUkZSRlJGUkZSRlJGUkZSRlJGUkZSRlt0RjhGXnRGXHNGZ3BGUkZSRlJGUkZSRlJGUkZSRlJGUkZSRlJGUkZedEY4RmZyRlxzRmdwRlJGUkZSRlJGUkZSRlJGUi1GOTYwUSRlbmRGJ0ZlbkYyRmduRmluRj5GQUZDRkVGR0ZJRktGVUZXRlJGXFtsRlxzRmdwRlJGUkZSRlJGUkZSRlJGUkZSRlxbbEZSRmBvLUY5Ni5RIj1GJ0YyRjxGPkZBRkNGRUZHRklGS0ZNRlBGW3QtRlxvNictRiM2JUZhdkZicEY8RjJGPEZjdUZmdUZSLUY5NjBRI29yRidGZW5GMkZnbkZpbkY+RkFGQ0ZFRkdGSUZLRlVGV0ZSRmBvRmhbbEZedEZbXGxGUkZiW2xGZ3BGUkZSRlJGUkZSRlJGUkZSRlJGUkZSRlJGXFtsRlJGUkZpb0ZoW2xGW3QtRlxvNictRiM2JUZbeEZicEY8RjJGPEZjdUZmdUZSRl9cbEZSRmlvRmhbbEZedEZiXGxGUkZiW2xGUkZncEZSRlJGUkZSRlJGUkZSRlJGUkZSRlJGUkZSRlJGUkZSRmhzRjhGYXZGXHNGZ3BGUkZSRlJGUkZSRlJGUkZSRlJGUkZSRlJGUkZSRlJGUi1GLDYmUSZwcmludEYnRi9GMkY1LUZcbzYlLUYjNidGZHAtSSNtc0dGJDYjUS9rZXlzfmFyZX5mb3VuZEYnRmRwRmJwRjxGMkY8RlxzRmdwRlJGUkZSRlJGUkZSRlJGUkZSRlJGUkZlW2xGUkZcW2xGXHNGZ3BGUkZSRlJGUkZSRlJGUkZSRmVbbEZSRlxbbEZcc0ZSRmdwRmdwRlJGUkZSRlJGUkZSRlJGUkZcW2xGUkZdci1GOTYuUSYmbGVxO0YnRjJGPEY+RkFGQ0ZFRkdGSUZLRk1GUC1GZnQ2JVEjMTBGJ0YyRjwtRjk2LlEnJnNkb3Q7RidGMkY8Rj5GQUZDRkVGR0ZJRktGVUZXRlJGanFGUkZiW2xGZ3BGUkZSRlJGUkZSRlJGUkZSRlJGUkZSRlJGUkZic0Y4LUZcbzYnLUYjNiZGYnMtRjk2LlEifGdyRidGMkY8Rj5GQS9GREYxRkVGR0ZJRksvRk5RLDAuMTExMTExMWVtRicvRlFGY15sRlt0RjxGMkY8L0ZkdVEnJmxhbmc7RicvRmd1UScmcmFuZztGJ0Zcc0ZncEZSRlJGUkZSRlJGUkZSRlJGZVtsRlJGXFtsRlxzRmdwRlJGUkZSRlJGUkZSRlJGUkZcW2xGUkZgckZhXWxGZF1sRmddbEZSRmpxRlJGYltsRmdwRlJGUkZSRlJGUkZSRlJGUkZSRlJGUkZSRlJGYnNGOC1GXG82Jy1GIzYmRmJzRl5ebEZedEY8RjJGPEZlXmxGZ15sRlxzRmdwRlJGUkZSRlJGUkZSRlJGUkZlW2xGUkZcW2xGXHNGUkZncEZSRlJGUkZSRlJGUkZSRlJGY3JGOC1GLDYmUSZyb3VuZEYnL0YwRkBGMkY8LUZcbzYlLUYjNigtRiw2JlErRG90UHJvZHVjdEYnRi9GMkY1LUZcbzYlLUYjNihGW3RGY29GUkZedEZicEY8RjJGPC1GOTYuUSIvRidGMkY8Rj5GQUZhXmxGRUZHRklGSy9GTlEsMC4xNjY2NjY3ZW1GJy9GUUZgYGwtRlxvNiUtRiM2JkZleC1JJW1zdXBHRiQ2JUZeei1GIzYmRlt4Ri9GMkY1LyUxc3VwZXJzY3JpcHRzaGlmdEdGaHRGYnBGPEYyRjxGYnBGPEYyRjxGXHNGZ3BGUkZSRlJGUkZSRlJGUkZSRl50RjhGXnQtRjk2LlEoJm1pbnVzO0YnRjJGPEY+RkFGQ0ZFRkdGSUZLL0ZOUSwwLjIyMjIyMjJlbUYnL0ZRRmFhbEZjckZnXWxGW3RGXHNGZ3BGUkZSRlJGUkZSRlJGUkZSRmVzRjhGZXMtRjk2LlEiK0YnRjJGPEY+RkFGQ0ZFRkdGSUZLRmBhbEZiYWxGYXZGXHlGZ3BGUkZSRlJGUkZlW2xGUkZleUZcc0ZncEZSRmJzRjgtRiw2JlEkYWJzRidGYF9sRjJGPC1GXG82JS1GIzYlRmJzRmJwRjxGMkY8RlxzRmdwRlJGYnNGOEZhdC1GLDYmUS1EZWxldGVDb2x1bW5GJ0YvRjJGNS1GXG82JS1GIzYnRmJzRmNvRltcbEZicEY8RjJGPEZcc0ZncC1GOTYwRlRGZW5GMkZnbkZpbkY+RkFGQ0ZFRkdGSUZLRlVGV0ZhdEZSRmVbbEZSRlhGXHlGYnBGPA==">QyQ+SSRHTFJHNiJmKjYmSSJmR0YlSSJnR0YlSSJoR0YlSSJxR0YlNilJI2ZnR0YlSSdmZ25vcm1HRiVJJ3Yxbm9ybUdGJUkndjJub3JtR0YlSSJhR0YlSSR0bXBHRiVJImlHRiVGJUYlQy0+SSVmbGFnR0YlIiIhPkkjdjFHRiUtJkknVmVjdG9yRzYkJSpwcm90ZWN0ZWRHSShfc3lzbGliR0YlNiNJJ2NvbHVtbkdGJTYjNyQiIiI5Jj5JI3YyR0YlLUY7NiM3JEY3OSc+OCQtRjs2IzckOSQ5JT5JJ3Jlc3VsdEdGJS1JJ01hdHJpeEdGPTYkIiIjRkQ+OCUtSSZldmFsZkdGPjYjLUklbm9ybUdGJTYkRk1GWD44KEZEPkkoY291bnRlckdGJUY3PyhGJUZERkRGJTBGXG9GN0MrPjgmLUZmbjYjLUZpbjYkRjlGWD44Jy1GZm42Iy1GaW42JEZHRlhAJDJGaW9GY29DJT44KUY5PkY5Rkc+RkdGYnBAJDUvRlEmRjk2I0ZEL0ZRJkZHRmlwQCQ1L0ZSJkY5NiNGWC9GUiZGR0ZgcUMkPkY2RkQtSSZwcmludEdGPjYjUS9rZXlzfmFyZX5mb3VuZEYlQCQxRmNvLCRGWiIjNT5GVC1JJDx8Z3I+R0YlNiRGVEY5QCQxRmlvRltyPkZULUZfcjYkRlRGRz5GXG8tSSZyb3VuZEdGPTYjKiYtSStEb3RQcm9kdWN0R0YlNiRGOUZHRkRGZm8hIiM+RkcsJkZHRkQqJkZcb0ZERjlGRCEiIj5GXm8sJkZeb0ZERkRGRD5GVC1JJGFic0dGPjYjRlQ+RlQtSS1EZWxldGVDb2x1bW5HRiU2JEZUNyNGREYlNidGVEZeb0Y2RjlGR0YlRmJz</Equation></Text-field>
</Input>
</Group></Presentation-Block><Presentation-Block>
<Group view="presentation" hide-input="false" hide-output="false" inline-output="false" labelreference="L51" drawlabel="true" applyint="true" applyrational="true" applyexponent="false">
<Input><Text-field style="Text" layout="Normal"></Text-field>
</Input>
</Group></Presentation-Block><Presentation-Block>
<Group view="presentation" inline-output="false" labelreference="L278" drawlabel="true" applyint="true" applyrational="true" applyexponent="false">
<Input><Text-field style="Text" layout="Normal"></Text-field>
</Input>
</Group></Presentation-Block><Presentation-Block>
<Group view="presentation" hide-input="false" hide-output="false" inline-output="false" labelreference="L62" drawlabel="true" applyint="true" applyrational="true" applyexponent="false">
<Input><Text-field style="Text" layout="Normal"><Equation executable="true" style="2D Math" input-equation="" display="LUklbXJvd0c2Iy9JK21vZHVsZW5hbWVHNiJJLFR5cGVzZXR0aW5nR0koX3N5c2xpYkdGJzYsLUkjbWlHRiQ2J1EpU2V0dGluZ3NGJy8lJWJvbGRHUSV0cnVlRicvJSdpdGFsaWNHUSZmYWxzZUYnLyUsbWF0aHZhcmlhbnRHUSVib2xkRicvJStmb250d2VpZ2h0R0Y3LUkjbW9HRiQ2LVEifkYnL0Y2USdub3JtYWxGJy8lJmZlbmNlR0Y0LyUqc2VwYXJhdG9yR0Y0LyUpc3RyZXRjaHlHRjQvJSpzeW1tZXRyaWNHRjQvJShsYXJnZW9wR0Y0LyUubW92YWJsZWxpbWl0c0dGNC8lJ2FjY2VudEdGNC8lJ2xzcGFjZUdRJjAuMGVtRicvJSdyc3BhY2VHRlAtRiw2J1Ejb2ZGJ0YvRjJGNUY4LUY7Ni9GPUYvRjVGOEZARkJGREZGRkhGSkZMRk5GUS1GLDYnUSZSQ1BLQ0YnRi9GMkY1RjgtRjs2L1EqJnVtaW51czA7RidGL0Y1RjhGQEZCRkRGRkZIRkpGTC9GT1EsMC4yMjIyMjIyZW1GJy9GUkZpbi1JI21uR0YkNiZRIjFGJ0YvRjVGOEZWLyUrZXhlY3V0YWJsZUdGNEY+">LUklbXJvd0c2Iy9JK21vZHVsZW5hbWVHNiJJLFR5cGVzZXR0aW5nR0koX3N5c2xpYkdGJzYsLUkjbWlHRiQ2J1EpU2V0dGluZ3NGJy8lJWJvbGRHUSV0cnVlRicvJSdpdGFsaWNHUSZmYWxzZUYnLyUsbWF0aHZhcmlhbnRHUSVib2xkRicvJStmb250d2VpZ2h0R0Y3LUkjbW9HRiQ2LVEifkYnL0Y2USdub3JtYWxGJy8lJmZlbmNlR0Y0LyUqc2VwYXJhdG9yR0Y0LyUpc3RyZXRjaHlHRjQvJSpzeW1tZXRyaWNHRjQvJShsYXJnZW9wR0Y0LyUubW92YWJsZWxpbWl0c0dGNC8lJ2FjY2VudEdGNC8lJ2xzcGFjZUdRJjAuMGVtRicvJSdyc3BhY2VHRlAtRiw2J1Ejb2ZGJ0YvRjJGNUY4LUY7Ni9GPUYvRjVGOEZARkJGREZGRkhGSkZMRk5GUS1GLDYnUSZSQ1BLQ0YnRi9GMkY1RjgtRjs2L1EqJnVtaW51czA7RidGL0Y1RjhGQEZCRkRGRkZIRkpGTC9GT1EsMC4yMjIyMjIyZW1GJy9GUkZpbi1JI21uR0YkNiZRIjFGJ0YvRjVGOEZWLyUrZXhlY3V0YWJsZUdGNEY+</Equation></Text-field>
</Input>
</Group></Presentation-Block><Presentation-Block>
<Group view="presentation" hide-input="false" hide-output="false" inline-output="false" labelreference="L238" drawlabel="true" applyint="true" applyrational="true" applyexponent="false">
<Input><Text-field style="Text" layout="Normal"><Equation executable="true" style="2D Math" input-equation="" display="LUklbXJvd0c2Iy9JK21vZHVsZW5hbWVHNiJJLFR5cGVzZXR0aW5nR0koX3N5c2xpYkdGJzYyLUkjbWlHRiQ2JlEmbWdMZW5GJy8lJ2l0YWxpY0dRJXRydWVGJy8lMGZvbnRfc3R5bGVfbmFtZUdRKTJEfklucHV0RicvJSxtYXRodmFyaWFudEdRJ2l0YWxpY0YnLUkjbW9HRiQ2LlEqJmNvbG9uZXE7RidGMi9GNlEnbm9ybWFsRicvJSZmZW5jZUdRJmZhbHNlRicvJSpzZXBhcmF0b3JHRkAvJSlzdHJldGNoeUdGQC8lKnN5bW1ldHJpY0dGQC8lKGxhcmdlb3BHRkAvJS5tb3ZhYmxlbGltaXRzR0ZALyUnYWNjZW50R0ZALyUnbHNwYWNlR1EsMC4yNzc3Nzc4ZW1GJy8lJ3JzcGFjZUdGTy1JI21uR0YkNiVRIzE2RidGMkY8LUY5Ni5RIjpGJ0YyRjxGPkZBRkNGRUZHRklGS0ZNRlAtSSdtc3BhY2VHRiQ2Ji8lJ2hlaWdodEdRJjAuMGV4RicvJSZ3aWR0aEdRJjAuMGVtRicvJSZkZXB0aEdGaG4vJSpsaW5lYnJlYWtHUShuZXdsaW5lRictRiw2JlEibUYnRi9GMkY1RjgtRlM2JVEjMTRGJ0YyRjxGVkZZLUYsNiZRJXFMZW5GJ0YvRjJGNUY4LUZTNiVRIzgwRidGMkY8RlYvJStleGVjdXRhYmxlR0ZARjw=">LUklbXJvd0c2Iy9JK21vZHVsZW5hbWVHNiJJLFR5cGVzZXR0aW5nR0koX3N5c2xpYkdGJzYyLUkjbWlHRiQ2JlEmbWdMZW5GJy8lJ2l0YWxpY0dRJXRydWVGJy8lMGZvbnRfc3R5bGVfbmFtZUdRKTJEfklucHV0RicvJSxtYXRodmFyaWFudEdRJ2l0YWxpY0YnLUkjbW9HRiQ2LlEqJmNvbG9uZXE7RidGMi9GNlEnbm9ybWFsRicvJSZmZW5jZUdRJmZhbHNlRicvJSpzZXBhcmF0b3JHRkAvJSlzdHJldGNoeUdGQC8lKnN5bW1ldHJpY0dGQC8lKGxhcmdlb3BHRkAvJS5tb3ZhYmxlbGltaXRzR0ZALyUnYWNjZW50R0ZALyUnbHNwYWNlR1EsMC4yNzc3Nzc4ZW1GJy8lJ3JzcGFjZUdGTy1JI21uR0YkNiVRIzE2RidGMkY8LUY5Ni5RIjpGJ0YyRjxGPkZBRkNGRUZHRklGS0ZNRlAtSSdtc3BhY2VHRiQ2Ji8lJ2hlaWdodEdRJjAuMGV4RicvJSZ3aWR0aEdRJjAuMGVtRicvJSZkZXB0aEdGaG4vJSpsaW5lYnJlYWtHUShuZXdsaW5lRictRiw2JlEibUYnRi9GMkY1RjgtRlM2JVEjMTRGJ0YyRjxGVkZZLUYsNiZRJXFMZW5GJ0YvRjJGNUY4LUZTNiVRIzgwRidGMkY8RlYvJStleGVjdXRhYmxlR0ZARjw=</Equation></Text-field>
</Input>
</Group>
<Group view="presentation" hide-input="false" hide-output="false" inline-output="false" labelreference="L220" drawlabel="true" applyint="true" applyrational="true" applyexponent="false">
<Input><Text-field style="Text" layout="Normal"><Equation executable="true" style="2D Math" input-equation="" display="LUklbXJvd0c2Iy9JK21vZHVsZW5hbWVHNiJJLFR5cGVzZXR0aW5nR0koX3N5c2xpYkdGJzYlLUkjbWlHRiQ2I1EhRicvJStleGVjdXRhYmxlR1EmZmFsc2VGJy8lLG1hdGh2YXJpYW50R1Enbm9ybWFsRic=">LUklbXJvd0c2Iy9JK21vZHVsZW5hbWVHNiJJLFR5cGVzZXR0aW5nR0koX3N5c2xpYkdGJzYjLUkjbWlHRiQ2I1EhRic=</Equation></Text-field>
</Input>
</Group>
<Group view="presentation" hide-input="false" hide-output="false" inline-output="false" labelreference="L109" drawlabel="true" applyint="true" applyrational="true" applyexponent="false">
<Input><Text-field style="Text" layout="Normal"><Equation executable="true" style="2D Math" input-equation="" display="LUklbXJvd0c2Iy9JK21vZHVsZW5hbWVHNiJJLFR5cGVzZXR0aW5nR0koX3N5c2xpYkdGJzYlLUkjbWlHRiQ2I1EhRicvJStleGVjdXRhYmxlR1EmZmFsc2VGJy8lLG1hdGh2YXJpYW50R1Enbm9ybWFsRic=">LUklbXJvd0c2Iy9JK21vZHVsZW5hbWVHNiJJLFR5cGVzZXR0aW5nR0koX3N5c2xpYkdGJzYjLUkjbWlHRiQ2I1EhRic=</Equation></Text-field>
</Input>
</Group></Presentation-Block><Presentation-Block>
<Group view="presentation" hide-input="false" hide-output="false" inline-output="false" labelreference="L110" drawlabel="true" applyint="true" applyrational="true" applyexponent="false">
<Input><Text-field style="Text" layout="Normal"><Equation executable="true" style="2D Math" input-equation="" display="LUklbXJvd0c2Iy9JK21vZHVsZW5hbWVHNiJJLFR5cGVzZXR0aW5nR0koX3N5c2xpYkdGJzYpLUkjbWlHRiQ2JVEicUYnLyUnaXRhbGljR1EldHJ1ZUYnLyUsbWF0aHZhcmlhbnRHUSdpdGFsaWNGJy1JI21vR0YkNi1RKiZjb2xvbmVxO0YnL0YzUSdub3JtYWxGJy8lJmZlbmNlR1EmZmFsc2VGJy8lKnNlcGFyYXRvckdGPS8lKXN0cmV0Y2h5R0Y9LyUqc3ltbWV0cmljR0Y9LyUobGFyZ2VvcEdGPS8lLm1vdmFibGVsaW1pdHNHRj0vJSdhY2NlbnRHRj0vJSdsc3BhY2VHUSwwLjI3Nzc3NzhlbUYnLyUncnNwYWNlR0ZMLUklbXN1cEdGJDYlLUkjbW5HRiQ2JFEiMkYnRjktRiM2JS1GLDYlUSVxTGVuRidGL0YyRi9GMi8lMXN1cGVyc2NyaXB0c2hpZnRHUSIwRictRjY2LVEifkYnRjlGO0Y+RkBGQkZERkZGSC9GS1EmMC4wZW1GJy9GTkZcby1GNjYtUSI7RidGOUY7L0Y/RjFGQEZCRkRGRkZIRltvRk0vJStleGVjdXRhYmxlR0Y9Rjk=">LUklbXJvd0c2Iy9JK21vZHVsZW5hbWVHNiJJLFR5cGVzZXR0aW5nR0koX3N5c2xpYkdGJzYpLUkjbWlHRiQ2JVEicUYnLyUnaXRhbGljR1EldHJ1ZUYnLyUsbWF0aHZhcmlhbnRHUSdpdGFsaWNGJy1JI21vR0YkNi1RKiZjb2xvbmVxO0YnL0YzUSdub3JtYWxGJy8lJmZlbmNlR1EmZmFsc2VGJy8lKnNlcGFyYXRvckdGPS8lKXN0cmV0Y2h5R0Y9LyUqc3ltbWV0cmljR0Y9LyUobGFyZ2VvcEdGPS8lLm1vdmFibGVsaW1pdHNHRj0vJSdhY2NlbnRHRj0vJSdsc3BhY2VHUSwwLjI3Nzc3NzhlbUYnLyUncnNwYWNlR0ZMLUklbXN1cEdGJDYlLUkjbW5HRiQ2JFEiMkYnRjktRiM2JS1GLDYlUSVxTGVuRidGL0YyRi9GMi8lMXN1cGVyc2NyaXB0c2hpZnRHUSIwRictRjY2LVEifkYnRjlGO0Y+RkBGQkZERkZGSC9GS1EmMC4wZW1GJy9GTkZcby1GNjYtUSI7RidGOUY7L0Y/RjFGQEZCRkRGRkZIRltvRk0vJStleGVjdXRhYmxlR0Y9Rjk=</Equation></Text-field>
</Input>
<Output><Text-field style="2D Output" layout="Maple Output"><Equation executable="false" style="2D Output" display="LUkjbW5HNiMvSSttb2R1bGVuYW1lRzYiSSxUeXBlc2V0dGluZ0dJKF9zeXNsaWJHRic2JFE6MTIwODkyNTgxOTYxNDYyOTE3NDcwNjE3NkYnLyUsbWF0aHZhcmlhbnRHUSdub3JtYWxGJw==">Ijp3aHF1IkhZaD5lIyozNw==</Equation></Text-field>
</Output>
</Group></Presentation-Block><Presentation-Block>
<Group view="presentation" hide-input="false" hide-output="false" inline-output="false" labelreference="L111" drawlabel="true" applyint="true" applyrational="true" applyexponent="false">
<Input><Text-field style="Text" layout="Normal"><Equation executable="true" style="2D Math" input-equation="" display="LUklbXJvd0c2Iy9JK21vZHVsZW5hbWVHNiJJLFR5cGVzZXR0aW5nR0koX3N5c2xpYkdGJzYsLUkjbWlHRiQ2JlEiZ0YnLyUnaXRhbGljR1EldHJ1ZUYnLyUwZm9udF9zdHlsZV9uYW1lR1EpMkR+SW5wdXRGJy8lLG1hdGh2YXJpYW50R1EnaXRhbGljRictSSNtb0dGJDYuUSomY29sb25lcTtGJ0YyL0Y2USdub3JtYWxGJy8lJmZlbmNlR1EmZmFsc2VGJy8lKnNlcGFyYXRvckdGQC8lKXN0cmV0Y2h5R0ZALyUqc3ltbWV0cmljR0ZALyUobGFyZ2VvcEdGQC8lLm1vdmFibGVsaW1pdHNHRkAvJSdhY2NlbnRHRkAvJSdsc3BhY2VHUSwwLjI3Nzc3NzhlbUYnLyUncnNwYWNlR0ZPLUklbXN1cEdGJDYlLUkjbW5HRiQ2JVEiMkYnRjJGPC1GIzYlLUZWNiVRIzE2RidGMkY8Ri9GNS8lMXN1cGVyc2NyaXB0c2hpZnRHUSIwRictRjk2LlEoJm1pbnVzO0YnRjJGPEY+RkFGQ0ZFRkdGSUZLL0ZOUSwwLjIyMjIyMjJlbUYnL0ZRRl9vLUZWNiVRIjFGJ0YyRjwtRjk2LlEiOkYnRjJGPEY+RkFGQ0ZFRkdGSUZLRk1GUC1JJ21zcGFjZUdGJDYmLyUnaGVpZ2h0R1EmMC4wZXhGJy8lJndpZHRoR1EmMC4wZW1GJy8lJmRlcHRoR0ZccC8lKmxpbmVicmVha0dRJWF1dG9GJy1GLDYjUSFGJy8lK2V4ZWN1dGFibGVHRkBGPA==">LUklbXJvd0c2Iy9JK21vZHVsZW5hbWVHNiJJLFR5cGVzZXR0aW5nR0koX3N5c2xpYkdGJzYsLUkjbWlHRiQ2JlEiZ0YnLyUnaXRhbGljR1EldHJ1ZUYnLyUwZm9udF9zdHlsZV9uYW1lR1EpMkR+SW5wdXRGJy8lLG1hdGh2YXJpYW50R1EnaXRhbGljRictSSNtb0dGJDYuUSomY29sb25lcTtGJ0YyL0Y2USdub3JtYWxGJy8lJmZlbmNlR1EmZmFsc2VGJy8lKnNlcGFyYXRvckdGQC8lKXN0cmV0Y2h5R0ZALyUqc3ltbWV0cmljR0ZALyUobGFyZ2VvcEdGQC8lLm1vdmFibGVsaW1pdHNHRkAvJSdhY2NlbnRHRkAvJSdsc3BhY2VHUSwwLjI3Nzc3NzhlbUYnLyUncnNwYWNlR0ZPLUklbXN1cEdGJDYlLUkjbW5HRiQ2JVEiMkYnRjJGPC1GIzYlLUZWNiVRIzE2RidGMkY8Ri9GNS8lMXN1cGVyc2NyaXB0c2hpZnRHUSIwRictRjk2LlEoJm1pbnVzO0YnRjJGPEY+RkFGQ0ZFRkdGSUZLL0ZOUSwwLjIyMjIyMjJlbUYnL0ZRRl9vLUZWNiVRIjFGJ0YyRjwtRjk2LlEiOkYnRjJGPEY+RkFGQ0ZFRkdGSUZLRk1GUC1JJ21zcGFjZUdGJDYmLyUnaGVpZ2h0R1EmMC4wZXhGJy8lJndpZHRoR1EmMC4wZW1GJy8lJmRlcHRoR0ZccC8lKmxpbmVicmVha0dRJWF1dG9GJy1GLDYjUSFGJy8lK2V4ZWN1dGFibGVHRkBGPA==</Equation></Text-field>
</Input>
</Group></Presentation-Block><Presentation-Block>
<Group view="presentation" hide-input="false" hide-output="false" inline-output="false" labelreference="L112" drawlabel="true" applyint="true" applyrational="true" applyexponent="false">
<Input><Text-field style="Text" layout="Normal"><Equation executable="true" style="2D Math" input-equation="" display="LUklbXJvd0c2Iy9JK21vZHVsZW5hbWVHNiJJLFR5cGVzZXR0aW5nR0koX3N5c2xpYkdGJzYnLUkjbWlHRiQ2JlEjaXNGJy8lJ2l0YWxpY0dRJXRydWVGJy8lMGZvbnRfc3R5bGVfbmFtZUdRKTJEfklucHV0RicvJSxtYXRodmFyaWFudEdRJ2l0YWxpY0YnLUkobWZlbmNlZEdGJDYlLUYjNi4tSSNtb0dGJDYuUSJ+RidGMi9GNlEnbm9ybWFsRicvJSZmZW5jZUdRJmZhbHNlRicvJSpzZXBhcmF0b3JHRkUvJSlzdHJldGNoeUdGRS8lKnN5bW1ldHJpY0dGRS8lKGxhcmdlb3BHRkUvJS5tb3ZhYmxlbGltaXRzR0ZFLyUnYWNjZW50R0ZFLyUnbHNwYWNlR1EmMC4wZW1GJy8lJ3JzcGFjZUdGVC1GLDYmUSJnRidGL0YyRjUtRj42LlEiPEYnRjJGQUZDRkZGSEZKRkxGTkZQL0ZTUSwwLjI3Nzc3NzhlbUYnL0ZWRmhuLUklbXN1cEdGJDYlLUkjbW5HRiQ2JVEiMkYnRjJGQS1GIzYlLUYsNiZRJm1nTGVuRidGL0YyRjVGL0Y1LyUxc3VwZXJzY3JpcHRzaGlmdEdRIjBGJ0Y9LUY+NjBRJGFuZEYnLyUlYm9sZEdGMUYyL0Y2USVib2xkRicvJStmb250d2VpZ2h0R0ZfcEZDRkZGSEZKRkxGTkZQRlJGVUY9RlctRj42LlEvJkdyZWF0ZXJFcXVhbDtGJ0YyRkFGQ0ZGRkhGSkZMRk5GUEZnbkZpbi1GW282JUZdby1GIzYnRmNvLUY+Ni5RKCZtaW51cztGJ0YyRkFGQ0ZGRkhGSkZMRk5GUC9GU1EsMC4yMjIyMjIyZW1GJy9GVkZdcS1GXm82JVEiMUYnRjJGQUYvRjVGZm8vJStleGVjdXRhYmxlR0ZFRkFGMkZBLUY+Ni5RIjtGJ0YyRkFGQy9GR0YxRkhGSkZMRk5GUEZSRmluRmJxRkE=">LUklbXJvd0c2Iy9JK21vZHVsZW5hbWVHNiJJLFR5cGVzZXR0aW5nR0koX3N5c2xpYkdGJzYnLUkjbWlHRiQ2JlEjaXNGJy8lJ2l0YWxpY0dRJXRydWVGJy8lMGZvbnRfc3R5bGVfbmFtZUdRKTJEfklucHV0RicvJSxtYXRodmFyaWFudEdRJ2l0YWxpY0YnLUkobWZlbmNlZEdGJDYlLUYjNi4tSSNtb0dGJDYuUSJ+RidGMi9GNlEnbm9ybWFsRicvJSZmZW5jZUdRJmZhbHNlRicvJSpzZXBhcmF0b3JHRkUvJSlzdHJldGNoeUdGRS8lKnN5bW1ldHJpY0dGRS8lKGxhcmdlb3BHRkUvJS5tb3ZhYmxlbGltaXRzR0ZFLyUnYWNjZW50R0ZFLyUnbHNwYWNlR1EmMC4wZW1GJy8lJ3JzcGFjZUdGVC1GLDYmUSJnRidGL0YyRjUtRj42LlEiPEYnRjJGQUZDRkZGSEZKRkxGTkZQL0ZTUSwwLjI3Nzc3NzhlbUYnL0ZWRmhuLUklbXN1cEdGJDYlLUkjbW5HRiQ2JVEiMkYnRjJGQS1GIzYlLUYsNiZRJm1nTGVuRidGL0YyRjVGL0Y1LyUxc3VwZXJzY3JpcHRzaGlmdEdRIjBGJ0Y9LUY+NjBRJGFuZEYnLyUlYm9sZEdGMUYyL0Y2USVib2xkRicvJStmb250d2VpZ2h0R0ZfcEZDRkZGSEZKRkxGTkZQRlJGVUY9RlctRj42LlEvJkdyZWF0ZXJFcXVhbDtGJ0YyRkFGQ0ZGRkhGSkZMRk5GUEZnbkZpbi1GW282JUZdby1GIzYnRmNvLUY+Ni5RKCZtaW51cztGJ0YyRkFGQ0ZGRkhGSkZMRk5GUC9GU1EsMC4yMjIyMjIyZW1GJy9GVkZdcS1GXm82JVEiMUYnRjJGQUYvRjVGZm8vJStleGVjdXRhYmxlR0ZFRkFGMkZBLUY+Ni5RIjtGJ0YyRkFGQy9GR0YxRkhGSkZMRk5GUEZSRmluRmJxRkE=</Equation></Text-field>
</Input>
<Output><Text-field style="2D Output" layout="Maple Output"><Equation executable="false" style="2D Output" display="LUkjbWlHNiMvSSttb2R1bGVuYW1lRzYiSSxUeXBlc2V0dGluZ0dJKF9zeXNsaWJHRic2JVEldHJ1ZUYnLyUnaXRhbGljR0YrLyUsbWF0aHZhcmlhbnRHUSdpdGFsaWNGJw==">SSV0cnVlRyUqcHJvdGVjdGVkRw==</Equation></Text-field>
</Output>
</Group></Presentation-Block><Presentation-Block>
<Group view="presentation" inline-output="false" labelreference="L254" drawlabel="true" applyint="true" applyrational="true" applyexponent="false">
<Input><Text-field style="Text" layout="Normal"><Equation executable="true" style="2D Math" input-equation="" display="LUklbXJvd0c2Iy9JK21vZHVsZW5hbWVHNiJJLFR5cGVzZXR0aW5nR0koX3N5c2xpYkdGJzYtLUkjbWlHRiQ2KFEmTG93ZXJGJy8lJWJvbGRHUSV0cnVlRicvJSdpdGFsaWNHUSZmYWxzZUYnLyUwZm9udF9zdHlsZV9uYW1lR1EpMkR+SW5wdXRGJy8lLG1hdGh2YXJpYW50R1ElYm9sZEYnLyUrZm9udHdlaWdodEdGOi1JI21vR0YkNjBRIn5GJ0YvRjVGOEY7LyUmZmVuY2VHRjQvJSpzZXBhcmF0b3JHRjQvJSlzdHJldGNoeUdGNC8lKnN5bW1ldHJpY0dGNC8lKGxhcmdlb3BHRjQvJS5tb3ZhYmxlbGltaXRzR0Y0LyUnYWNjZW50R0Y0LyUnbHNwYWNlR1EmMC4wZW1GJy8lJ3JzcGFjZUdGUS1GLDYoUSlib3VuZGFyeUYnRi9GMkY1RjhGO0Y9LUY+NjBRJGZvckYnRi9GNUY4RjtGQUZDRkVGR0ZJRktGTUZPRlItRj42LkZARjUvRjlRJ25vcm1hbEYnRkFGQ0ZFRkdGSUZLRk1GT0ZSRlotRiw2JlEiZkYnL0YzRjFGNS9GOVEnaXRhbGljRidGWi8lK2V4ZWN1dGFibGVHRjRGZm4=">LUklbXJvd0c2Iy9JK21vZHVsZW5hbWVHNiJJLFR5cGVzZXR0aW5nR0koX3N5c2xpYkdGJzYtLUkjbWlHRiQ2KFEmTG93ZXJGJy8lJWJvbGRHUSV0cnVlRicvJSdpdGFsaWNHUSZmYWxzZUYnLyUwZm9udF9zdHlsZV9uYW1lR1EpMkR+SW5wdXRGJy8lLG1hdGh2YXJpYW50R1ElYm9sZEYnLyUrZm9udHdlaWdodEdGOi1JI21vR0YkNjBRIn5GJ0YvRjVGOEY7LyUmZmVuY2VHRjQvJSpzZXBhcmF0b3JHRjQvJSlzdHJldGNoeUdGNC8lKnN5bW1ldHJpY0dGNC8lKGxhcmdlb3BHRjQvJS5tb3ZhYmxlbGltaXRzR0Y0LyUnYWNjZW50R0Y0LyUnbHNwYWNlR1EmMC4wZW1GJy8lJ3JzcGFjZUdGUS1GLDYoUSlib3VuZGFyeUYnRi9GMkY1RjhGO0Y9LUY+NjBRJGZvckYnRi9GNUY4RjtGQUZDRkVGR0ZJRktGTUZPRlItRj42LkZARjUvRjlRJ25vcm1hbEYnRkFGQ0ZFRkdGSUZLRk1GT0ZSRlotRiw2JlEiZkYnL0YzRjFGNS9GOVEnaXRhbGljRidGWi8lK2V4ZWN1dGFibGVHRjRGZm4=</Equation></Text-field>
</Input>
</Group></Presentation-Block><Presentation-Block>
<Group view="presentation" hide-input="false" hide-output="false" inline-output="false" labelreference="L113" drawlabel="true" applyint="true" applyrational="true" applyexponent="false">
<Input><Text-field style="Text" layout="Normal"><Equation executable="true" style="2D Math" input-equation="" display="LUklbXJvd0c2Iy9JK21vZHVsZW5hbWVHNiJJLFR5cGVzZXR0aW5nR0koX3N5c2xpYkdGJzYwLUkjbWlHRiQ2JlEmYWxwaGFGJy8lJ2l0YWxpY0dRJmZhbHNlRicvJTBmb250X3N0eWxlX25hbWVHUSkyRH5JbnB1dEYnLyUsbWF0aHZhcmlhbnRHUSdub3JtYWxGJy1JI21vR0YkNi5RKiZjb2xvbmVxO0YnRjJGNS8lJmZlbmNlR0YxLyUqc2VwYXJhdG9yR0YxLyUpc3RyZXRjaHlHRjEvJSpzeW1tZXRyaWNHRjEvJShsYXJnZW9wR0YxLyUubW92YWJsZWxpbWl0c0dGMS8lJ2FjY2VudEdGMS8lJ2xzcGFjZUdRLDAuMjc3Nzc3OGVtRicvJSdyc3BhY2VHRkwtSSNtbkdGJDYlUSUxLjA3RidGMkY1LUY5Ni5RIjpGJ0YyRjVGPEY+RkBGQkZERkZGSEZKRk0tSSdtc3BhY2VHRiQ2Ji8lJ2hlaWdodEdRJjAuMGV4RicvJSZ3aWR0aEdRJjAuMGVtRicvJSZkZXB0aEdGZW4vJSpsaW5lYnJlYWtHUShuZXdsaW5lRictRlc2JkZZRmZuRmluL0Zcb1ElYXV0b0YnLUYsNiZRI2xiRicvRjBRJXRydWVGJ0YyL0Y2USdpdGFsaWNGJ0Y4LUYsNiZRJWNlaWxGJ0YvRjJGNS1JKG1mZW5jZWRHRiQ2JS1GIzYoRistRjk2LlEnJnNkb3Q7RidGMkY1RjxGPkZARkJGREZGRkgvRktGaG4vRk5GaG4tRiw2JlElc3FydEYnRi9GMkY1LUZdcDYlLUYjNiUtRiw2JlEicUYnRmVvRjJGZ28vJStleGVjdXRhYmxlR0YxRjVGMkY1RmBxRjVGMkY1LUY5Ni5RIn5GJ0YyRjVGPEY+RkBGQkZERkZGSEZkcEZlcC1GOTYuUSI7RidGMkY1RjwvRj9GZm9GQEZCRkRGRkZIRmRwRk1GYHFGNQ==">LUklbXJvd0c2Iy9JK21vZHVsZW5hbWVHNiJJLFR5cGVzZXR0aW5nR0koX3N5c2xpYkdGJzYwLUkjbWlHRiQ2JlEmYWxwaGFGJy8lJ2l0YWxpY0dRJmZhbHNlRicvJTBmb250X3N0eWxlX25hbWVHUSkyRH5JbnB1dEYnLyUsbWF0aHZhcmlhbnRHUSdub3JtYWxGJy1JI21vR0YkNi5RKiZjb2xvbmVxO0YnRjJGNS8lJmZlbmNlR0YxLyUqc2VwYXJhdG9yR0YxLyUpc3RyZXRjaHlHRjEvJSpzeW1tZXRyaWNHRjEvJShsYXJnZW9wR0YxLyUubW92YWJsZWxpbWl0c0dGMS8lJ2FjY2VudEdGMS8lJ2xzcGFjZUdRLDAuMjc3Nzc3OGVtRicvJSdyc3BhY2VHRkwtSSNtbkdGJDYlUSUxLjA3RidGMkY1LUY5Ni5RIjpGJ0YyRjVGPEY+RkBGQkZERkZGSEZKRk0tSSdtc3BhY2VHRiQ2Ji8lJ2hlaWdodEdRJjAuMGV4RicvJSZ3aWR0aEdRJjAuMGVtRicvJSZkZXB0aEdGZW4vJSpsaW5lYnJlYWtHUShuZXdsaW5lRictRlc2JkZZRmZuRmluL0Zcb1ElYXV0b0YnLUYsNiZRI2xiRicvRjBRJXRydWVGJ0YyL0Y2USdpdGFsaWNGJ0Y4LUYsNiZRJWNlaWxGJ0YvRjJGNS1JKG1mZW5jZWRHRiQ2JS1GIzYoRistRjk2LlEnJnNkb3Q7RidGMkY1RjxGPkZARkJGREZGRkgvRktGaG4vRk5GaG4tRiw2JlElc3FydEYnRi9GMkY1LUZdcDYlLUYjNiUtRiw2JlEicUYnRmVvRjJGZ28vJStleGVjdXRhYmxlR0YxRjVGMkY1RmBxRjVGMkY1LUY5Ni5RIn5GJ0YyRjVGPEY+RkBGQkZERkZGSEZkcEZlcC1GOTYuUSI7RidGMkY1RjwvRj9GZm9GQEZCRkRGRkZIRmRwRk1GYHFGNQ==</Equation></Text-field>
</Input>
<Output><Text-field style="2D Output" layout="Maple Output"><Equation executable="false" style="2D Output" display="LUkjbW5HNiMvSSttb2R1bGVuYW1lRzYiSSxUeXBlc2V0dGluZ0dJKF9zeXNsaWJHRic2JFEuMTE3NjQ3NzQ0MjAwMEYnLyUsbWF0aHZhcmlhbnRHUSdub3JtYWxGJw==">Ii4rP1d4azwi</Equation></Text-field>
</Output>
</Group></Presentation-Block><Presentation-Block>
<Group view="presentation" inline-output="false" labelreference="L283" drawlabel="true" applyint="true" applyrational="true" applyexponent="false">
<Input><Text-field style="Text" layout="Normal"><Equation executable="true" style="2D Math" input-equation="" display="LUklbXJvd0c2Iy9JK21vZHVsZW5hbWVHNiJJLFR5cGVzZXR0aW5nR0koX3N5c2xpYkdGJzYvLUkjbWlHRiQ2KFEmVXBwZXJGJy8lJWJvbGRHUSV0cnVlRicvJSdpdGFsaWNHUSZmYWxzZUYnLyUwZm9udF9zdHlsZV9uYW1lR1EpMkR+SW5wdXRGJy8lLG1hdGh2YXJpYW50R1ElYm9sZEYnLyUrZm9udHdlaWdodEdGOi1JI21vR0YkNi5RIn5GJ0Y1L0Y5USdub3JtYWxGJy8lJmZlbmNlR0Y0LyUqc2VwYXJhdG9yR0Y0LyUpc3RyZXRjaHlHRjQvJSpzeW1tZXRyaWNHRjQvJShsYXJnZW9wR0Y0LyUubW92YWJsZWxpbWl0c0dGNC8lJ2FjY2VudEdGNC8lJ2xzcGFjZUdRJjAuMGVtRicvJSdyc3BhY2VHRlMtRiw2KFEpYm91bmRhcnlGJ0YvRjJGNUY4RjstRj42MEZARi9GNUY4RjtGQ0ZFRkdGSUZLRk1GT0ZRRlQtRj42MFEkZm9yRidGL0Y1RjhGO0ZDRkVGR0ZJRktGTUZPRlFGVEY9LUYsNiZRImZGJy9GM0YxRjUvRjlRJ2l0YWxpY0YnRj0tRj42LlEiLEYnRjVGQUZDL0ZGRjFGR0ZJRktGTUZPRlEvRlVRLDAuMzMzMzMzM2VtRidGPS1GLDYmUSJyRidGW29GNUZcby8lK2V4ZWN1dGFibGVHRjRGQQ==">LUklbXJvd0c2Iy9JK21vZHVsZW5hbWVHNiJJLFR5cGVzZXR0aW5nR0koX3N5c2xpYkdGJzYvLUkjbWlHRiQ2KFEmVXBwZXJGJy8lJWJvbGRHUSV0cnVlRicvJSdpdGFsaWNHUSZmYWxzZUYnLyUwZm9udF9zdHlsZV9uYW1lR1EpMkR+SW5wdXRGJy8lLG1hdGh2YXJpYW50R1ElYm9sZEYnLyUrZm9udHdlaWdodEdGOi1JI21vR0YkNi5RIn5GJ0Y1L0Y5USdub3JtYWxGJy8lJmZlbmNlR0Y0LyUqc2VwYXJhdG9yR0Y0LyUpc3RyZXRjaHlHRjQvJSpzeW1tZXRyaWNHRjQvJShsYXJnZW9wR0Y0LyUubW92YWJsZWxpbWl0c0dGNC8lJ2FjY2VudEdGNC8lJ2xzcGFjZUdRJjAuMGVtRicvJSdyc3BhY2VHRlMtRiw2KFEpYm91bmRhcnlGJ0YvRjJGNUY4RjstRj42MEZARi9GNUY4RjtGQ0ZFRkdGSUZLRk1GT0ZRRlQtRj42MFEkZm9yRidGL0Y1RjhGO0ZDRkVGR0ZJRktGTUZPRlFGVEY9LUYsNiZRImZGJy9GM0YxRjUvRjlRJ2l0YWxpY0YnRj0tRj42LlEiLEYnRjVGQUZDL0ZGRjFGR0ZJRktGTUZPRlEvRlVRLDAuMzMzMzMzM2VtRidGPS1GLDYmUSJyRidGW29GNUZcby8lK2V4ZWN1dGFibGVHRjRGQQ==</Equation></Text-field>
</Input>
</Group></Presentation-Block><Presentation-Block>
<Group view="presentation" hide-input="false" hide-output="false" inline-output="false" labelreference="L284" drawlabel="true" applyint="true" applyrational="true" applyexponent="false">
<Input><Text-field style="Text" layout="Normal"><Equation executable="true" style="2D Math" input-equation="" display="LUklbXJvd0c2Iy9JK21vZHVsZW5hbWVHNiJJLFR5cGVzZXR0aW5nR0koX3N5c2xpYkdGJzYoLUkjbWlHRiQ2JlEjVWJGJy8lJ2l0YWxpY0dRJXRydWVGJy8lMGZvbnRfc3R5bGVfbmFtZUdRKTJEfklucHV0RicvJSxtYXRodmFyaWFudEdRJ2l0YWxpY0YnLUkjbW9HRiQ2LlEqJmNvbG9uZXE7RidGMi9GNlEnbm9ybWFsRicvJSZmZW5jZUdRJmZhbHNlRicvJSpzZXBhcmF0b3JHRkAvJSlzdHJldGNoeUdGQC8lKnN5bW1ldHJpY0dGQC8lKGxhcmdlb3BHRkAvJS5tb3ZhYmxlbGltaXRzR0ZALyUnYWNjZW50R0ZALyUnbHNwYWNlR1EsMC4yNzc3Nzc4ZW1GJy8lJ3JzcGFjZUdGTy1JJW1zdXBHRiQ2JS1JI21uR0YkNiVRIjJGJ0YyRjwtRiM2Ki1GLDYmUSVxTGVuRidGL0YyRjUtRjk2LlEoJm1pbnVzO0YnRjJGPEY+RkFGQ0ZFRkdGSUZLL0ZOUSwwLjIyMjIyMjJlbUYnL0ZRRlxvLUYsNiZRJm1nTGVuRidGL0YyRjVGaG4tRlY2JVEiMUYnRjJGPEYvRjJGNS8lMXN1cGVyc2NyaXB0c2hpZnRHUSIwRictRjk2LlEiO0YnRjJGPEY+L0ZCRjFGQ0ZFRkdGSUZLL0ZOUSYwLjBlbUYnRlAvJStleGVjdXRhYmxlR0ZARjw=">LUklbXJvd0c2Iy9JK21vZHVsZW5hbWVHNiJJLFR5cGVzZXR0aW5nR0koX3N5c2xpYkdGJzYoLUkjbWlHRiQ2JlEjVWJGJy8lJ2l0YWxpY0dRJXRydWVGJy8lMGZvbnRfc3R5bGVfbmFtZUdRKTJEfklucHV0RicvJSxtYXRodmFyaWFudEdRJ2l0YWxpY0YnLUkjbW9HRiQ2LlEqJmNvbG9uZXE7RidGMi9GNlEnbm9ybWFsRicvJSZmZW5jZUdRJmZhbHNlRicvJSpzZXBhcmF0b3JHRkAvJSlzdHJldGNoeUdGQC8lKnN5bW1ldHJpY0dGQC8lKGxhcmdlb3BHRkAvJS5tb3ZhYmxlbGltaXRzR0ZALyUnYWNjZW50R0ZALyUnbHNwYWNlR1EsMC4yNzc3Nzc4ZW1GJy8lJ3JzcGFjZUdGTy1JJW1zdXBHRiQ2JS1JI21uR0YkNiVRIjJGJ0YyRjwtRiM2Ki1GLDYmUSVxTGVuRidGL0YyRjUtRjk2LlEoJm1pbnVzO0YnRjJGPEY+RkFGQ0ZFRkdGSUZLL0ZOUSwwLjIyMjIyMjJlbUYnL0ZRRlxvLUYsNiZRJm1nTGVuRidGL0YyRjVGaG4tRlY2JVEiMUYnRjJGPEYvRjJGNS8lMXN1cGVyc2NyaXB0c2hpZnRHUSIwRictRjk2LlEiO0YnRjJGPEY+L0ZCRjFGQ0ZFRkdGSUZLL0ZOUSYwLjBlbUYnRlAvJStleGVjdXRhYmxlR0ZARjw=</Equation></Text-field>
</Input>
<Output><Text-field style="2D Output" layout="Maple Output"><Equation executable="false" style="2D Output" display="LUkjbW5HNiMvSSttb2R1bGVuYW1lRzYiSSxUeXBlc2V0dGluZ0dJKF9zeXNsaWJHRic2JFE0OTIyMzM3MjAzNjg1NDc3NTgwOEYnLyUsbWF0aHZhcmlhbnRHUSdub3JtYWxGJw==">IjQzZXhhby5zTEEq</Equation></Text-field>
</Output>
</Group></Presentation-Block><Presentation-Block>
<Group view="presentation" hide-input="false" hide-output="false" inline-output="false" labelreference="L256" drawlabel="true" applyint="true" applyrational="true" applyexponent="false">
<Input><Text-field style="Text" layout="Normal"><Equation executable="true" style="2D Math" input-equation="" display="LUklbXJvd0c2Iy9JK21vZHVsZW5hbWVHNiJJLFR5cGVzZXR0aW5nR0koX3N5c2xpYkdGJzYoLUkjbWlHRiQ2JlEiZkYnLyUnaXRhbGljR1EldHJ1ZUYnLyUwZm9udF9zdHlsZV9uYW1lR1EpMkR+SW5wdXRGJy8lLG1hdGh2YXJpYW50R1EnaXRhbGljRictSSNtb0dGJDYuUSomY29sb25lcTtGJ0YyL0Y2USdub3JtYWxGJy8lJmZlbmNlR1EmZmFsc2VGJy8lKnNlcGFyYXRvckdGQC8lKXN0cmV0Y2h5R0ZALyUqc3ltbWV0cmljR0ZALyUobGFyZ2VvcEdGQC8lLm1vdmFibGVsaW1pdHNHRkAvJSdhY2NlbnRHRkAvJSdsc3BhY2VHUSwwLjI3Nzc3NzhlbUYnLyUncnNwYWNlR0ZPLUkjbW5HRiQ2JVEuMTM1MTQxNzcwMjAwMUYnRjJGPC1GOTYuUSI7RidGMkY8Rj4vRkJGMUZDRkVGR0ZJRksvRk5RJjAuMGVtRidGUC8lK2V4ZWN1dGFibGVHRkBGPA==">LUklbXJvd0c2Iy9JK21vZHVsZW5hbWVHNiJJLFR5cGVzZXR0aW5nR0koX3N5c2xpYkdGJzYoLUkjbWlHRiQ2JlEiZkYnLyUnaXRhbGljR1EldHJ1ZUYnLyUwZm9udF9zdHlsZV9uYW1lR1EpMkR+SW5wdXRGJy8lLG1hdGh2YXJpYW50R1EnaXRhbGljRictSSNtb0dGJDYuUSomY29sb25lcTtGJ0YyL0Y2USdub3JtYWxGJy8lJmZlbmNlR1EmZmFsc2VGJy8lKnNlcGFyYXRvckdGQC8lKXN0cmV0Y2h5R0ZALyUqc3ltbWV0cmljR0ZALyUobGFyZ2VvcEdGQC8lLm1vdmFibGVsaW1pdHNHRkAvJSdhY2NlbnRHRkAvJSdsc3BhY2VHUSwwLjI3Nzc3NzhlbUYnLyUncnNwYWNlR0ZPLUkjbW5HRiQ2JVEuMTM1MTQxNzcwMjAwMUYnRjJGPC1GOTYuUSI7RidGMkY8Rj4vRkJGMUZDRkVGR0ZJRksvRk5RJjAuMGVtRidGUC8lK2V4ZWN1dGFibGVHRkBGPA==</Equation></Text-field>
</Input>
<Output><Text-field style="2D Output" layout="Maple Output"><Equation executable="false" style="2D Output" display="LUkjbW5HNiMvSSttb2R1bGVuYW1lRzYiSSxUeXBlc2V0dGluZ0dJKF9zeXNsaWJHRic2JFEuMTM1MTQxNzcwMjAwMUYnLyUsbWF0aHZhcmlhbnRHUSdub3JtYWxGJw==">Ii4sP3E8OU4i</Equation></Text-field>
</Output>
</Group></Presentation-Block><Presentation-Block>
<Group view="presentation" hide-input="false" hide-output="false" inline-output="false" labelreference="L288" drawlabel="true" applyint="true" applyrational="true" applyexponent="false">
<Input><Text-field style="Text" layout="Normal"><Equation executable="true" style="2D Math" input-equation="" display="LUklbXJvd0c2Iy9JK21vZHVsZW5hbWVHNiJJLFR5cGVzZXR0aW5nR0koX3N5c2xpYkdGJzYoLUkjbWlHRiQ2JlEjaXNGJy8lJ2l0YWxpY0dRJXRydWVGJy8lMGZvbnRfc3R5bGVfbmFtZUdRKTJEfklucHV0RicvJSxtYXRodmFyaWFudEdRJ2l0YWxpY0YnLUkobWZlbmNlZEdGJDYlLUYjNi0tRiw2JlEiZkYnRi9GMkY1LUkjbW9HRiQ2LlEiPEYnRjIvRjZRJ25vcm1hbEYnLyUmZmVuY2VHUSZmYWxzZUYnLyUqc2VwYXJhdG9yR0ZILyUpc3RyZXRjaHlHRkgvJSpzeW1tZXRyaWNHRkgvJShsYXJnZW9wR0ZILyUubW92YWJsZWxpbWl0c0dGSC8lJ2FjY2VudEdGSC8lJ2xzcGFjZUdRLDAuMjc3Nzc3OGVtRicvJSdyc3BhY2VHRlctRiw2JlEjVWJGJ0YvRjJGNS1GQTYuUSJ+RidGMkZERkZGSUZLRk1GT0ZRRlMvRlZRJjAuMGVtRicvRllGW28tRkE2MFEkYW5kRicvJSVib2xkR0YxRjIvRjZRJWJvbGRGJy8lK2ZvbnR3ZWlnaHRHRmNvRkZGSUZLRk1GT0ZRRlNGam5GXG9GZ25GPS1GQTYuUS8mR3JlYXRlckVxdWFsO0YnRjJGREZGRklGS0ZNRk9GUUZTRlVGWC1GLDYmUSNsYkYnRi9GMkY1LyUrZXhlY3V0YWJsZUdGSEZERjJGRC1GQTYuUSI7RidGMkZERkYvRkpGMUZLRk1GT0ZRRlNGam5GWC1GLDYjUSFGJ0ZccEZE">LUklbXJvd0c2Iy9JK21vZHVsZW5hbWVHNiJJLFR5cGVzZXR0aW5nR0koX3N5c2xpYkdGJzYoLUkjbWlHRiQ2JlEjaXNGJy8lJ2l0YWxpY0dRJXRydWVGJy8lMGZvbnRfc3R5bGVfbmFtZUdRKTJEfklucHV0RicvJSxtYXRodmFyaWFudEdRJ2l0YWxpY0YnLUkobWZlbmNlZEdGJDYlLUYjNi0tRiw2JlEiZkYnRi9GMkY1LUkjbW9HRiQ2LlEiPEYnRjIvRjZRJ25vcm1hbEYnLyUmZmVuY2VHUSZmYWxzZUYnLyUqc2VwYXJhdG9yR0ZILyUpc3RyZXRjaHlHRkgvJSpzeW1tZXRyaWNHRkgvJShsYXJnZW9wR0ZILyUubW92YWJsZWxpbWl0c0dGSC8lJ2FjY2VudEdGSC8lJ2xzcGFjZUdRLDAuMjc3Nzc3OGVtRicvJSdyc3BhY2VHRlctRiw2JlEjVWJGJ0YvRjJGNS1GQTYuUSJ+RidGMkZERkZGSUZLRk1GT0ZRRlMvRlZRJjAuMGVtRicvRllGW28tRkE2MFEkYW5kRicvJSVib2xkR0YxRjIvRjZRJWJvbGRGJy8lK2ZvbnR3ZWlnaHRHRmNvRkZGSUZLRk1GT0ZRRlNGam5GXG9GZ25GPS1GQTYuUS8mR3JlYXRlckVxdWFsO0YnRjJGREZGRklGS0ZNRk9GUUZTRlVGWC1GLDYmUSNsYkYnRi9GMkY1LyUrZXhlY3V0YWJsZUdGSEZERjJGRC1GQTYuUSI7RidGMkZERkYvRkpGMUZLRk1GT0ZRRlNGam5GWC1GLDYjUSFGJ0ZccEZE</Equation></Text-field>
</Input>
<Output><Text-field style="2D Output" layout="Maple Output"><Equation executable="false" style="2D Output" display="LUkjbWlHNiMvSSttb2R1bGVuYW1lRzYiSSxUeXBlc2V0dGluZ0dJKF9zeXNsaWJHRic2JVEldHJ1ZUYnLyUnaXRhbGljR0YrLyUsbWF0aHZhcmlhbnRHUSdpdGFsaWNGJw==">SSV0cnVlRyUqcHJvdGVjdGVkRw==</Equation></Text-field>
</Output>
</Group></Presentation-Block><Presentation-Block>
<Group view="presentation" hide-input="false" hide-output="false" inline-output="false" labelreference="L285" drawlabel="true" applyint="true" applyrational="true" applyexponent="false">
<Input><Text-field style="Text" layout="Normal"><Equation executable="true" style="2D Math" input-equation="" display="LUklbXJvd0c2Iy9JK21vZHVsZW5hbWVHNiJJLFR5cGVzZXR0aW5nR0koX3N5c2xpYkdGJzYoLUkjbWlHRiQ2JlEkZ2NkRicvJSdpdGFsaWNHUSV0cnVlRicvJTBmb250X3N0eWxlX25hbWVHUSkyRH5JbnB1dEYnLyUsbWF0aHZhcmlhbnRHUSdpdGFsaWNGJy1JKG1mZW5jZWRHRiQ2JS1GIzYpLUYsNiZRImZGJ0YvRjJGNS1JI21vR0YkNi5RIixGJ0YyL0Y2USdub3JtYWxGJy8lJmZlbmNlR1EmZmFsc2VGJy8lKnNlcGFyYXRvckdGMS8lKXN0cmV0Y2h5R0ZILyUqc3ltbWV0cmljR0ZILyUobGFyZ2VvcEdGSC8lLm1vdmFibGVsaW1pdHNHRkgvJSdhY2NlbnRHRkgvJSdsc3BhY2VHUSYwLjBlbUYnLyUncnNwYWNlR1EsMC4zMzMzMzMzZW1GJy1GLDYmUSJxRidGL0YyRjUtRkE2LlEnJnNkb3Q7RidGMkZERkYvRkpGSEZLRk1GT0ZRRlNGVS9GWUZXLUYsNiZRImdGJ0YvRjJGNS8lK2V4ZWN1dGFibGVHRkhGREYyRkQtRkE2LlEifkYnRjJGREZGRltvRktGTUZPRlFGU0ZVRlxvLUZBNi5RIjtGJ0YyRkRGRkZJRktGTUZPRlFGU0ZVL0ZZUSwwLjI3Nzc3NzhlbUYnRmBvRkQ=">LUklbXJvd0c2Iy9JK21vZHVsZW5hbWVHNiJJLFR5cGVzZXR0aW5nR0koX3N5c2xpYkdGJzYoLUkjbWlHRiQ2JlEkZ2NkRicvJSdpdGFsaWNHUSV0cnVlRicvJTBmb250X3N0eWxlX25hbWVHUSkyRH5JbnB1dEYnLyUsbWF0aHZhcmlhbnRHUSdpdGFsaWNGJy1JKG1mZW5jZWRHRiQ2JS1GIzYpLUYsNiZRImZGJ0YvRjJGNS1JI21vR0YkNi5RIixGJ0YyL0Y2USdub3JtYWxGJy8lJmZlbmNlR1EmZmFsc2VGJy8lKnNlcGFyYXRvckdGMS8lKXN0cmV0Y2h5R0ZILyUqc3ltbWV0cmljR0ZILyUobGFyZ2VvcEdGSC8lLm1vdmFibGVsaW1pdHNHRkgvJSdhY2NlbnRHRkgvJSdsc3BhY2VHUSYwLjBlbUYnLyUncnNwYWNlR1EsMC4zMzMzMzMzZW1GJy1GLDYmUSJxRidGL0YyRjUtRkE2LlEnJnNkb3Q7RidGMkZERkYvRkpGSEZLRk1GT0ZRRlNGVS9GWUZXLUYsNiZRImdGJ0YvRjJGNS8lK2V4ZWN1dGFibGVHRkhGREYyRkQtRkE2LlEifkYnRjJGREZGRltvRktGTUZPRlFGU0ZVRlxvLUZBNi5RIjtGJ0YyRkRGRkZJRktGTUZPRlFGU0ZVL0ZZUSwwLjI3Nzc3NzhlbUYnRmBvRkQ=</Equation></Text-field>
</Input>
<Output><Text-field style="2D Output" layout="Maple Output"><Equation executable="false" style="2D Output" display="LUkjbW5HNiMvSSttb2R1bGVuYW1lRzYiSSxUeXBlc2V0dGluZ0dJKF9zeXNsaWJHRic2JFEiMUYnLyUsbWF0aHZhcmlhbnRHUSdub3JtYWxGJw==">IiIi</Equation></Text-field>
</Output>
</Group></Presentation-Block><Presentation-Block>
<Group view="presentation" inline-output="false" labelreference="L349" drawlabel="true" applyint="true" applyrational="true" applyexponent="false">
<Input><Text-field style="Text" layout="Normal"><Equation executable="true" style="2D Math" input-equation="" display="LUklbXJvd0c2Iy9JK21vZHVsZW5hbWVHNiJJLFR5cGVzZXR0aW5nR0koX3N5c2xpYkdGJzY1LUkjbWlHRiQ2KFEqQ29tcHV0aW5nRicvJSVib2xkR1EldHJ1ZUYnLyUnaXRhbGljR1EmZmFsc2VGJy8lMGZvbnRfc3R5bGVfbmFtZUdRKTJEfklucHV0RicvJSxtYXRodmFyaWFudEdRJWJvbGRGJy8lK2ZvbnR3ZWlnaHRHRjotSSNtb0dGJDYwUSJ+RidGL0Y1RjhGOy8lJmZlbmNlR0Y0LyUqc2VwYXJhdG9yR0Y0LyUpc3RyZXRjaHlHRjQvJSpzeW1tZXRyaWNHRjQvJShsYXJnZW9wR0Y0LyUubW92YWJsZWxpbWl0c0dGNC8lJ2FjY2VudEdGNC8lJ2xzcGFjZUdRJjAuMGVtRicvJSdyc3BhY2VHRlEtRiw2KFEoaW52ZXJzZUYnRi9GMkY1RjhGO0Y9LUYsNihRI29mRidGL0YyRjVGOEY7Rj0tRj42LkZARjUvRjlRJ25vcm1hbEYnRkFGQ0ZFRkdGSUZLRk1GT0ZSLUYsNiZRImZGJy9GM0YxRjUvRjlRJ2l0YWxpY0YnRlpGWi1GLDYoUSdtb2R1bG9GJ0YvRjJGNUY4RjtGPS1GLDYmUSJxRidGW29GNUZcby1GPjYvUSIsRidGW29GNUZcb0ZBL0ZERjFGRUZHRklGS0ZNRk8vRlNRLDAuMzMzMzMzM2VtRidGPS1GLDYmUSJnRidGW29GNUZcby1GPjYvRkBGW29GNUZcb0ZBRkNGRUZHRklGS0ZNRk9GUi8lK2V4ZWN1dGFibGVHRjRGZm4=">LUklbXJvd0c2Iy9JK21vZHVsZW5hbWVHNiJJLFR5cGVzZXR0aW5nR0koX3N5c2xpYkdGJzY1LUkjbWlHRiQ2KFEqQ29tcHV0aW5nRicvJSVib2xkR1EldHJ1ZUYnLyUnaXRhbGljR1EmZmFsc2VGJy8lMGZvbnRfc3R5bGVfbmFtZUdRKTJEfklucHV0RicvJSxtYXRodmFyaWFudEdRJWJvbGRGJy8lK2ZvbnR3ZWlnaHRHRjotSSNtb0dGJDYwUSJ+RidGL0Y1RjhGOy8lJmZlbmNlR0Y0LyUqc2VwYXJhdG9yR0Y0LyUpc3RyZXRjaHlHRjQvJSpzeW1tZXRyaWNHRjQvJShsYXJnZW9wR0Y0LyUubW92YWJsZWxpbWl0c0dGNC8lJ2FjY2VudEdGNC8lJ2xzcGFjZUdRJjAuMGVtRicvJSdyc3BhY2VHRlEtRiw2KFEoaW52ZXJzZUYnRi9GMkY1RjhGO0Y9LUYsNihRI29mRidGL0YyRjVGOEY7Rj0tRj42LkZARjUvRjlRJ25vcm1hbEYnRkFGQ0ZFRkdGSUZLRk1GT0ZSLUYsNiZRImZGJy9GM0YxRjUvRjlRJ2l0YWxpY0YnRlpGWi1GLDYoUSdtb2R1bG9GJ0YvRjJGNUY4RjtGPS1GLDYmUSJxRidGW29GNUZcby1GPjYvUSIsRidGW29GNUZcb0ZBL0ZERjFGRUZHRklGS0ZNRk8vRlNRLDAuMzMzMzMzM2VtRidGPS1GLDYmUSJnRidGW29GNUZcby1GPjYvRkBGW29GNUZcb0ZBRkNGRUZHRklGS0ZNRk9GUi8lK2V4ZWN1dGFibGVHRjRGZm4=</Equation><Equation executable="true" style="2D Math" input-equation="" display="LUklbXJvd0c2Iy9JK21vZHVsZW5hbWVHNiJJLFR5cGVzZXR0aW5nR0koX3N5c2xpYkdGJzYlLUkjbWlHRiQ2I1EhRicvJStleGVjdXRhYmxlR1EmZmFsc2VGJy8lLG1hdGh2YXJpYW50R1Enbm9ybWFsRic=">JSFH</Equation></Text-field>
</Input>
</Group></Presentation-Block><Presentation-Block>
<Group view="presentation" hide-input="false" hide-output="false" inline-output="false" labelreference="L336" drawlabel="true" applyint="true" applyrational="true" applyexponent="false">
<Input><Text-field style="Text" layout="Normal"><Equation executable="true" style="2D Math" input-equation="" display="LUklbXJvd0c2Iy9JK21vZHVsZW5hbWVHNiJJLFR5cGVzZXR0aW5nR0koX3N5c2xpYkdGJzYxLUkjbWlHRiQ2JVEnaWdjZGV4RicvJSdpdGFsaWNHUSV0cnVlRicvJSxtYXRodmFyaWFudEdRJ2l0YWxpY0YnLUkobWZlbmNlZEdGJDYkLUYjNi8tRiw2JVEiZkYnRi9GMi1JI21vR0YkNi1RIixGJy9GM1Enbm9ybWFsRicvJSZmZW5jZUdRJmZhbHNlRicvJSpzZXBhcmF0b3JHRjEvJSlzdHJldGNoeUdGRS8lKnN5bW1ldHJpY0dGRS8lKGxhcmdlb3BHRkUvJS5tb3ZhYmxlbGltaXRzR0ZFLyUnYWNjZW50R0ZFLyUnbHNwYWNlR1EmMC4wZW1GJy8lJ3JzcGFjZUdRLDAuMzMzMzMzM2VtRictRiw2JVEicUYnRi9GMkY9LUY+Ni1RIidGJ0ZBRkMvRkdGRUZIRkpGTEZORlAvRlNRLDAuMTExMTExMWVtRicvRlZGVC1GLDYlUSNGcUYnRi9GMkZlbkY9RmVuLUYsNiVRI3F6RidGL0YyRmVuLyUrZXhlY3V0YWJsZUdGRUZBRkEtRj42LVEiOkYnRkFGQ0ZobkZIRkpGTEZORlAvRlNRLDAuMjc3Nzc3OGVtRicvRlZGaG8tSSdtc3BhY2VHRiQ2Ji8lJ2hlaWdodEdRJjAuMGV4RicvJSZ3aWR0aEdGVC8lJmRlcHRoR0ZfcC8lKmxpbmVicmVha0dRKG5ld2xpbmVGJ0YrLUY2NiQtRiM2L0Y6Rj0tRiw2JVEiZ0YnRi9GMkY9RmVuLUYsNiVRI0ZnRidGL0YyRmVuRj1GZW4tRiw2JVEjZ3pGJ0YvRjJGZW5GYm9GQUZBRmRvRmpvRlxvLUY+Ni1RIjtGJ0ZBRkNGRkZIRkpGTEZORlBGUkZpb0Zqb0ZecUZkcUZib0ZB">LUklbXJvd0c2Iy9JK21vZHVsZW5hbWVHNiJJLFR5cGVzZXR0aW5nR0koX3N5c2xpYkdGJzYxLUkjbWlHRiQ2JVEnaWdjZGV4RicvJSdpdGFsaWNHUSV0cnVlRicvJSxtYXRodmFyaWFudEdRJ2l0YWxpY0YnLUkobWZlbmNlZEdGJDYkLUYjNi8tRiw2JVEiZkYnRi9GMi1JI21vR0YkNi1RIixGJy9GM1Enbm9ybWFsRicvJSZmZW5jZUdRJmZhbHNlRicvJSpzZXBhcmF0b3JHRjEvJSlzdHJldGNoeUdGRS8lKnN5bW1ldHJpY0dGRS8lKGxhcmdlb3BHRkUvJS5tb3ZhYmxlbGltaXRzR0ZFLyUnYWNjZW50R0ZFLyUnbHNwYWNlR1EmMC4wZW1GJy8lJ3JzcGFjZUdRLDAuMzMzMzMzM2VtRictRiw2JVEicUYnRi9GMkY9LUY+Ni1RIidGJ0ZBRkMvRkdGRUZIRkpGTEZORlAvRlNRLDAuMTExMTExMWVtRicvRlZGVC1GLDYlUSNGcUYnRi9GMkZlbkY9RmVuLUYsNiVRI3F6RidGL0YyRmVuLyUrZXhlY3V0YWJsZUdGRUZBRkEtRj42LVEiOkYnRkFGQ0ZobkZIRkpGTEZORlAvRlNRLDAuMjc3Nzc3OGVtRicvRlZGaG8tSSdtc3BhY2VHRiQ2Ji8lJ2hlaWdodEdRJjAuMGV4RicvJSZ3aWR0aEdGVC8lJmRlcHRoR0ZfcC8lKmxpbmVicmVha0dRKG5ld2xpbmVGJ0YrLUY2NiQtRiM2L0Y6Rj0tRiw2JVEiZ0YnRi9GMkY9RmVuLUYsNiVRI0ZnRidGL0YyRmVuRj1GZW4tRiw2JVEjZ3pGJ0YvRjJGZW5GYm9GQUZBRmRvRmpvRlxvLUY+Ni1RIjtGJ0ZBRkNGRkZIRkpGTEZORlBGUkZpb0Zqb0ZecUZkcUZib0ZB</Equation></Text-field>
</Input>
<Output><Text-field style="2D Output" layout="Maple Output"><Equation executable="false" style="2D Output" display="LUkjbW5HNiMvSSttb2R1bGVuYW1lRzYiSSxUeXBlc2V0dGluZ0dJKF9zeXNsaWJHRic2JFE5MTU0MjYwNDA0NzcwNTgwOTc5MDc5ODI1RicvJSxtYXRodmFyaWFudEdRJ25vcm1hbEYn">IjlEKXohejRlcVpTZ1U6</Equation></Text-field>
</Output>
<Output><Text-field style="2D Output" layout="Maple Output"><Equation executable="false" style="2D Output" display="LUkjbW5HNiMvSSttb2R1bGVuYW1lRzYiSSxUeXBlc2V0dGluZ0dJKF9zeXNsaWJHRic2JFElMjI5MUYnLyUsbWF0aHZhcmlhbnRHUSdub3JtYWxGJw==">IiUiSCM=</Equation></Text-field>
</Output>
</Group></Presentation-Block><Presentation-Block>
<Group view="presentation" inline-output="false" labelreference="L352" drawlabel="true" applyint="true" applyrational="true" applyexponent="false">
<Input><Text-field style="Text" layout="Normal"><Equation executable="true" style="2D Math" input-equation="" display="LUklbXJvd0c2Iy9JK21vZHVsZW5hbWVHNiJJLFR5cGVzZXR0aW5nR0koX3N5c2xpYkdGJzYrLUkjbWlHRiQ2J1EqQ29tcHV0aW5nRicvJSVib2xkR1EldHJ1ZUYnLyUnaXRhbGljR1EmZmFsc2VGJy8lLG1hdGh2YXJpYW50R1ElYm9sZEYnLyUrZm9udHdlaWdodEdGNy1JI21vR0YkNi9RIn5GJ0YvRjVGOC8lJmZlbmNlR0Y0LyUqc2VwYXJhdG9yR0Y0LyUpc3RyZXRjaHlHRjQvJSpzeW1tZXRyaWNHRjQvJShsYXJnZW9wR0Y0LyUubW92YWJsZWxpbWl0c0dGNC8lJ2FjY2VudEdGNC8lJ2xzcGFjZUdRJjAuMGVtRicvJSdyc3BhY2VHRk4tRiw2J1EncHVibGljRidGL0YyRjVGOEY6LUYsNidRJGtleUYnRi9GMkY1RjhGOi1GLDYlUSJoRicvRjNGMS9GNlEnaXRhbGljRicvJStleGVjdXRhYmxlR0Y0L0Y2USdub3JtYWxGJw==">LUklbXJvd0c2Iy9JK21vZHVsZW5hbWVHNiJJLFR5cGVzZXR0aW5nR0koX3N5c2xpYkdGJzYrLUkjbWlHRiQ2J1EqQ29tcHV0aW5nRicvJSVib2xkR1EldHJ1ZUYnLyUnaXRhbGljR1EmZmFsc2VGJy8lLG1hdGh2YXJpYW50R1ElYm9sZEYnLyUrZm9udHdlaWdodEdGNy1JI21vR0YkNi9RIn5GJ0YvRjVGOC8lJmZlbmNlR0Y0LyUqc2VwYXJhdG9yR0Y0LyUpc3RyZXRjaHlHRjQvJSpzeW1tZXRyaWNHRjQvJShsYXJnZW9wR0Y0LyUubW92YWJsZWxpbWl0c0dGNC8lJ2FjY2VudEdGNC8lJ2xzcGFjZUdRJjAuMGVtRicvJSdyc3BhY2VHRk4tRiw2J1EncHVibGljRidGL0YyRjVGOEY6LUYsNidRJGtleUYnRi9GMkY1RjhGOi1GLDYlUSJoRicvRjNGMS9GNlEnaXRhbGljRicvJStleGVjdXRhYmxlR0Y0L0Y2USdub3JtYWxGJw==</Equation></Text-field>
</Input>
</Group></Presentation-Block><Presentation-Block>
<Group view="presentation" hide-input="false" hide-output="false" inline-output="false" labelreference="L134" drawlabel="true" applyint="true" applyrational="true" applyexponent="false">
<Input><Text-field style="Text" layout="Normal"><Equation executable="true" style="2D Math" input-equation="" display="LUklbXJvd0c2Iy9JK21vZHVsZW5hbWVHNiJJLFR5cGVzZXR0aW5nR0koX3N5c2xpYkdGJzYvLUkjbWlHRiQ2JlEiaEYnLyUnaXRhbGljR1EldHJ1ZUYnLyUwZm9udF9zdHlsZV9uYW1lR1EpMkR+SW5wdXRGJy8lLG1hdGh2YXJpYW50R1EnaXRhbGljRictSSNtb0dGJDYuUSomY29sb25lcTtGJ0YyL0Y2USdub3JtYWxGJy8lJmZlbmNlR1EmZmFsc2VGJy8lKnNlcGFyYXRvckdGQC8lKXN0cmV0Y2h5R0ZALyUqc3ltbWV0cmljR0ZALyUobGFyZ2VvcEdGQC8lLm1vdmFibGVsaW1pdHNHRkAvJSdhY2NlbnRHRkAvJSdsc3BhY2VHUSwwLjI3Nzc3NzhlbUYnLyUncnNwYWNlR0ZPLUYsNiZRI0ZxRidGL0YyRjUtRjk2LlEnJnNkb3Q7RidGMkY8Rj5GQUZDRkVGR0ZJRksvRk5RJjAuMGVtRicvRlFGWS1GLDYmUSJnRidGL0YyRjUtRjk2LlEifkYnRjJGPEY+RkFGQ0ZFRkdGSUZLRlhGWi1GOTYwUSRtb2RGJy8lJWJvbGRHRjFGMi9GNlElYm9sZEYnLyUrZm9udHdlaWdodEdGYW9GPkZBRkNGRUZHRklGS0ZYRlpGaG4tRiw2JlEicUYnRi9GMkY1LUY5Ni5RIjtGJ0YyRjxGPi9GQkYxRkNGRUZHRklGS0ZYRlAtRiw2I1EhRicvJStleGVjdXRhYmxlR0ZARjw=">LUklbXJvd0c2Iy9JK21vZHVsZW5hbWVHNiJJLFR5cGVzZXR0aW5nR0koX3N5c2xpYkdGJzYvLUkjbWlHRiQ2JlEiaEYnLyUnaXRhbGljR1EldHJ1ZUYnLyUwZm9udF9zdHlsZV9uYW1lR1EpMkR+SW5wdXRGJy8lLG1hdGh2YXJpYW50R1EnaXRhbGljRictSSNtb0dGJDYuUSomY29sb25lcTtGJ0YyL0Y2USdub3JtYWxGJy8lJmZlbmNlR1EmZmFsc2VGJy8lKnNlcGFyYXRvckdGQC8lKXN0cmV0Y2h5R0ZALyUqc3ltbWV0cmljR0ZALyUobGFyZ2VvcEdGQC8lLm1vdmFibGVsaW1pdHNHRkAvJSdhY2NlbnRHRkAvJSdsc3BhY2VHUSwwLjI3Nzc3NzhlbUYnLyUncnNwYWNlR0ZPLUYsNiZRI0ZxRidGL0YyRjUtRjk2LlEnJnNkb3Q7RidGMkY8Rj5GQUZDRkVGR0ZJRksvRk5RJjAuMGVtRicvRlFGWS1GLDYmUSJnRidGL0YyRjUtRjk2LlEifkYnRjJGPEY+RkFGQ0ZFRkdGSUZLRlhGWi1GOTYwUSRtb2RGJy8lJWJvbGRHRjFGMi9GNlElYm9sZEYnLyUrZm9udHdlaWdodEdGYW9GPkZBRkNGRUZHRklGS0ZYRlpGaG4tRiw2JlEicUYnRi9GMkY1LUY5Ni5RIjtGJ0YyRjxGPi9GQkYxRkNGRUZHRklGS0ZYRlAtRiw2I1EhRicvJStleGVjdXRhYmxlR0ZARjw=</Equation></Text-field>
</Input>
<Output><Text-field style="2D Output" layout="Maple Output"><Equation executable="false" style="2D Output" display="LUkjbW5HNiMvSSttb2R1bGVuYW1lRzYiSSxUeXBlc2V0dGluZ0dJKF9zeXNsaWJHRic2JFE5NDE3OTIzMDIyNDk1MzA1MTAzMjg3NjYzRicvJSxtYXRodmFyaWFudEdRJ25vcm1hbEYn">Ijlqd0cuXkkmXEFJI3pU</Equation></Text-field>
</Output>
</Group></Presentation-Block><Presentation-Block>
<Group view="presentation" inline-output="false" labelreference="L340" drawlabel="true" applyint="true" applyrational="true" applyexponent="false">
<Input><Text-field style="Text" layout="Normal"><Equation executable="true" style="2D Math" input-equation="" display="LUklbXJvd0c2Iy9JK21vZHVsZW5hbWVHNiJJLFR5cGVzZXR0aW5nR0koX3N5c2xpYkdGJzY2LUkjbWlHRiQ2J1EpQXBwbHlpbmdGJy8lJWJvbGRHUSV0cnVlRicvJSdpdGFsaWNHUSZmYWxzZUYnLyUsbWF0aHZhcmlhbnRHUSVib2xkRicvJStmb250d2VpZ2h0R0Y3LUkjbW9HRiQ2L1EifkYnRi9GNUY4LyUmZmVuY2VHRjQvJSpzZXBhcmF0b3JHRjQvJSlzdHJldGNoeUdGNC8lKnN5bW1ldHJpY0dGNC8lKGxhcmdlb3BHRjQvJS5tb3ZhYmxlbGltaXRzR0Y0LyUnYWNjZW50R0Y0LyUnbHNwYWNlR1EmMC4wZW1GJy8lJ3JzcGFjZUdGTi1GLDYnUSRHTFJGJ0YvRjJGNUY4RjotRjs2L1EjdG9GJ0YvRjVGOEY+RkBGQkZERkZGSEZKRkxGT0Y6LUYsNidRJHNldEYnRi9GMkY1RjhGOi1GLDYnUSZsb3dlckYnRi9GMkY1RjhGOi1GLDYnUSlib3VuZGFyeUYnRi9GMkY1RjhGOi1GOzYvUSRmb3JGJ0YvRjVGOEY+RkBGQkZERkZGSEZKRkxGT0Y6LUYsNidRInJGJ0YvL0YzRjEvRjZRLGJvbGQtaXRhbGljRidGOEY6Ri8vJStleGVjdXRhYmxlR0Y0RjVGOA==">LUklbXJvd0c2Iy9JK21vZHVsZW5hbWVHNiJJLFR5cGVzZXR0aW5nR0koX3N5c2xpYkdGJzY2LUkjbWlHRiQ2J1EpQXBwbHlpbmdGJy8lJWJvbGRHUSV0cnVlRicvJSdpdGFsaWNHUSZmYWxzZUYnLyUsbWF0aHZhcmlhbnRHUSVib2xkRicvJStmb250d2VpZ2h0R0Y3LUkjbW9HRiQ2L1EifkYnRi9GNUY4LyUmZmVuY2VHRjQvJSpzZXBhcmF0b3JHRjQvJSlzdHJldGNoeUdGNC8lKnN5bW1ldHJpY0dGNC8lKGxhcmdlb3BHRjQvJS5tb3ZhYmxlbGltaXRzR0Y0LyUnYWNjZW50R0Y0LyUnbHNwYWNlR1EmMC4wZW1GJy8lJ3JzcGFjZUdGTi1GLDYnUSRHTFJGJ0YvRjJGNUY4RjotRjs2L1EjdG9GJ0YvRjVGOEY+RkBGQkZERkZGSEZKRkxGT0Y6LUYsNidRJHNldEYnRi9GMkY1RjhGOi1GLDYnUSZsb3dlckYnRi9GMkY1RjhGOi1GLDYnUSlib3VuZGFyeUYnRi9GMkY1RjhGOi1GOzYvUSRmb3JGJ0YvRjVGOEY+RkBGQkZERkZGSEZKRkxGT0Y6LUYsNidRInJGJ0YvL0YzRjEvRjZRLGJvbGQtaXRhbGljRidGOEY6Ri8vJStleGVjdXRhYmxlR0Y0RjVGOA==</Equation><Equation executable="true" style="2D Math" input-equation="" display="LUklbXJvd0c2Iy9JK21vZHVsZW5hbWVHNiJJLFR5cGVzZXR0aW5nR0koX3N5c2xpYkdGJzYlLUkjbWlHRiQ2I1EhRicvJStleGVjdXRhYmxlR1EmZmFsc2VGJy8lLG1hdGh2YXJpYW50R1Enbm9ybWFsRic=">JSFH</Equation></Text-field>
</Input>
</Group></Presentation-Block><Presentation-Block>
<Group view="presentation" hide-input="false" hide-output="false" inline-output="false" labelreference="L341" drawlabel="true" applyint="true" applyrational="true" applyexponent="false">
<Input><Text-field style="Text" layout="Normal"><Equation executable="true" style="2D Math" input-equation="" display="LUklbXJvd0c2Iy9JK21vZHVsZW5hbWVHNiJJLFR5cGVzZXR0aW5nR0koX3N5c2xpYkdGJzYmLUkjbWlHRiQ2JVEkR0xSRicvJSdpdGFsaWNHUSV0cnVlRicvJSxtYXRodmFyaWFudEdRJ2l0YWxpY0YnLUkobWZlbmNlZEdGJDYkLUYjNistRiw2JVEiZkYnRi9GMi1JI21vR0YkNi1RIixGJy9GM1Enbm9ybWFsRicvJSZmZW5jZUdRJmZhbHNlRicvJSpzZXBhcmF0b3JHRjEvJSlzdHJldGNoeUdGRS8lKnN5bW1ldHJpY0dGRS8lKGxhcmdlb3BHRkUvJS5tb3ZhYmxlbGltaXRzR0ZFLyUnYWNjZW50R0ZFLyUnbHNwYWNlR1EmMC4wZW1GJy8lJ3JzcGFjZUdRLDAuMzMzMzMzM2VtRictRiw2JVEiZ0YnRi9GMkY9LUYsNiVRImhGJ0YvRjJGPS1GLDYlUSJxRidGL0YyLyUrZXhlY3V0YWJsZUdGRUZBRkFGW29GQQ==">LUklbXJvd0c2Iy9JK21vZHVsZW5hbWVHNiJJLFR5cGVzZXR0aW5nR0koX3N5c2xpYkdGJzYmLUkjbWlHRiQ2JVEkR0xSRicvJSdpdGFsaWNHUSV0cnVlRicvJSxtYXRodmFyaWFudEdRJ2l0YWxpY0YnLUkobWZlbmNlZEdGJDYkLUYjNistRiw2JVEiZkYnRi9GMi1JI21vR0YkNi1RIixGJy9GM1Enbm9ybWFsRicvJSZmZW5jZUdRJmZhbHNlRicvJSpzZXBhcmF0b3JHRjEvJSlzdHJldGNoeUdGRS8lKnN5bW1ldHJpY0dGRS8lKGxhcmdlb3BHRkUvJS5tb3ZhYmxlbGltaXRzR0ZFLyUnYWNjZW50R0ZFLyUnbHNwYWNlR1EmMC4wZW1GJy8lJ3JzcGFjZUdRLDAuMzMzMzMzM2VtRictRiw2JVEiZ0YnRi9GMkY9LUYsNiVRImhGJ0YvRjJGPS1GLDYlUSJxRidGL0YyLyUrZXhlY3V0YWJsZUdGRUZBRkFGW29GQQ==</Equation></Text-field>
</Input>
<Output><Text-field style="2D Output" layout="Maple Output"><Equation executable="false" style="2D Output" display="LUkobWFjdGlvbkc2Iy9JK21vZHVsZW5hbWVHNiJJLFR5cGVzZXR0aW5nR0koX3N5c2xpYkdGJzYlLUkobWZlbmNlZEdGJDYoLUklbXJvd0dGJDYmLUknbXRhYmxlR0YkNjYtSSRtdHJHRiQ2Ki1JJG10ZEdGJDYoLUkjbW5HRiQ2JFErMTEzMzk1ODExN0YnLyUsbWF0aHZhcmlhbnRHUSdub3JtYWxGJy8lKXJvd2FsaWduR1EhRicvJSxjb2x1bW5hbGlnbkdGQy8lK2dyb3VwYWxpZ25HRkMvJShyb3dzcGFuR1EiMUYnLyUrY29sdW1uc3BhbkdGSi1GODYoLUY7NiRRLTQ1OTQ1OTMzOTUxOEYnRj5GQUZERkZGSEZLLUY4NigtRjs2JFEsMjY5NjAzMTY1NTNGJ0Y+RkFGREZGRkhGS0ZNLUY4NigtRjs2JFEtODkxOTU4MzYyNDgzRidGPkZBRkRGRkZIRktGQUZERkYtRjU2Ki1GODYoLUY7NiRRLzQ0NzI4MDU5MjAxMjA1RidGPkZBRkRGRkZIRkstRjg2KC1GOzYkUS04OTQ1NjEyMDYzMDZGJ0Y+RkFGREZGRkhGSy1GODYoLUY7NiRRLjI2ODM2ODM1NTMzODNGJ0Y+RkFGREZGRkhGS0Zdby1GODYoLUY7NiRRLTg5NDU2MTE0MDc3MUYnRj5GQUZERkZGSEZLRkFGREZGLyUmYWxpZ25HUSVheGlzRicvRkJRKWJhc2VsaW5lRicvRkVRJnJpZ2h0RicvRkdRJ3xmcmxlZnR8aHJGJy8lL2FsaWdubWVudHNjb3BlR1EldHJ1ZUYnLyUsY29sdW1ud2lkdGhHUSVhdXRvRicvJSZ3aWR0aEdGanAvJStyb3dzcGFjaW5nR1EmMS4wZXhGJy8lLmNvbHVtbnNwYWNpbmdHUSYwLjhlbUYnLyUpcm93bGluZXNHUSVub25lRicvJSxjb2x1bW5saW5lc0dGZXEvJSZmcmFtZUdGZXEvJS1mcmFtZXNwYWNpbmdHUSwwLjRlbX4wLjVleEYnLyUqZXF1YWxyb3dzR1EmZmFsc2VGJy8lLWVxdWFsY29sdW1uc0dGX3IvJS1kaXNwbGF5c3R5bGVHRl9yLyUlc2lkZUdGYnAvJTBtaW5sYWJlbHNwYWNpbmdHRmJxLyUrZm9yZWdyb3VuZEdRKFswLDAsMF1GJy8lKXJlYWRvbmx5R0ZfckY+Rj4vSSttc2VtYW50aWNzR0YkUSdNYXRyaXhGJy8lJW9wZW5HUSJbRicvJSZjbG9zZUdRIl1GJ0Zdcy8lK2FjdGlvbnR5cGVHUS5ydGFibGVhZGRyZXNzRicvJSlydGFibGVpZEdRNTE4NDQ2NzQ2MjkwODkxOTMxNjQ2Ric=">LUknTWF0cml4RzYkJSpwcm90ZWN0ZWRHSShfc3lzbGliRzYiNiMvSSQlaWRHRiciNVk7JD4qM0hZblc9</Equation></Text-field>
</Output>
</Group></Presentation-Block><Presentation-Block>
<Group view="presentation" hide-input="false" hide-output="false" inline-output="false" labelreference="L342" drawlabel="true" applyint="true" applyrational="true" applyexponent="false">
<Input><Text-field style="Text" layout="Normal"><Equation executable="true" style="2D Math" input-equation="" display="LUklbXJvd0c2Iy9JK21vZHVsZW5hbWVHNiJJLFR5cGVzZXR0aW5nR0koX3N5c2xpYkdGJzYlLUkjbWlHRiQ2JVEjdjFGJy8lJ2l0YWxpY0dRJXRydWVGJy8lLG1hdGh2YXJpYW50R1EnaXRhbGljRicvJStleGVjdXRhYmxlR1EmZmFsc2VGJy9GM1Enbm9ybWFsRic=">LUklbXJvd0c2Iy9JK21vZHVsZW5hbWVHNiJJLFR5cGVzZXR0aW5nR0koX3N5c2xpYkdGJzYlLUkjbWlHRiQ2JVEjdjFGJy8lJ2l0YWxpY0dRJXRydWVGJy8lLG1hdGh2YXJpYW50R1EnaXRhbGljRicvJStleGVjdXRhYmxlR1EmZmFsc2VGJy9GM1Enbm9ybWFsRic=</Equation></Text-field>
</Input>
<Output><Text-field style="2D Output" layout="Maple Output"><Equation executable="false" style="2D Output" display="LUkobWFjdGlvbkc2Iy9JK21vZHVsZW5hbWVHNiJJLFR5cGVzZXR0aW5nR0koX3N5c2xpYkdGJzYlLUkobWZlbmNlZEdGJDYoLUklbXJvd0dGJDYmLUknbXRhYmxlR0YkNjYtSSRtdHJHRiQ2Ji1JJG10ZEdGJDYoLUYvNiUtSSNtb0dGJDYtUSomdW1pbnVzMDtGJy8lLG1hdGh2YXJpYW50R1Enbm9ybWFsRicvJSZmZW5jZUdRJmZhbHNlRicvJSpzZXBhcmF0b3JHRkUvJSlzdHJldGNoeUdGRS8lKnN5bW1ldHJpY0dGRS8lKGxhcmdlb3BHRkUvJS5tb3ZhYmxlbGltaXRzR0ZFLyUnYWNjZW50R0ZFLyUnbHNwYWNlR1EsMC4yMjIyMjIyZW1GJy8lJ3JzcGFjZUdGVC1JI21uR0YkNiRRLTQ1OTQ1OTMzOTUxOEYnRkBGQC8lKXJvd2FsaWduR1EhRicvJSxjb2x1bW5hbGlnbkdGZ24vJStncm91cGFsaWduR0Znbi8lKHJvd3NwYW5HUSIxRicvJStjb2x1bW5zcGFuR0Zeb0ZlbkZobkZqbi1GNTYmLUY4NigtRi82JUY8LUZYNiRRLTg5NDU2MTIwNjMwNkYnRkBGQEZlbkZobkZqbkZcb0Zfb0ZlbkZobkZqbi8lJmFsaWduR1ElYXhpc0YnL0ZmblEpYmFzZWxpbmVGJy9GaW5RJnJpZ2h0RicvRltvUSd8ZnJsZWZ0fGhyRicvJS9hbGlnbm1lbnRzY29wZUdRJXRydWVGJy8lLGNvbHVtbndpZHRoR1ElYXV0b0YnLyUmd2lkdGhHRmhwLyUrcm93c3BhY2luZ0dRJjEuMGV4RicvJS5jb2x1bW5zcGFjaW5nR1EmMC44ZW1GJy8lKXJvd2xpbmVzR1Elbm9uZUYnLyUsY29sdW1ubGluZXNHRmNxLyUmZnJhbWVHRmNxLyUtZnJhbWVzcGFjaW5nR1EsMC40ZW1+MC41ZXhGJy8lKmVxdWFscm93c0dGRS8lLWVxdWFsY29sdW1uc0dGRS8lLWRpc3BsYXlzdHlsZUdGRS8lJXNpZGVHRmBwLyUwbWlubGFiZWxzcGFjaW5nR0ZgcS8lK2ZvcmVncm91bmRHUShbMCwwLDBdRicvJSlyZWFkb25seUdGRUZARkAvSSttc2VtYW50aWNzR0YkUSpDb2xWZWN0b3JGJy8lJW9wZW5HUSJbRicvJSZjbG9zZUdRIl1GJ0Zqci8lK2FjdGlvbnR5cGVHUS5ydGFibGVhZGRyZXNzRicvJSlydGFibGVpZEdRNTE4NDQ2NzQ2MjkwODkzMDY2NjQ2Ric=">LSZJJ1ZlY3Rvckc2JCUqcHJvdGVjdGVkR0koX3N5c2xpYkc2IjYjSSdjb2x1bW5HRig2Iy9JJCVpZEdGKCI1WW0xJCozSFluVz0=</Equation></Text-field>
</Output>
</Group></Presentation-Block><Presentation-Block>
<Group view="presentation" hide-input="false" hide-output="false" inline-output="false" labelreference="L343" drawlabel="true" applyint="true" applyrational="true" applyexponent="false">
<Input><Text-field style="Text" layout="Normal"><Equation executable="true" style="2D Math" input-equation="" display="LUklbXJvd0c2Iy9JK21vZHVsZW5hbWVHNiJJLFR5cGVzZXR0aW5nR0koX3N5c2xpYkdGJzYoLUkjbWlHRiQ2JVEiRkYnLyUnaXRhbGljR1EldHJ1ZUYnLyUsbWF0aHZhcmlhbnRHUSdpdGFsaWNGJy1JI21vR0YkNi1RKiZjb2xvbmVxO0YnL0YzUSdub3JtYWxGJy8lJmZlbmNlR1EmZmFsc2VGJy8lKnNlcGFyYXRvckdGPS8lKXN0cmV0Y2h5R0Y9LyUqc3ltbWV0cmljR0Y9LyUobGFyZ2VvcEdGPS8lLm1vdmFibGVsaW1pdHNHRj0vJSdhY2NlbnRHRj0vJSdsc3BhY2VHUSwwLjI3Nzc3NzhlbUYnLyUncnNwYWNlR0ZMLUYsNiVRJGFic0YnL0YwRj1GOS1JKG1mZW5jZWRHRiQ2JC1GIzYmLUYsNiVRI3YxRidGL0YyLUZUNiYtRiM2JS1JI21uR0YkNiRRIjFGJ0Y5LyUrZXhlY3V0YWJsZUdGPUY5RjkvJSVvcGVuR1EiW0YnLyUmY2xvc2VHUSJdRidGXW9GOUY5Rl1vRjk=">LUklbXJvd0c2Iy9JK21vZHVsZW5hbWVHNiJJLFR5cGVzZXR0aW5nR0koX3N5c2xpYkdGJzYoLUkjbWlHRiQ2JVEiRkYnLyUnaXRhbGljR1EldHJ1ZUYnLyUsbWF0aHZhcmlhbnRHUSdpdGFsaWNGJy1JI21vR0YkNi1RKiZjb2xvbmVxO0YnL0YzUSdub3JtYWxGJy8lJmZlbmNlR1EmZmFsc2VGJy8lKnNlcGFyYXRvckdGPS8lKXN0cmV0Y2h5R0Y9LyUqc3ltbWV0cmljR0Y9LyUobGFyZ2VvcEdGPS8lLm1vdmFibGVsaW1pdHNHRj0vJSdhY2NlbnRHRj0vJSdsc3BhY2VHUSwwLjI3Nzc3NzhlbUYnLyUncnNwYWNlR0ZMLUYsNiVRJGFic0YnL0YwRj1GOS1JKG1mZW5jZWRHRiQ2JC1GIzYmLUYsNiVRI3YxRidGL0YyLUZUNiYtRiM2JS1JI21uR0YkNiRRIjFGJ0Y5LyUrZXhlY3V0YWJsZUdGPUY5RjkvJSVvcGVuR1EiW0YnLyUmY2xvc2VHUSJdRidGXW9GOUY5Rl1vRjk=</Equation></Text-field>
</Input>
<Output><Text-field style="2D Output" layout="Maple Output"><Equation executable="false" style="2D Output" display="LUkjbW5HNiMvSSttb2R1bGVuYW1lRzYiSSxUeXBlc2V0dGluZ0dJKF9zeXNsaWJHRic2JFEtNDU5NDU5MzM5NTE4RicvJSxtYXRodmFyaWFudEdRJ25vcm1hbEYn">Ii09JlIkZiVmJQ==</Equation></Text-field>
</Output>
</Group></Presentation-Block><Presentation-Block>
<Group view="presentation" hide-input="false" hide-output="false" inline-output="false" labelreference="L344" drawlabel="true" applyint="true" applyrational="true" applyexponent="false">
<Input><Text-field style="Text" layout="Normal"><Equation executable="true" style="2D Math" input-equation="" display="LUklbXJvd0c2Iy9JK21vZHVsZW5hbWVHNiJJLFR5cGVzZXR0aW5nR0koX3N5c2xpYkdGJzYoLUkjbWlHRiQ2JVEiR0YnLyUnaXRhbGljR1EldHJ1ZUYnLyUsbWF0aHZhcmlhbnRHUSdpdGFsaWNGJy1JI21vR0YkNi1RKiZjb2xvbmVxO0YnL0YzUSdub3JtYWxGJy8lJmZlbmNlR1EmZmFsc2VGJy8lKnNlcGFyYXRvckdGPS8lKXN0cmV0Y2h5R0Y9LyUqc3ltbWV0cmljR0Y9LyUobGFyZ2VvcEdGPS8lLm1vdmFibGVsaW1pdHNHRj0vJSdhY2NlbnRHRj0vJSdsc3BhY2VHUSwwLjI3Nzc3NzhlbUYnLyUncnNwYWNlR0ZMLUYsNiVRJGFic0YnL0YwRj1GOS1JKG1mZW5jZWRHRiQ2JC1GIzYmLUYsNiVRI3YxRidGL0YyLUZUNiYtRiM2JS1JI21uR0YkNiRRIjJGJ0Y5LyUrZXhlY3V0YWJsZUdGPUY5RjkvJSVvcGVuR1EiW0YnLyUmY2xvc2VHUSJdRidGXW9GOUY5Rl1vRjk=">LUklbXJvd0c2Iy9JK21vZHVsZW5hbWVHNiJJLFR5cGVzZXR0aW5nR0koX3N5c2xpYkdGJzYoLUkjbWlHRiQ2JVEiR0YnLyUnaXRhbGljR1EldHJ1ZUYnLyUsbWF0aHZhcmlhbnRHUSdpdGFsaWNGJy1JI21vR0YkNi1RKiZjb2xvbmVxO0YnL0YzUSdub3JtYWxGJy8lJmZlbmNlR1EmZmFsc2VGJy8lKnNlcGFyYXRvckdGPS8lKXN0cmV0Y2h5R0Y9LyUqc3ltbWV0cmljR0Y9LyUobGFyZ2VvcEdGPS8lLm1vdmFibGVsaW1pdHNHRj0vJSdhY2NlbnRHRj0vJSdsc3BhY2VHUSwwLjI3Nzc3NzhlbUYnLyUncnNwYWNlR0ZMLUYsNiVRJGFic0YnL0YwRj1GOS1JKG1mZW5jZWRHRiQ2JC1GIzYmLUYsNiVRI3YxRidGL0YyLUZUNiYtRiM2JS1JI21uR0YkNiRRIjJGJ0Y5LyUrZXhlY3V0YWJsZUdGPUY5RjkvJSVvcGVuR1EiW0YnLyUmY2xvc2VHUSJdRidGXW9GOUY5Rl1vRjk=</Equation></Text-field>
</Input>
<Output><Text-field style="2D Output" layout="Maple Output"><Equation executable="false" style="2D Output" display="LUkjbW5HNiMvSSttb2R1bGVuYW1lRzYiSSxUeXBlc2V0dGluZ0dJKF9zeXNsaWJHRic2JFEtODk0NTYxMjA2MzA2RicvJSxtYXRodmFyaWFudEdRJ25vcm1hbEYn">Ii0xaj9oWCop</Equation></Text-field>
</Output>
</Group></Presentation-Block><Presentation-Block>
<Group view="presentation" hide-input="false" hide-output="false" inline-output="false" labelreference="L345" drawlabel="true" applyint="true" applyrational="true" applyexponent="false">
<Input><Text-field style="Text" layout="Normal"><Equation executable="true" style="2D Math" input-equation="" display="LUklbXJvd0c2Iy9JK21vZHVsZW5hbWVHNiJJLFR5cGVzZXR0aW5nR0koX3N5c2xpYkdGJzYnLUkjbWlHRiQ2JVElcm1pbkYnLyUnaXRhbGljR1EldHJ1ZUYnLyUsbWF0aHZhcmlhbnRHUSdpdGFsaWNGJy1JI21vR0YkNi1RKiZjb2xvbmVxO0YnL0YzUSdub3JtYWxGJy8lJmZlbmNlR1EmZmFsc2VGJy8lKnNlcGFyYXRvckdGPS8lKXN0cmV0Y2h5R0Y9LyUqc3ltbWV0cmljR0Y9LyUobGFyZ2VvcEdGPS8lLm1vdmFibGVsaW1pdHNHRj0vJSdhY2NlbnRHRj0vJSdsc3BhY2VHUSwwLjI3Nzc3NzhlbUYnLyUncnNwYWNlR0ZMLUkmbWZyYWNHRiQ2KC1JKG1mZW5jZWRHRiQ2JC1GIzYpLUYsNiVRInFGJ0YvRjItRjY2LVEiK0YnRjlGO0Y+RkBGQkZERkZGSC9GS1EsMC4yMjIyMjIyZW1GJy9GTkZobi1GLDYlUSJnRidGL0YyLUY2Ni1RJyZzZG90O0YnRjlGO0Y+RkBGQkZERkZGSC9GS1EmMC4wZW1GJy9GTkZhby1GLDYlUSJGRidGL0YyLyUrZXhlY3V0YWJsZUdGPUY5RjktRiM2JS1GLDYlUSJHRidGL0YyRi9GMi8lLmxpbmV0aGlja25lc3NHUSIxRicvJStkZW5vbWFsaWduR1EnY2VudGVyRicvJSludW1hbGlnbkdGYnAvJSliZXZlbGxlZEdGPUZmb0Y5">LUklbXJvd0c2Iy9JK21vZHVsZW5hbWVHNiJJLFR5cGVzZXR0aW5nR0koX3N5c2xpYkdGJzYnLUkjbWlHRiQ2JVElcm1pbkYnLyUnaXRhbGljR1EldHJ1ZUYnLyUsbWF0aHZhcmlhbnRHUSdpdGFsaWNGJy1JI21vR0YkNi1RKiZjb2xvbmVxO0YnL0YzUSdub3JtYWxGJy8lJmZlbmNlR1EmZmFsc2VGJy8lKnNlcGFyYXRvckdGPS8lKXN0cmV0Y2h5R0Y9LyUqc3ltbWV0cmljR0Y9LyUobGFyZ2VvcEdGPS8lLm1vdmFibGVsaW1pdHNHRj0vJSdhY2NlbnRHRj0vJSdsc3BhY2VHUSwwLjI3Nzc3NzhlbUYnLyUncnNwYWNlR0ZMLUkmbWZyYWNHRiQ2KC1JKG1mZW5jZWRHRiQ2JC1GIzYpLUYsNiVRInFGJ0YvRjItRjY2LVEiK0YnRjlGO0Y+RkBGQkZERkZGSC9GS1EsMC4yMjIyMjIyZW1GJy9GTkZobi1GLDYlUSJnRidGL0YyLUY2Ni1RJyZzZG90O0YnRjlGO0Y+RkBGQkZERkZGSC9GS1EmMC4wZW1GJy9GTkZhby1GLDYlUSJGRidGL0YyLyUrZXhlY3V0YWJsZUdGPUY5RjktRiM2JS1GLDYlUSJHRidGL0YyRi9GMi8lLmxpbmV0aGlja25lc3NHUSIxRicvJStkZW5vbWFsaWduR1EnY2VudGVyRicvJSludW1hbGlnbkdGYnAvJSliZXZlbGxlZEdGPUZmb0Y5</Equation></Text-field>
</Input>
<Output><Text-field style="2D Output" layout="Maple Output"><Equation executable="false" style="2D Output" display="LUkjbW5HNiMvSSttb2R1bGVuYW1lRzYiSSxUeXBlc2V0dGluZ0dJKF9zeXNsaWJHRic2JFEuMTM1MTQxNzcwMjAwMUYnLyUsbWF0aHZhcmlhbnRHUSdub3JtYWxGJw==">Ii4sP3E8OU4i</Equation></Text-field>
</Output>
</Group></Presentation-Block><Presentation-Block>
<Group view="presentation" hide-input="false" hide-output="false" inline-output="false" labelreference="L347" drawlabel="true" applyint="true" applyrational="true" applyexponent="false">
<Input><Text-field style="Text" layout="Normal"><Equation executable="true" style="2D Math" input-equation="" display="LUklbXJvd0c2Iy9JK21vZHVsZW5hbWVHNiJJLFR5cGVzZXR0aW5nR0koX3N5c2xpYkdGJzYmLUkjbWlHRiQ2JVEkbWF4RicvJSdpdGFsaWNHUSZmYWxzZUYnLyUsbWF0aHZhcmlhbnRHUSdub3JtYWxGJy1JKG1mZW5jZWRHRiQ2JC1GIzYnLUYsNiVRJXJtaW5GJy9GMFEldHJ1ZUYnL0YzUSdpdGFsaWNGJy1JI21vR0YkNi1RIixGJ0YyLyUmZmVuY2VHRjEvJSpzZXBhcmF0b3JHRj4vJSlzdHJldGNoeUdGMS8lKnN5bW1ldHJpY0dGMS8lKGxhcmdlb3BHRjEvJS5tb3ZhYmxlbGltaXRzR0YxLyUnYWNjZW50R0YxLyUnbHNwYWNlR1EmMC4wZW1GJy8lJ3JzcGFjZUdRLDAuMzMzMzMzM2VtRictRiw2JVEjbGJGJ0Y9Rj8vJStleGVjdXRhYmxlR0YxRjJGMkZmbkYy">LUklbXJvd0c2Iy9JK21vZHVsZW5hbWVHNiJJLFR5cGVzZXR0aW5nR0koX3N5c2xpYkdGJzYmLUkjbWlHRiQ2JVEkbWF4RicvJSdpdGFsaWNHUSZmYWxzZUYnLyUsbWF0aHZhcmlhbnRHUSdub3JtYWxGJy1JKG1mZW5jZWRHRiQ2JC1GIzYnLUYsNiVRJXJtaW5GJy9GMFEldHJ1ZUYnL0YzUSdpdGFsaWNGJy1JI21vR0YkNi1RIixGJ0YyLyUmZmVuY2VHRjEvJSpzZXBhcmF0b3JHRj4vJSlzdHJldGNoeUdGMS8lKnN5bW1ldHJpY0dGMS8lKGxhcmdlb3BHRjEvJS5tb3ZhYmxlbGltaXRzR0YxLyUnYWNjZW50R0YxLyUnbHNwYWNlR1EmMC4wZW1GJy8lJ3JzcGFjZUdRLDAuMzMzMzMzM2VtRictRiw2JVEjbGJGJ0Y9Rj8vJStleGVjdXRhYmxlR0YxRjJGMkZmbkYy</Equation></Text-field>
</Input>
<Output><Text-field style="2D Output" layout="Maple Output"><Equation executable="false" style="2D Output" display="LUkjbW5HNiMvSSttb2R1bGVuYW1lRzYiSSxUeXBlc2V0dGluZ0dJKF9zeXNsaWJHRic2JFEuMTM1MTQxNzcwMjAwMUYnLyUsbWF0aHZhcmlhbnRHUSdub3JtYWxGJw==">Ii4sP3E8OU4i</Equation></Text-field>
</Output>
</Group></Presentation-Block><Presentation-Block>
<Group view="presentation" hide-input="false" hide-output="false" inline-output="false" labelreference="L346" drawlabel="true" applyint="true" applyrational="true" applyexponent="false">
<Input><Text-field style="Text" layout="Normal"><Equation executable="true" style="2D Math" input-equation="" display="LUklbXJvd0c2Iy9JK21vZHVsZW5hbWVHNiJJLFR5cGVzZXR0aW5nR0koX3N5c2xpYkdGJzYmLUkjbWlHRiQ2JVEjaXNGJy8lJ2l0YWxpY0dRJXRydWVGJy8lLG1hdGh2YXJpYW50R1EnaXRhbGljRictSShtZmVuY2VkR0YkNiQtRiM2KS1GLDYlUSNVYkYnRi9GMi1JI21vR0YkNi1RIj5GJy9GM1Enbm9ybWFsRicvJSZmZW5jZUdRJmZhbHNlRicvJSpzZXBhcmF0b3JHRkUvJSlzdHJldGNoeUdGRS8lKnN5bW1ldHJpY0dGRS8lKGxhcmdlb3BHRkUvJS5tb3ZhYmxlbGltaXRzR0ZFLyUnYWNjZW50R0ZFLyUnbHNwYWNlR1EsMC4yNzc3Nzc4ZW1GJy8lJ3JzcGFjZUdGVC1JI21uR0YkNiRRIjJGJ0ZBLUY+Ni1RJyZzZG90O0YnRkFGQ0ZGRkhGSkZMRk5GUC9GU1EmMC4wZW1GJy9GVkZpbi1GLDYlUSVybWluRidGL0YyLyUrZXhlY3V0YWJsZUdGRUZBRkFGXm9GQQ==">LUklbXJvd0c2Iy9JK21vZHVsZW5hbWVHNiJJLFR5cGVzZXR0aW5nR0koX3N5c2xpYkdGJzYmLUkjbWlHRiQ2JVEjaXNGJy8lJ2l0YWxpY0dRJXRydWVGJy8lLG1hdGh2YXJpYW50R1EnaXRhbGljRictSShtZmVuY2VkR0YkNiQtRiM2KS1GLDYlUSNVYkYnRi9GMi1JI21vR0YkNi1RIj5GJy9GM1Enbm9ybWFsRicvJSZmZW5jZUdRJmZhbHNlRicvJSpzZXBhcmF0b3JHRkUvJSlzdHJldGNoeUdGRS8lKnN5bW1ldHJpY0dGRS8lKGxhcmdlb3BHRkUvJS5tb3ZhYmxlbGltaXRzR0ZFLyUnYWNjZW50R0ZFLyUnbHNwYWNlR1EsMC4yNzc3Nzc4ZW1GJy8lJ3JzcGFjZUdGVC1JI21uR0YkNiRRIjJGJ0ZBLUY+Ni1RJyZzZG90O0YnRkFGQ0ZGRkhGSkZMRk5GUC9GU1EmMC4wZW1GJy9GVkZpbi1GLDYlUSVybWluRidGL0YyLyUrZXhlY3V0YWJsZUdGRUZBRkFGXm9GQQ==</Equation></Text-field>
</Input>
<Output><Text-field style="2D Output" layout="Maple Output"><Equation executable="false" style="2D Output" display="LUkjbWlHNiMvSSttb2R1bGVuYW1lRzYiSSxUeXBlc2V0dGluZ0dJKF9zeXNsaWJHRic2JVEldHJ1ZUYnLyUnaXRhbGljR0YrLyUsbWF0aHZhcmlhbnRHUSdpdGFsaWNGJw==">SSV0cnVlRyUqcHJvdGVjdGVkRw==</Equation></Text-field>
</Output>
</Group></Presentation-Block><Presentation-Block>
<Group view="presentation" hide-input="false" hide-output="false" inline-output="false" labelreference="L348" drawlabel="true" applyint="true" applyrational="true" applyexponent="false">
<Input><Text-field style="Text" layout="Normal"><Equation executable="true" style="2D Math" input-equation="" display="LUklbXJvd0c2Iy9JK21vZHVsZW5hbWVHNiJJLFR5cGVzZXR0aW5nR0koX3N5c2xpYkdGJzYqLUkjbWlHRiQ2JlEickYnLyUnaXRhbGljR1EldHJ1ZUYnLyUwZm9udF9zdHlsZV9uYW1lR1EpMkR+SW5wdXRGJy8lLG1hdGh2YXJpYW50R1EnaXRhbGljRictSSNtb0dGJDYuUSomY29sb25lcTtGJ0YyL0Y2USdub3JtYWxGJy8lJmZlbmNlR1EmZmFsc2VGJy8lKnNlcGFyYXRvckdGQC8lKXN0cmV0Y2h5R0ZALyUqc3ltbWV0cmljR0ZALyUobGFyZ2VvcEdGQC8lLm1vdmFibGVsaW1pdHNHRkAvJSdhY2NlbnRHRkAvJSdsc3BhY2VHUSwwLjI3Nzc3NzhlbUYnLyUncnNwYWNlR0ZPLUYsNiZRI2xiRidGL0YyRjUtRjk2LlEiK0YnRjJGPEY+RkFGQ0ZFRkdGSUZLL0ZOUSwwLjIyMjIyMjJlbUYnL0ZRRlktSSNtbkdGJDYlUSQyNTBGJ0YyRjwtRjk2LlEiO0YnRjJGPEY+L0ZCRjFGQ0ZFRkdGSUZLL0ZOUSYwLjBlbUYnRlAvJStleGVjdXRhYmxlR0ZARjw=">LUklbXJvd0c2Iy9JK21vZHVsZW5hbWVHNiJJLFR5cGVzZXR0aW5nR0koX3N5c2xpYkdGJzYqLUkjbWlHRiQ2JlEickYnLyUnaXRhbGljR1EldHJ1ZUYnLyUwZm9udF9zdHlsZV9uYW1lR1EpMkR+SW5wdXRGJy8lLG1hdGh2YXJpYW50R1EnaXRhbGljRictSSNtb0dGJDYuUSomY29sb25lcTtGJ0YyL0Y2USdub3JtYWxGJy8lJmZlbmNlR1EmZmFsc2VGJy8lKnNlcGFyYXRvckdGQC8lKXN0cmV0Y2h5R0ZALyUqc3ltbWV0cmljR0ZALyUobGFyZ2VvcEdGQC8lLm1vdmFibGVsaW1pdHNHRkAvJSdhY2NlbnRHRkAvJSdsc3BhY2VHUSwwLjI3Nzc3NzhlbUYnLyUncnNwYWNlR0ZPLUYsNiZRI2xiRidGL0YyRjUtRjk2LlEiK0YnRjJGPEY+RkFGQ0ZFRkdGSUZLL0ZOUSwwLjIyMjIyMjJlbUYnL0ZRRlktSSNtbkdGJDYlUSQyNTBGJ0YyRjwtRjk2LlEiO0YnRjJGPEY+L0ZCRjFGQ0ZFRkdGSUZLL0ZOUSYwLjBlbUYnRlAvJStleGVjdXRhYmxlR0ZARjw=</Equation></Text-field>
</Input>
<Output><Text-field style="2D Output" layout="Maple Output"><Equation executable="false" style="2D Output" display="LUkjbW5HNiMvSSttb2R1bGVuYW1lRzYiSSxUeXBlc2V0dGluZ0dJKF9zeXNsaWJHRic2JFEuMTE3NjQ3NzQ0MjI1MEYnLyUsbWF0aHZhcmlhbnRHUSdub3JtYWxGJw==">Ii5dQVd4azwi</Equation></Text-field>
</Output>
</Group></Presentation-Block><Presentation-Block>
<Group view="presentation" hide-output="false" inline-output="false" labelreference="L258" drawlabel="true" applyint="true" applyrational="true" applyexponent="false">
</Group></Presentation-Block><Presentation-Block>
<Group view="presentation" inline-output="false" labelreference="L262" drawlabel="true" applyint="true" applyrational="true" applyexponent="false">
<Input><Text-field style="Text" layout="Normal"><Equation executable="true" style="2D Math" input-equation="" display="LUklbXJvd0c2Iy9JK21vZHVsZW5hbWVHNiJJLFR5cGVzZXR0aW5nR0koX3N5c2xpYkdGJzYrLUkjbWlHRiQ2J1EoRW5jcnlwdEYnLyUlYm9sZEdRJXRydWVGJy8lJ2l0YWxpY0dRJmZhbHNlRicvJSxtYXRodmFyaWFudEdRJWJvbGRGJy8lK2ZvbnR3ZWlnaHRHRjctSSNtb0dGJDYvUSJ+RidGL0Y1RjgvJSZmZW5jZUdGNC8lKnNlcGFyYXRvckdGNC8lKXN0cmV0Y2h5R0Y0LyUqc3ltbWV0cmljR0Y0LyUobGFyZ2VvcEdGNC8lLm1vdmFibGVsaW1pdHNHRjQvJSdhY2NlbnRHRjQvJSdsc3BhY2VHUSYwLjBlbUYnLyUncnNwYWNlR0ZOLUYsNidRJXdpdGhGJ0YvRjJGNUY4RjotRiw2J1EmUkNQS0NGJ0YvRjJGNUY4LUY7Ni9RKiZ1bWludXMwO0YnRi9GNUY4Rj5GQEZCRkRGRkZIRkovRk1RLDAuMjIyMjIyMmVtRicvRlBGZW4tSSNtbkdGJDYmUSIxRidGL0Y1RjgvJStleGVjdXRhYmxlR0Y0L0Y2USdub3JtYWxGJw==">LUklbXJvd0c2Iy9JK21vZHVsZW5hbWVHNiJJLFR5cGVzZXR0aW5nR0koX3N5c2xpYkdGJzYrLUkjbWlHRiQ2J1EoRW5jcnlwdEYnLyUlYm9sZEdRJXRydWVGJy8lJ2l0YWxpY0dRJmZhbHNlRicvJSxtYXRodmFyaWFudEdRJWJvbGRGJy8lK2ZvbnR3ZWlnaHRHRjctSSNtb0dGJDYvUSJ+RidGL0Y1RjgvJSZmZW5jZUdGNC8lKnNlcGFyYXRvckdGNC8lKXN0cmV0Y2h5R0Y0LyUqc3ltbWV0cmljR0Y0LyUobGFyZ2VvcEdGNC8lLm1vdmFibGVsaW1pdHNHRjQvJSdhY2NlbnRHRjQvJSdsc3BhY2VHUSYwLjBlbUYnLyUncnNwYWNlR0ZOLUYsNidRJXdpdGhGJ0YvRjJGNUY4RjotRiw2J1EmUkNQS0NGJ0YvRjJGNUY4LUY7Ni9RKiZ1bWludXMwO0YnRi9GNUY4Rj5GQEZCRkRGRkZIRkovRk1RLDAuMjIyMjIyMmVtRicvRlBGZW4tSSNtbkdGJDYmUSIxRidGL0Y1RjgvJStleGVjdXRhYmxlR0Y0L0Y2USdub3JtYWxGJw==</Equation></Text-field>
</Input>
</Group></Presentation-Block><Presentation-Block>
<Group view="presentation" hide-input="false" hide-output="false" inline-output="false" labelreference="L261" drawlabel="true" applyint="true" applyrational="true" applyexponent="false">
<Input><Text-field style="Text" layout="Normal"><Equation executable="true" style="2D Math" input-equation="" display="LUklbXJvd0c2Iy9JK21vZHVsZW5hbWVHNiJJLFR5cGVzZXR0aW5nR0koX3N5c2xpYkdGJzYvLUkjbWlHRiQ2JlEiZUYnLyUnaXRhbGljR1EldHJ1ZUYnLyUwZm9udF9zdHlsZV9uYW1lR1EpMkR+SW5wdXRGJy8lLG1hdGh2YXJpYW50R1EnaXRhbGljRictSSNtb0dGJDYuUSomY29sb25lcTtGJ0YyL0Y2USdub3JtYWxGJy8lJmZlbmNlR1EmZmFsc2VGJy8lKnNlcGFyYXRvckdGQC8lKXN0cmV0Y2h5R0ZALyUqc3ltbWV0cmljR0ZALyUobGFyZ2VvcEdGQC8lLm1vdmFibGVsaW1pdHNHRkAvJSdhY2NlbnRHRkAvJSdsc3BhY2VHUSwwLjI3Nzc3NzhlbUYnLyUncnNwYWNlR0ZPLUYsNiZRImhGJ0YvRjJGNS1GOTYuUScmc2RvdDtGJ0YyRjxGPkZBRkNGRUZHRklGSy9GTlEmMC4wZW1GJy9GUUZZLUYsNiZRInJGJ0YvRjJGNS1GOTYuUSIrRidGMkY8Rj5GQUZDRkVGR0ZJRksvRk5RLDAuMjIyMjIyMmVtRicvRlFGXG8tRiw2JlEibUYnRi9GMkY1LUY5Ni5RIn5GJ0YyRjxGPkZBRkNGRUZHRklGS0ZYRlotRjk2MFEkbW9kRicvJSVib2xkR0YxRjIvRjZRJWJvbGRGJy8lK2ZvbnR3ZWlnaHRHRmpvRj5GQUZDRkVGR0ZJRktGWEZaRmFvLUYsNiZRInFGJ0YvRjJGNS8lK2V4ZWN1dGFibGVHRkBGPA==">LUklbXJvd0c2Iy9JK21vZHVsZW5hbWVHNiJJLFR5cGVzZXR0aW5nR0koX3N5c2xpYkdGJzYvLUkjbWlHRiQ2JlEiZUYnLyUnaXRhbGljR1EldHJ1ZUYnLyUwZm9udF9zdHlsZV9uYW1lR1EpMkR+SW5wdXRGJy8lLG1hdGh2YXJpYW50R1EnaXRhbGljRictSSNtb0dGJDYuUSomY29sb25lcTtGJ0YyL0Y2USdub3JtYWxGJy8lJmZlbmNlR1EmZmFsc2VGJy8lKnNlcGFyYXRvckdGQC8lKXN0cmV0Y2h5R0ZALyUqc3ltbWV0cmljR0ZALyUobGFyZ2VvcEdGQC8lLm1vdmFibGVsaW1pdHNHRkAvJSdhY2NlbnRHRkAvJSdsc3BhY2VHUSwwLjI3Nzc3NzhlbUYnLyUncnNwYWNlR0ZPLUYsNiZRImhGJ0YvRjJGNS1GOTYuUScmc2RvdDtGJ0YyRjxGPkZBRkNGRUZHRklGSy9GTlEmMC4wZW1GJy9GUUZZLUYsNiZRInJGJ0YvRjJGNS1GOTYuUSIrRidGMkY8Rj5GQUZDRkVGR0ZJRksvRk5RLDAuMjIyMjIyMmVtRicvRlFGXG8tRiw2JlEibUYnRi9GMkY1LUY5Ni5RIn5GJ0YyRjxGPkZBRkNGRUZHRklGS0ZYRlotRjk2MFEkbW9kRicvJSVib2xkR0YxRjIvRjZRJWJvbGRGJy8lK2ZvbnR3ZWlnaHRHRmpvRj5GQUZDRkVGR0ZJRktGWEZaRmFvLUYsNiZRInFGJ0YvRjJGNS8lK2V4ZWN1dGFibGVHRkBGPA==</Equation></Text-field>
</Input>
<Output><Text-field style="2D Output" layout="Maple Output"><Equation executable="false" style="2D Output" display="LUkjbW5HNiMvSSttb2R1bGVuYW1lRzYiSSxUeXBlc2V0dGluZ0dJKF9zeXNsaWJHRic2JFE5MTI4MjYzMzk3NDk1MDE5NDQ1MjUwNDY4RicvJSxtYXRodmFyaWFudEdRJ25vcm1hbEYn">IjlvL0RYJT5dXChSaiNHIg==</Equation></Text-field>
</Output>
</Group></Presentation-Block><Presentation-Block>
<Group view="presentation" hide-input="false" hide-output="false" inline-output="false" labelreference="L124" drawlabel="true" applyint="true" applyrational="true" applyexponent="false">
<Input><Text-field style="Text" layout="Normal"><Equation executable="true" style="2D Math" input-equation="" display="LUklbXJvd0c2Iy9JK21vZHVsZW5hbWVHNiJJLFR5cGVzZXR0aW5nR0koX3N5c2xpYkdGJzYrLUkjbWlHRiQ2J1EoRGVjcnlwdEYnLyUlYm9sZEdRJXRydWVGJy8lJ2l0YWxpY0dRJmZhbHNlRicvJSxtYXRodmFyaWFudEdRJWJvbGRGJy8lK2ZvbnR3ZWlnaHRHRjctSSNtb0dGJDYvUSJ+RidGL0Y1RjgvJSZmZW5jZUdGNC8lKnNlcGFyYXRvckdGNC8lKXN0cmV0Y2h5R0Y0LyUqc3ltbWV0cmljR0Y0LyUobGFyZ2VvcEdGNC8lLm1vdmFibGVsaW1pdHNHRjQvJSdhY2NlbnRHRjQvJSdsc3BhY2VHUSYwLjBlbUYnLyUncnNwYWNlR0ZOLUYsNidRJXdpdGhGJ0YvRjJGNUY4RjotRiw2J1EmUkNQS0NGJ0YvRjJGNUY4LUY7Ni9RKiZ1bWludXMwO0YnRi9GNUY4Rj5GQEZCRkRGRkZIRkovRk1RLDAuMjIyMjIyMmVtRicvRlBGZW4tSSNtbkdGJDYmUSIxRidGL0Y1RjgvJStleGVjdXRhYmxlR0Y0L0Y2USdub3JtYWxGJw==">LUklbXJvd0c2Iy9JK21vZHVsZW5hbWVHNiJJLFR5cGVzZXR0aW5nR0koX3N5c2xpYkdGJzYrLUkjbWlHRiQ2J1EoRGVjcnlwdEYnLyUlYm9sZEdRJXRydWVGJy8lJ2l0YWxpY0dRJmZhbHNlRicvJSxtYXRodmFyaWFudEdRJWJvbGRGJy8lK2ZvbnR3ZWlnaHRHRjctSSNtb0dGJDYvUSJ+RidGL0Y1RjgvJSZmZW5jZUdGNC8lKnNlcGFyYXRvckdGNC8lKXN0cmV0Y2h5R0Y0LyUqc3ltbWV0cmljR0Y0LyUobGFyZ2VvcEdGNC8lLm1vdmFibGVsaW1pdHNHRjQvJSdhY2NlbnRHRjQvJSdsc3BhY2VHUSYwLjBlbUYnLyUncnNwYWNlR0ZOLUYsNidRJXdpdGhGJ0YvRjJGNUY4RjotRiw2J1EmUkNQS0NGJ0YvRjJGNUY4LUY7Ni9RKiZ1bWludXMwO0YnRi9GNUY4Rj5GQEZCRkRGRkZIRkovRk1RLDAuMjIyMjIyMmVtRicvRlBGZW4tSSNtbkdGJDYmUSIxRidGL0Y1RjgvJStleGVjdXRhYmxlR0Y0L0Y2USdub3JtYWxGJw==</Equation></Text-field>
</Input>
</Group></Presentation-Block><Presentation-Block>
<Group view="presentation" hide-input="false" hide-output="false" inline-output="false" labelreference="L183" drawlabel="true" applyint="true" applyrational="true" applyexponent="false">
<Input><Text-field style="Text" layout="Normal"><Equation executable="true" style="2D Math" input-equation="" display="LUklbXJvd0c2Iy9JK21vZHVsZW5hbWVHNiJJLFR5cGVzZXR0aW5nR0koX3N5c2xpYkdGJzYtLUkjbWlHRiQ2JVEiYUYnLyUnaXRhbGljR1EldHJ1ZUYnLyUsbWF0aHZhcmlhbnRHUSdpdGFsaWNGJy1JI21vR0YkNi1RKiZjb2xvbmVxO0YnL0YzUSdub3JtYWxGJy8lJmZlbmNlR1EmZmFsc2VGJy8lKnNlcGFyYXRvckdGPS8lKXN0cmV0Y2h5R0Y9LyUqc3ltbWV0cmljR0Y9LyUobGFyZ2VvcEdGPS8lLm1vdmFibGVsaW1pdHNHRj0vJSdhY2NlbnRHRj0vJSdsc3BhY2VHUSwwLjI3Nzc3NzhlbUYnLyUncnNwYWNlR0ZMLUYsNiVRImZGJ0YvRjItRjY2LVEnJnNkb3Q7RidGOUY7Rj5GQEZCRkRGRkZIL0ZLUSYwLjBlbUYnL0ZORlYtRiw2JVEiZUYnRi9GMi1GNjYtUSJ+RidGOUY7Rj5GQEZCRkRGRkZIRlVGVy1GNjYvUSRtb2RGJy8lJWJvbGRHRjEvRjNRJWJvbGRGJy8lK2ZvbnR3ZWlnaHRHRl5vRjtGPkZARkJGREZGRkhGVUZXRmVuLUYsNiVRInFGJ0YvRjIvJStleGVjdXRhYmxlR0Y9Rjk=">LUklbXJvd0c2Iy9JK21vZHVsZW5hbWVHNiJJLFR5cGVzZXR0aW5nR0koX3N5c2xpYkdGJzYtLUkjbWlHRiQ2JVEiYUYnLyUnaXRhbGljR1EldHJ1ZUYnLyUsbWF0aHZhcmlhbnRHUSdpdGFsaWNGJy1JI21vR0YkNi1RKiZjb2xvbmVxO0YnL0YzUSdub3JtYWxGJy8lJmZlbmNlR1EmZmFsc2VGJy8lKnNlcGFyYXRvckdGPS8lKXN0cmV0Y2h5R0Y9LyUqc3ltbWV0cmljR0Y9LyUobGFyZ2VvcEdGPS8lLm1vdmFibGVsaW1pdHNHRj0vJSdhY2NlbnRHRj0vJSdsc3BhY2VHUSwwLjI3Nzc3NzhlbUYnLyUncnNwYWNlR0ZMLUYsNiVRImZGJ0YvRjItRjY2LVEnJnNkb3Q7RidGOUY7Rj5GQEZCRkRGRkZIL0ZLUSYwLjBlbUYnL0ZORlYtRiw2JVEiZUYnRi9GMi1GNjYtUSJ+RidGOUY7Rj5GQEZCRkRGRkZIRlVGVy1GNjYvUSRtb2RGJy8lJWJvbGRHRjEvRjNRJWJvbGRGJy8lK2ZvbnR3ZWlnaHRHRl5vRjtGPkZARkJGREZGRkhGVUZXRmVuLUYsNiVRInFGJ0YvRjIvJStleGVjdXRhYmxlR0Y9Rjk=</Equation></Text-field>
</Input>
<Output><Text-field style="2D Output" layout="Maple Output"><Equation executable="false" style="2D Output" display="LUkjbW5HNiMvSSttb2R1bGVuYW1lRzYiSSxUeXBlc2V0dGluZ0dJKF9zeXNsaWJHRic2JFEyNzcxMTkzNjkwMjU2ODE3NjRGJy8lLG1hdGh2YXJpYW50R1Enbm9ybWFsRic=">IjJrPG9EIXAkPnIo</Equation></Text-field>
</Output>
</Group></Presentation-Block><Presentation-Block>
<Group view="presentation" hide-input="false" hide-output="false" inline-output="false" labelreference="L267" drawlabel="true" applyint="true" applyrational="true" applyexponent="false">
<Input><Text-field style="Text" layout="Normal"><Equation executable="true" style="2D Math" input-equation="" display="LUklbXJvd0c2Iy9JK21vZHVsZW5hbWVHNiJJLFR5cGVzZXR0aW5nR0koX3N5c2xpYkdGJzYtLUkjbWlHRiQ2JVEjbTBGJy8lJ2l0YWxpY0dRJXRydWVGJy8lLG1hdGh2YXJpYW50R1EnaXRhbGljRictSSNtb0dGJDYtUSomY29sb25lcTtGJy9GM1Enbm9ybWFsRicvJSZmZW5jZUdRJmZhbHNlRicvJSpzZXBhcmF0b3JHRj0vJSlzdHJldGNoeUdGPS8lKnN5bW1ldHJpY0dGPS8lKGxhcmdlb3BHRj0vJS5tb3ZhYmxlbGltaXRzR0Y9LyUnYWNjZW50R0Y9LyUnbHNwYWNlR1EsMC4yNzc3Nzc4ZW1GJy8lJ3JzcGFjZUdGTC1GLDYlUSJhRidGL0YyLUY2Ni1RJyZzZG90O0YnRjlGO0Y+RkBGQkZERkZGSC9GS1EmMC4wZW1GJy9GTkZWLUYsNiVRI0ZnRidGL0YyLUY2Ni1RIn5GJ0Y5RjtGPkZARkJGREZGRkhGVUZXLUY2Ni9RJG1vZEYnLyUlYm9sZEdGMS9GM1ElYm9sZEYnLyUrZm9udHdlaWdodEdGXm9GO0Y+RkBGQkZERkZGSEZVRldGZW4tRiw2JVEiZ0YnRi9GMi8lK2V4ZWN1dGFibGVHRj1GOQ==">LUklbXJvd0c2Iy9JK21vZHVsZW5hbWVHNiJJLFR5cGVzZXR0aW5nR0koX3N5c2xpYkdGJzYtLUkjbWlHRiQ2JVEjbTBGJy8lJ2l0YWxpY0dRJXRydWVGJy8lLG1hdGh2YXJpYW50R1EnaXRhbGljRictSSNtb0dGJDYtUSomY29sb25lcTtGJy9GM1Enbm9ybWFsRicvJSZmZW5jZUdRJmZhbHNlRicvJSpzZXBhcmF0b3JHRj0vJSlzdHJldGNoeUdGPS8lKnN5bW1ldHJpY0dGPS8lKGxhcmdlb3BHRj0vJS5tb3ZhYmxlbGltaXRzR0Y9LyUnYWNjZW50R0Y9LyUnbHNwYWNlR1EsMC4yNzc3Nzc4ZW1GJy8lJ3JzcGFjZUdGTC1GLDYlUSJhRidGL0YyLUY2Ni1RJyZzZG90O0YnRjlGO0Y+RkBGQkZERkZGSC9GS1EmMC4wZW1GJy9GTkZWLUYsNiVRI0ZnRidGL0YyLUY2Ni1RIn5GJ0Y5RjtGPkZARkJGREZGRkhGVUZXLUY2Ni9RJG1vZEYnLyUlYm9sZEdGMS9GM1ElYm9sZEYnLyUrZm9udHdlaWdodEdGXm9GO0Y+RkBGQkZERkZGSEZVRldGZW4tRiw2JVEiZ0YnRi9GMi8lK2V4ZWN1dGFibGVHRj1GOQ==</Equation></Text-field>
</Input>
<Output><Text-field style="2D Output" layout="Maple Output"><Equation executable="false" style="2D Output" display="LUkjbW5HNiMvSSttb2R1bGVuYW1lRzYiSSxUeXBlc2V0dGluZ0dJKF9zeXNsaWJHRic2JFEjMTRGJy8lLG1hdGh2YXJpYW50R1Enbm9ybWFsRic=">IiM5</Equation><Equation executable="true" style="2D Math" display="LUklbXJvd0c2Iy9JK21vZHVsZW5hbWVHNiJJLFR5cGVzZXR0aW5nR0koX3N5c2xpYkdGJzYlLUkjbWlHRiQ2I1EhRicvJStleGVjdXRhYmxlR1EmZmFsc2VGJy8lLG1hdGh2YXJpYW50R1Enbm9ybWFsRic=">LUklbXJvd0c2Iy9JK21vZHVsZW5hbWVHNiJJLFR5cGVzZXR0aW5nR0koX3N5c2xpYkdGJzYjLUkjbWlHRiQ2I1EhRic=</Equation></Text-field>
</Output>
</Group>
<Group view="presentation" hide-input="false" hide-output="false" inline-output="false" labelreference="L184" drawlabel="true" applyint="true" applyrational="true" applyexponent="false">
</Group></Presentation-Block><Presentation-Block>
<Group view="presentation" hide-input="false" hide-output="false" inline-output="false" labelreference="L242" drawlabel="true" applyint="true" applyrational="true" applyexponent="false">
<Input><Text-field style="Text" layout="Normal"><Equation executable="true" style="2D Math" input-equation="" display="LUklbXJvd0c2Iy9JK21vZHVsZW5hbWVHNiJJLFR5cGVzZXR0aW5nR0koX3N5c2xpYkdGJzYnLUkjbWlHRiQ2JlEkR0xSRicvJSdpdGFsaWNHUSV0cnVlRicvJTBmb250X3N0eWxlX25hbWVHUSkyRH5JbnB1dEYnLyUsbWF0aHZhcmlhbnRHUSdpdGFsaWNGJy1JKG1mZW5jZWRHRiQ2JS1GIzYrLUYsNiZRImZGJ0YvRjJGNS1JI21vR0YkNi5RIixGJ0YyL0Y2USdub3JtYWxGJy8lJmZlbmNlR1EmZmFsc2VGJy8lKnNlcGFyYXRvckdGMS8lKXN0cmV0Y2h5R0ZILyUqc3ltbWV0cmljR0ZILyUobGFyZ2VvcEdGSC8lLm1vdmFibGVsaW1pdHNHRkgvJSdhY2NlbnRHRkgvJSdsc3BhY2VHUSYwLjBlbUYnLyUncnNwYWNlR1EsMC4zMzMzMzMzZW1GJy1GLDYmUSJnRidGL0YyRjVGQC1GLDYmUSJoRidGL0YyRjVGQC1GLDYmUSJxRidGL0YyRjUvJStleGVjdXRhYmxlR0ZIRkRGMkZELUZBNi5RIjtGJ0YyRkRGRkZJRktGTUZPRlFGU0ZVL0ZZUSwwLjI3Nzc3NzhlbUYnRl5vRkQ=">LUklbXJvd0c2Iy9JK21vZHVsZW5hbWVHNiJJLFR5cGVzZXR0aW5nR0koX3N5c2xpYkdGJzYnLUkjbWlHRiQ2JlEkR0xSRicvJSdpdGFsaWNHUSV0cnVlRicvJTBmb250X3N0eWxlX25hbWVHUSkyRH5JbnB1dEYnLyUsbWF0aHZhcmlhbnRHUSdpdGFsaWNGJy1JKG1mZW5jZWRHRiQ2JS1GIzYrLUYsNiZRImZGJ0YvRjJGNS1JI21vR0YkNi5RIixGJ0YyL0Y2USdub3JtYWxGJy8lJmZlbmNlR1EmZmFsc2VGJy8lKnNlcGFyYXRvckdGMS8lKXN0cmV0Y2h5R0ZILyUqc3ltbWV0cmljR0ZILyUobGFyZ2VvcEdGSC8lLm1vdmFibGVsaW1pdHNHRkgvJSdhY2NlbnRHRkgvJSdsc3BhY2VHUSYwLjBlbUYnLyUncnNwYWNlR1EsMC4zMzMzMzMzZW1GJy1GLDYmUSJnRidGL0YyRjVGQC1GLDYmUSJoRidGL0YyRjVGQC1GLDYmUSJxRidGL0YyRjUvJStleGVjdXRhYmxlR0ZIRkRGMkZELUZBNi5RIjtGJ0YyRkRGRkZJRktGTUZPRlFGU0ZVL0ZZUSwwLjI3Nzc3NzhlbUYnRl5vRkQ=</Equation></Text-field>
</Input>
<Output><Text-field style="2D Output" layout="Maple Output"><Equation executable="false" style="2D Output" display="LUkobWFjdGlvbkc2Iy9JK21vZHVsZW5hbWVHNiJJLFR5cGVzZXR0aW5nR0koX3N5c2xpYkdGJzYlLUkobWZlbmNlZEdGJDYoLUklbXJvd0dGJDYmLUknbXRhYmxlR0YkNjYtSSRtdHJHRiQ2Ki1JJG10ZEdGJDYoLUkjbW5HRiQ2JFErMTEzMzk1ODExN0YnLyUsbWF0aHZhcmlhbnRHUSdub3JtYWxGJy8lKXJvd2FsaWduR1EhRicvJSxjb2x1bW5hbGlnbkdGQy8lK2dyb3VwYWxpZ25HRkMvJShyb3dzcGFuR1EiMUYnLyUrY29sdW1uc3BhbkdGSi1GODYoLUY7NiRRLTQ1OTQ1OTMzOTUxOEYnRj5GQUZERkZGSEZLLUY4NigtRjs2JFEsMjY5NjAzMTY1NTNGJ0Y+RkFGREZGRkhGS0ZNLUY4NigtRjs2JFEtODkxOTU4MzYyNDgzRidGPkZBRkRGRkZIRktGQUZERkYtRjU2Ki1GODYoLUY7NiRRLzQ0NzI4MDU5MjAxMjA1RidGPkZBRkRGRkZIRkstRjg2KC1GOzYkUS04OTQ1NjEyMDYzMDZGJ0Y+RkFGREZGRkhGSy1GODYoLUY7NiRRLjI2ODM2ODM1NTMzODNGJ0Y+RkFGREZGRkhGS0Zdby1GODYoLUY7NiRRLTg5NDU2MTE0MDc3MUYnRj5GQUZERkZGSEZLRkFGREZGLyUmYWxpZ25HUSVheGlzRicvRkJRKWJhc2VsaW5lRicvRkVRJnJpZ2h0RicvRkdRJ3xmcmxlZnR8aHJGJy8lL2FsaWdubWVudHNjb3BlR1EldHJ1ZUYnLyUsY29sdW1ud2lkdGhHUSVhdXRvRicvJSZ3aWR0aEdGanAvJStyb3dzcGFjaW5nR1EmMS4wZXhGJy8lLmNvbHVtbnNwYWNpbmdHUSYwLjhlbUYnLyUpcm93bGluZXNHUSVub25lRicvJSxjb2x1bW5saW5lc0dGZXEvJSZmcmFtZUdGZXEvJS1mcmFtZXNwYWNpbmdHUSwwLjRlbX4wLjVleEYnLyUqZXF1YWxyb3dzR1EmZmFsc2VGJy8lLWVxdWFsY29sdW1uc0dGX3IvJS1kaXNwbGF5c3R5bGVHRl9yLyUlc2lkZUdGYnAvJTBtaW5sYWJlbHNwYWNpbmdHRmJxLyUrZm9yZWdyb3VuZEdRKFswLDAsMF1GJy8lKXJlYWRvbmx5R0ZfckY+Rj4vSSttc2VtYW50aWNzR0YkUSdNYXRyaXhGJy8lJW9wZW5HUSJbRicvJSZjbG9zZUdRIl1GJ0Zdcy8lK2FjdGlvbnR5cGVHUS5ydGFibGVhZGRyZXNzRicvJSlydGFibGVpZEdRNTE4NDQ2NzQ2MjkwODkxOTMyMTAyRic=">LUknTWF0cml4RzYkJSpwcm90ZWN0ZWRHSShfc3lzbGliRzYiNiMvSSQlaWRHRiciNS1AJD4qM0hZblc9</Equation></Text-field>
</Output>
</Group></Presentation-Block><Presentation-Block>
<Group view="presentation" hide-input="false" hide-output="false" inline-output="false" labelreference="L291" drawlabel="true" applyint="true" applyrational="true" applyexponent="false">
<Input><Text-field style="Text" layout="Normal"><Equation executable="true" style="2D Math" input-equation="" display="LUklbXJvd0c2Iy9JK21vZHVsZW5hbWVHNiJJLFR5cGVzZXR0aW5nR0koX3N5c2xpYkdGJzYlLUkjbWlHRiQ2JVEoY291bnRlckYnLyUnaXRhbGljR1EldHJ1ZUYnLyUsbWF0aHZhcmlhbnRHUSdpdGFsaWNGJy8lK2V4ZWN1dGFibGVHUSZmYWxzZUYnL0YzUSdub3JtYWxGJw==">LUklbXJvd0c2Iy9JK21vZHVsZW5hbWVHNiJJLFR5cGVzZXR0aW5nR0koX3N5c2xpYkdGJzYlLUkjbWlHRiQ2JVEoY291bnRlckYnLyUnaXRhbGljR1EldHJ1ZUYnLyUsbWF0aHZhcmlhbnRHUSdpdGFsaWNGJy8lK2V4ZWN1dGFibGVHUSZmYWxzZUYnL0YzUSdub3JtYWxGJw==</Equation></Text-field>
</Input>
<Output><Text-field style="2D Output" layout="Maple Output"><Equation executable="false" style="2D Output" display="LUkjbW5HNiMvSSttb2R1bGVuYW1lRzYiSSxUeXBlc2V0dGluZ0dJKF9zeXNsaWJHRic2JFEjMThGJy8lLG1hdGh2YXJpYW50R1Enbm9ybWFsRic=">IiM9</Equation></Text-field>
</Output>
</Group></Presentation-Block><Presentation-Block>
<Group view="presentation" hide-input="false" hide-output="false" inline-output="false" labelreference="L185" drawlabel="true" applyint="true" applyrational="true" applyexponent="false">
<Input><Text-field style="Text" layout="Normal"><Equation executable="true" style="2D Math" input-equation="" display="LUklbXJvd0c2Iy9JK21vZHVsZW5hbWVHNiJJLFR5cGVzZXR0aW5nR0koX3N5c2xpYkdGJzYlLUkjbWlHRiQ2JVEjdjFGJy8lJ2l0YWxpY0dRJXRydWVGJy8lLG1hdGh2YXJpYW50R1EnaXRhbGljRicvJStleGVjdXRhYmxlR1EmZmFsc2VGJy9GM1Enbm9ybWFsRic=">LUklbXJvd0c2Iy9JK21vZHVsZW5hbWVHNiJJLFR5cGVzZXR0aW5nR0koX3N5c2xpYkdGJzYlLUkjbWlHRiQ2JVEjdjFGJy8lJ2l0YWxpY0dRJXRydWVGJy8lLG1hdGh2YXJpYW50R1EnaXRhbGljRicvJStleGVjdXRhYmxlR1EmZmFsc2VGJy9GM1Enbm9ybWFsRic=</Equation></Text-field>
</Input>
<Output><Text-field style="2D Output" layout="Maple Output"><Equation executable="false" style="2D Output" display="LUkobWFjdGlvbkc2Iy9JK21vZHVsZW5hbWVHNiJJLFR5cGVzZXR0aW5nR0koX3N5c2xpYkdGJzYlLUkobWZlbmNlZEdGJDYoLUklbXJvd0dGJDYmLUknbXRhYmxlR0YkNjYtSSRtdHJHRiQ2Ji1JJG10ZEdGJDYoLUYvNiUtSSNtb0dGJDYtUSomdW1pbnVzMDtGJy8lLG1hdGh2YXJpYW50R1Enbm9ybWFsRicvJSZmZW5jZUdRJmZhbHNlRicvJSpzZXBhcmF0b3JHRkUvJSlzdHJldGNoeUdGRS8lKnN5bW1ldHJpY0dGRS8lKGxhcmdlb3BHRkUvJS5tb3ZhYmxlbGltaXRzR0ZFLyUnYWNjZW50R0ZFLyUnbHNwYWNlR1EsMC4yMjIyMjIyZW1GJy8lJ3JzcGFjZUdGVC1JI21uR0YkNiRRLTQ1OTQ1OTMzOTUxOEYnRkBGQC8lKXJvd2FsaWduR1EhRicvJSxjb2x1bW5hbGlnbkdGZ24vJStncm91cGFsaWduR0Znbi8lKHJvd3NwYW5HUSIxRicvJStjb2x1bW5zcGFuR0Zeb0ZlbkZobkZqbi1GNTYmLUY4NigtRi82JUY8LUZYNiRRLTg5NDU2MTIwNjMwNkYnRkBGQEZlbkZobkZqbkZcb0Zfb0ZlbkZobkZqbi8lJmFsaWduR1ElYXhpc0YnL0ZmblEpYmFzZWxpbmVGJy9GaW5RJnJpZ2h0RicvRltvUSd8ZnJsZWZ0fGhyRicvJS9hbGlnbm1lbnRzY29wZUdRJXRydWVGJy8lLGNvbHVtbndpZHRoR1ElYXV0b0YnLyUmd2lkdGhHRmhwLyUrcm93c3BhY2luZ0dRJjEuMGV4RicvJS5jb2x1bW5zcGFjaW5nR1EmMC44ZW1GJy8lKXJvd2xpbmVzR1Elbm9uZUYnLyUsY29sdW1ubGluZXNHRmNxLyUmZnJhbWVHRmNxLyUtZnJhbWVzcGFjaW5nR1EsMC40ZW1+MC41ZXhGJy8lKmVxdWFscm93c0dGRS8lLWVxdWFsY29sdW1uc0dGRS8lLWRpc3BsYXlzdHlsZUdGRS8lJXNpZGVHRmBwLyUwbWlubGFiZWxzcGFjaW5nR0ZgcS8lK2ZvcmVncm91bmRHUShbMCwwLDBdRicvJSlyZWFkb25seUdGRUZARkAvSSttc2VtYW50aWNzR0YkUSpDb2xWZWN0b3JGJy8lJW9wZW5HUSJbRicvJSZjbG9zZUdRIl1GJ0Zqci8lK2FjdGlvbnR5cGVHUS5ydGFibGVhZGRyZXNzRicvJSlydGFibGVpZEdRNTE4NDQ2NzQ2MjkwODkzMDgzNDM4Ric=">LSZJJ1ZlY3Rvckc2JCUqcHJvdGVjdGVkR0koX3N5c2xpYkc2IjYjSSdjb2x1bW5HRig2Iy9JJCVpZEdGKCI1UU0zJCozSFluVz0=</Equation></Text-field>
</Output>
</Group></Presentation-Block><Presentation-Block>
<Group view="presentation" hide-input="false" hide-output="false" inline-output="false" labelreference="L199" drawlabel="true" applyint="true" applyrational="true" applyexponent="false">
<Input><Text-field style="Text" layout="Normal"><Equation executable="true" style="2D Math" input-equation="" display="LUklbXJvd0c2Iy9JK21vZHVsZW5hbWVHNiJJLFR5cGVzZXR0aW5nR0koX3N5c2xpYkdGJzYoLUkjbWlHRiQ2JVEiRkYnLyUnaXRhbGljR1EldHJ1ZUYnLyUsbWF0aHZhcmlhbnRHUSdpdGFsaWNGJy1JI21vR0YkNi1RKiZjb2xvbmVxO0YnL0YzUSdub3JtYWxGJy8lJmZlbmNlR1EmZmFsc2VGJy8lKnNlcGFyYXRvckdGPS8lKXN0cmV0Y2h5R0Y9LyUqc3ltbWV0cmljR0Y9LyUobGFyZ2VvcEdGPS8lLm1vdmFibGVsaW1pdHNHRj0vJSdhY2NlbnRHRj0vJSdsc3BhY2VHUSwwLjI3Nzc3NzhlbUYnLyUncnNwYWNlR0ZMLUYsNiVRI3YxRidGL0YyLUkobWZlbmNlZEdGJDYmLUYjNiUtSSNtbkdGJDYkUSIxRidGOS8lK2V4ZWN1dGFibGVHRj1GOUY5LyUlb3BlbkdRIltGJy8lJmNsb3NlR1EiXUYnRmVuRjk=">LUklbXJvd0c2Iy9JK21vZHVsZW5hbWVHNiJJLFR5cGVzZXR0aW5nR0koX3N5c2xpYkdGJzYoLUkjbWlHRiQ2JVEiRkYnLyUnaXRhbGljR1EldHJ1ZUYnLyUsbWF0aHZhcmlhbnRHUSdpdGFsaWNGJy1JI21vR0YkNi1RKiZjb2xvbmVxO0YnL0YzUSdub3JtYWxGJy8lJmZlbmNlR1EmZmFsc2VGJy8lKnNlcGFyYXRvckdGPS8lKXN0cmV0Y2h5R0Y9LyUqc3ltbWV0cmljR0Y9LyUobGFyZ2VvcEdGPS8lLm1vdmFibGVsaW1pdHNHRj0vJSdhY2NlbnRHRj0vJSdsc3BhY2VHUSwwLjI3Nzc3NzhlbUYnLyUncnNwYWNlR0ZMLUYsNiVRI3YxRidGL0YyLUkobWZlbmNlZEdGJDYmLUYjNiUtSSNtbkdGJDYkUSIxRidGOS8lK2V4ZWN1dGFibGVHRj1GOUY5LyUlb3BlbkdRIltGJy8lJmNsb3NlR1EiXUYnRmVuRjk=</Equation></Text-field>
</Input>
<Output><Text-field style="2D Output" layout="Maple Output"><Equation executable="false" style="2D Output" display="LUklbXJvd0c2Iy9JK21vZHVsZW5hbWVHNiJJLFR5cGVzZXR0aW5nR0koX3N5c2xpYkdGJzYlLUkjbW9HRiQ2LVEqJnVtaW51czA7RicvJSxtYXRodmFyaWFudEdRJ25vcm1hbEYnLyUmZmVuY2VHUSZmYWxzZUYnLyUqc2VwYXJhdG9yR0Y0LyUpc3RyZXRjaHlHRjQvJSpzeW1tZXRyaWNHRjQvJShsYXJnZW9wR0Y0LyUubW92YWJsZWxpbWl0c0dGNC8lJ2FjY2VudEdGNC8lJ2xzcGFjZUdRLDAuMjIyMjIyMmVtRicvJSdyc3BhY2VHRkMtSSNtbkdGJDYkUS00NTk0NTkzMzk1MThGJ0YvRi8=">IS09JlIkZiVmJQ==</Equation></Text-field>
</Output>
</Group></Presentation-Block><Presentation-Block>
<Group view="presentation" hide-input="false" hide-output="false" inline-output="false" labelreference="L188" drawlabel="true" applyint="true" applyrational="true" applyexponent="false">
<Input><Text-field style="Text" layout="Normal"><Equation executable="true" style="2D Math" input-equation="" display="LUklbXJvd0c2Iy9JK21vZHVsZW5hbWVHNiJJLFR5cGVzZXR0aW5nR0koX3N5c2xpYkdGJzYoLUkjbWlHRiQ2JVEiR0YnLyUnaXRhbGljR1EldHJ1ZUYnLyUsbWF0aHZhcmlhbnRHUSdpdGFsaWNGJy1JI21vR0YkNi1RKiZjb2xvbmVxO0YnL0YzUSdub3JtYWxGJy8lJmZlbmNlR1EmZmFsc2VGJy8lKnNlcGFyYXRvckdGPS8lKXN0cmV0Y2h5R0Y9LyUqc3ltbWV0cmljR0Y9LyUobGFyZ2VvcEdGPS8lLm1vdmFibGVsaW1pdHNHRj0vJSdhY2NlbnRHRj0vJSdsc3BhY2VHUSwwLjI3Nzc3NzhlbUYnLyUncnNwYWNlR0ZMLUYsNiVRI3YxRidGL0YyLUkobWZlbmNlZEdGJDYmLUYjNiUtSSNtbkdGJDYkUSIyRidGOS8lK2V4ZWN1dGFibGVHRj1GOUY5LyUlb3BlbkdRIltGJy8lJmNsb3NlR1EiXUYnRmVuRjk=">LUklbXJvd0c2Iy9JK21vZHVsZW5hbWVHNiJJLFR5cGVzZXR0aW5nR0koX3N5c2xpYkdGJzYoLUkjbWlHRiQ2JVEiR0YnLyUnaXRhbGljR1EldHJ1ZUYnLyUsbWF0aHZhcmlhbnRHUSdpdGFsaWNGJy1JI21vR0YkNi1RKiZjb2xvbmVxO0YnL0YzUSdub3JtYWxGJy8lJmZlbmNlR1EmZmFsc2VGJy8lKnNlcGFyYXRvckdGPS8lKXN0cmV0Y2h5R0Y9LyUqc3ltbWV0cmljR0Y9LyUobGFyZ2VvcEdGPS8lLm1vdmFibGVsaW1pdHNHRj0vJSdhY2NlbnRHRj0vJSdsc3BhY2VHUSwwLjI3Nzc3NzhlbUYnLyUncnNwYWNlR0ZMLUYsNiVRI3YxRidGL0YyLUkobWZlbmNlZEdGJDYmLUYjNiUtSSNtbkdGJDYkUSIyRidGOS8lK2V4ZWN1dGFibGVHRj1GOUY5LyUlb3BlbkdRIltGJy8lJmNsb3NlR1EiXUYnRmVuRjk=</Equation></Text-field>
</Input>
<Output><Text-field style="2D Output" layout="Maple Output"><Equation executable="false" style="2D Output" display="LUklbXJvd0c2Iy9JK21vZHVsZW5hbWVHNiJJLFR5cGVzZXR0aW5nR0koX3N5c2xpYkdGJzYlLUkjbW9HRiQ2LVEqJnVtaW51czA7RicvJSxtYXRodmFyaWFudEdRJ25vcm1hbEYnLyUmZmVuY2VHUSZmYWxzZUYnLyUqc2VwYXJhdG9yR0Y0LyUpc3RyZXRjaHlHRjQvJSpzeW1tZXRyaWNHRjQvJShsYXJnZW9wR0Y0LyUubW92YWJsZWxpbWl0c0dGNC8lJ2FjY2VudEdGNC8lJ2xzcGFjZUdRLDAuMjIyMjIyMmVtRicvJSdyc3BhY2VHRkMtSSNtbkdGJDYkUS04OTQ1NjEyMDYzMDZGJ0YvRi8=">IS0xaj9oWCop</Equation></Text-field>
</Output>
</Group></Presentation-Block><Presentation-Block>
<Group view="presentation" hide-input="false" hide-output="false" inline-output="false" labelreference="L189" drawlabel="true" applyint="true" applyrational="true" applyexponent="false">
<Input><Text-field style="Text" layout="Normal"><Equation executable="true" style="2D Math" input-equation="" display="LUklbXJvd0c2Iy9JK21vZHVsZW5hbWVHNiJJLFR5cGVzZXR0aW5nR0koX3N5c2xpYkdGJzYsLUkjbWlHRiQ2JlEkZ2NkRicvJSdpdGFsaWNHUSV0cnVlRicvJTBmb250X3N0eWxlX25hbWVHUSkyRH5JbnB1dEYnLyUsbWF0aHZhcmlhbnRHUSdpdGFsaWNGJy1JKG1mZW5jZWRHRiQ2JS1GIzYnLUYsNiZRIkZGJ0YvRjJGNS1JI21vR0YkNi5RIixGJ0YyL0Y2USdub3JtYWxGJy8lJmZlbmNlR1EmZmFsc2VGJy8lKnNlcGFyYXRvckdGMS8lKXN0cmV0Y2h5R0ZILyUqc3ltbWV0cmljR0ZILyUobGFyZ2VvcEdGSC8lLm1vdmFibGVsaW1pdHNHRkgvJSdhY2NlbnRHRkgvJSdsc3BhY2VHUSYwLjBlbUYnLyUncnNwYWNlR1EsMC4zMzMzMzMzZW1GJy1GLDYmUSJxRidGL0YyRjUvJStleGVjdXRhYmxlR0ZIRkRGMkZELUZBNi5RIjtGJ0YyRkRGRkZJRktGTUZPRlFGU0ZVL0ZZUSwwLjI3Nzc3NzhlbUYnLUknbXNwYWNlR0YkNiYvJSdoZWlnaHRHUSYwLjBleEYnLyUmd2lkdGhHRlcvJSZkZXB0aEdGZG8vJSpsaW5lYnJlYWtHUShuZXdsaW5lRidGKy1GOTYlLUYjNidGPUZALUYsNiZRIkdGJ0YvRjJGNUZobkZERjJGREZqbi1GQTYuUSJ+RidGMkZERkYvRkpGSEZLRk1GT0ZRRlNGVS9GWUZXRmhuRkQ=">LUklbXJvd0c2Iy9JK21vZHVsZW5hbWVHNiJJLFR5cGVzZXR0aW5nR0koX3N5c2xpYkdGJzYsLUkjbWlHRiQ2JlEkZ2NkRicvJSdpdGFsaWNHUSV0cnVlRicvJTBmb250X3N0eWxlX25hbWVHUSkyRH5JbnB1dEYnLyUsbWF0aHZhcmlhbnRHUSdpdGFsaWNGJy1JKG1mZW5jZWRHRiQ2JS1GIzYnLUYsNiZRIkZGJ0YvRjJGNS1JI21vR0YkNi5RIixGJ0YyL0Y2USdub3JtYWxGJy8lJmZlbmNlR1EmZmFsc2VGJy8lKnNlcGFyYXRvckdGMS8lKXN0cmV0Y2h5R0ZILyUqc3ltbWV0cmljR0ZILyUobGFyZ2VvcEdGSC8lLm1vdmFibGVsaW1pdHNHRkgvJSdhY2NlbnRHRkgvJSdsc3BhY2VHUSYwLjBlbUYnLyUncnNwYWNlR1EsMC4zMzMzMzMzZW1GJy1GLDYmUSJxRidGL0YyRjUvJStleGVjdXRhYmxlR0ZIRkRGMkZELUZBNi5RIjtGJ0YyRkRGRkZJRktGTUZPRlFGU0ZVL0ZZUSwwLjI3Nzc3NzhlbUYnLUknbXNwYWNlR0YkNiYvJSdoZWlnaHRHUSYwLjBleEYnLyUmd2lkdGhHRlcvJSZkZXB0aEdGZG8vJSpsaW5lYnJlYWtHUShuZXdsaW5lRidGKy1GOTYlLUYjNidGPUZALUYsNiZRIkdGJ0YvRjJGNUZobkZERjJGREZqbi1GQTYuUSJ+RidGMkZERkYvRkpGSEZLRk1GT0ZRRlNGVS9GWUZXRmhuRkQ=</Equation></Text-field>
</Input>
<Output><Text-field style="2D Output" layout="Maple Output"><Equation executable="false" style="2D Output" display="LUkjbW5HNiMvSSttb2R1bGVuYW1lRzYiSSxUeXBlc2V0dGluZ0dJKF9zeXNsaWJHRic2JFEiMkYnLyUsbWF0aHZhcmlhbnRHUSdub3JtYWxGJw==">IiIj</Equation></Text-field>
</Output>
<Output><Text-field style="2D Output" layout="Maple Output"><Equation executable="false" style="2D Output" display="LUkjbW5HNiMvSSttb2R1bGVuYW1lRzYiSSxUeXBlc2V0dGluZ0dJKF9zeXNsaWJHRic2JFEiMkYnLyUsbWF0aHZhcmlhbnRHUSdub3JtYWxGJw==">IiIj</Equation></Text-field>
</Output>
</Group></Presentation-Block><Presentation-Block>
<Group view="presentation" hide-input="false" hide-output="false" inline-output="false" labelreference="L360" drawlabel="true" applyint="true" applyrational="true" applyexponent="false">
<Input><Text-field style="Text" layout="Normal"><Equation executable="true" style="2D Math" input-equation="" display="LUklbXJvd0c2Iy9JK21vZHVsZW5hbWVHNiJJLFR5cGVzZXR0aW5nR0koX3N5c2xpYkdGJzYlLUkjbWlHRiQ2JlEjdjJGJy8lJ2l0YWxpY0dRJXRydWVGJy8lMGZvbnRfc3R5bGVfbmFtZUdRKTJEfklucHV0RicvJSxtYXRodmFyaWFudEdRJ2l0YWxpY0YnLyUrZXhlY3V0YWJsZUdRJmZhbHNlRicvRjZRJ25vcm1hbEYn">LUklbXJvd0c2Iy9JK21vZHVsZW5hbWVHNiJJLFR5cGVzZXR0aW5nR0koX3N5c2xpYkdGJzYlLUkjbWlHRiQ2JlEjdjJGJy8lJ2l0YWxpY0dRJXRydWVGJy8lMGZvbnRfc3R5bGVfbmFtZUdRKTJEfklucHV0RicvJSxtYXRodmFyaWFudEdRJ2l0YWxpY0YnLyUrZXhlY3V0YWJsZUdRJmZhbHNlRicvRjZRJ25vcm1hbEYn</Equation></Text-field>
</Input>
<Output><Text-field style="2D Output" layout="Maple Output"><Equation executable="false" style="2D Output" display="LUkobWFjdGlvbkc2Iy9JK21vZHVsZW5hbWVHNiJJLFR5cGVzZXR0aW5nR0koX3N5c2xpYkdGJzYlLUkobWZlbmNlZEdGJDYoLUklbXJvd0dGJDYmLUknbXRhYmxlR0YkNjYtSSRtdHJHRiQ2Ji1JJG10ZEdGJDYoLUkjbW5HRiQ2JFEtODkxOTU4MzYyNDgzRicvJSxtYXRodmFyaWFudEdRJ25vcm1hbEYnLyUpcm93YWxpZ25HUSFGJy8lLGNvbHVtbmFsaWduR0ZDLyUrZ3JvdXBhbGlnbkdGQy8lKHJvd3NwYW5HUSIxRicvJStjb2x1bW5zcGFuR0ZKRkFGREZGLUY1NiYtRjg2KC1GLzYlLUkjbW9HRiQ2LVEqJnVtaW51czA7RidGPi8lJmZlbmNlR1EmZmFsc2VGJy8lKnNlcGFyYXRvckdGWS8lKXN0cmV0Y2h5R0ZZLyUqc3ltbWV0cmljR0ZZLyUobGFyZ2VvcEdGWS8lLm1vdmFibGVsaW1pdHNHRlkvJSdhY2NlbnRHRlkvJSdsc3BhY2VHUSwwLjIyMjIyMjJlbUYnLyUncnNwYWNlR0Ziby1GOzYkUS04OTQ1NjExNDA3NzFGJ0Y+Rj5GQUZERkZGSEZLRkFGREZGLyUmYWxpZ25HUSVheGlzRicvRkJRKWJhc2VsaW5lRicvRkVRJnJpZ2h0RicvRkdRJ3xmcmxlZnR8aHJGJy8lL2FsaWdubWVudHNjb3BlR1EldHJ1ZUYnLyUsY29sdW1ud2lkdGhHUSVhdXRvRicvJSZ3aWR0aEdGZnAvJStyb3dzcGFjaW5nR1EmMS4wZXhGJy8lLmNvbHVtbnNwYWNpbmdHUSYwLjhlbUYnLyUpcm93bGluZXNHUSVub25lRicvJSxjb2x1bW5saW5lc0dGYXEvJSZmcmFtZUdGYXEvJS1mcmFtZXNwYWNpbmdHUSwwLjRlbX4wLjVleEYnLyUqZXF1YWxyb3dzR0ZZLyUtZXF1YWxjb2x1bW5zR0ZZLyUtZGlzcGxheXN0eWxlR0ZZLyUlc2lkZUdGXnAvJTBtaW5sYWJlbHNwYWNpbmdHRl5xLyUrZm9yZWdyb3VuZEdRKFswLDAsMF1GJy8lKXJlYWRvbmx5R0ZZRj5GPi9JK21zZW1hbnRpY3NHRiRRKkNvbFZlY3RvckYnLyUlb3BlbkdRIltGJy8lJmNsb3NlR1EiXUYnRmhyLyUrYWN0aW9udHlwZUdRLnJ0YWJsZWFkZHJlc3NGJy8lKXJ0YWJsZWlkR1E1MTg0NDY3NDYyOTA4OTMwODM3MTBGJw==">LSZJJ1ZlY3Rvckc2JCUqcHJvdGVjdGVkR0koX3N5c2xpYkc2IjYjSSdjb2x1bW5HRig2Iy9JJCVpZEdGKCI1NVAzJCozSFluVz0=</Equation></Text-field>
</Output>
</Group></Presentation-Block><Presentation-Block>
<Group view="presentation" hide-input="false" hide-output="false" inline-output="false" labelreference="L295" drawlabel="true" applyint="true" applyrational="true" applyexponent="false">
<Input><Text-field style="Text" layout="Normal"><Equation executable="true" style="2D Math" input-equation="" display="LUklbXJvd0c2Iy9JK21vZHVsZW5hbWVHNiJJLFR5cGVzZXR0aW5nR0koX3N5c2xpYkdGJzYoLUkjbWlHRiQ2JVEiRkYnLyUnaXRhbGljR1EldHJ1ZUYnLyUsbWF0aHZhcmlhbnRHUSdpdGFsaWNGJy1JI21vR0YkNi1RKiZjb2xvbmVxO0YnL0YzUSdub3JtYWxGJy8lJmZlbmNlR1EmZmFsc2VGJy8lKnNlcGFyYXRvckdGPS8lKXN0cmV0Y2h5R0Y9LyUqc3ltbWV0cmljR0Y9LyUobGFyZ2VvcEdGPS8lLm1vdmFibGVsaW1pdHNHRj0vJSdhY2NlbnRHRj0vJSdsc3BhY2VHUSwwLjI3Nzc3NzhlbUYnLyUncnNwYWNlR0ZMLUYsNiVRI3YyRidGL0YyLUkobWZlbmNlZEdGJDYmLUYjNiUtSSNtbkdGJDYkUSIxRidGOS8lK2V4ZWN1dGFibGVHRj1GOUY5LyUlb3BlbkdRIltGJy8lJmNsb3NlR1EiXUYnRmVuRjk=">LUklbXJvd0c2Iy9JK21vZHVsZW5hbWVHNiJJLFR5cGVzZXR0aW5nR0koX3N5c2xpYkdGJzYoLUkjbWlHRiQ2JVEiRkYnLyUnaXRhbGljR1EldHJ1ZUYnLyUsbWF0aHZhcmlhbnRHUSdpdGFsaWNGJy1JI21vR0YkNi1RKiZjb2xvbmVxO0YnL0YzUSdub3JtYWxGJy8lJmZlbmNlR1EmZmFsc2VGJy8lKnNlcGFyYXRvckdGPS8lKXN0cmV0Y2h5R0Y9LyUqc3ltbWV0cmljR0Y9LyUobGFyZ2VvcEdGPS8lLm1vdmFibGVsaW1pdHNHRj0vJSdhY2NlbnRHRj0vJSdsc3BhY2VHUSwwLjI3Nzc3NzhlbUYnLyUncnNwYWNlR0ZMLUYsNiVRI3YyRidGL0YyLUkobWZlbmNlZEdGJDYmLUYjNiUtSSNtbkdGJDYkUSIxRidGOS8lK2V4ZWN1dGFibGVHRj1GOUY5LyUlb3BlbkdRIltGJy8lJmNsb3NlR1EiXUYnRmVuRjk=</Equation></Text-field>
</Input>
<Output><Text-field style="2D Output" layout="Maple Output"><Equation executable="false" style="2D Output" display="LUkjbW5HNiMvSSttb2R1bGVuYW1lRzYiSSxUeXBlc2V0dGluZ0dJKF9zeXNsaWJHRic2JFEtODkxOTU4MzYyNDgzRicvJSxtYXRodmFyaWFudEdRJ25vcm1hbEYn">Ii0kW2kkZT4qKQ==</Equation></Text-field>
</Output>
</Group></Presentation-Block><Presentation-Block>
<Group view="presentation" hide-input="false" hide-output="false" inline-output="false" labelreference="L296" drawlabel="true" applyint="true" applyrational="true" applyexponent="false">
<Input><Text-field style="Text" layout="Normal"><Equation executable="true" style="2D Math" input-equation="" display="LUklbXJvd0c2Iy9JK21vZHVsZW5hbWVHNiJJLFR5cGVzZXR0aW5nR0koX3N5c2xpYkdGJzYoLUkjbWlHRiQ2JVEiR0YnLyUnaXRhbGljR1EldHJ1ZUYnLyUsbWF0aHZhcmlhbnRHUSdpdGFsaWNGJy1JI21vR0YkNi1RKiZjb2xvbmVxO0YnL0YzUSdub3JtYWxGJy8lJmZlbmNlR1EmZmFsc2VGJy8lKnNlcGFyYXRvckdGPS8lKXN0cmV0Y2h5R0Y9LyUqc3ltbWV0cmljR0Y9LyUobGFyZ2VvcEdGPS8lLm1vdmFibGVsaW1pdHNHRj0vJSdhY2NlbnRHRj0vJSdsc3BhY2VHUSwwLjI3Nzc3NzhlbUYnLyUncnNwYWNlR0ZMLUYsNiVRI3YyRidGL0YyLUkobWZlbmNlZEdGJDYmLUYjNiUtSSNtbkdGJDYkUSIyRidGOS8lK2V4ZWN1dGFibGVHRj1GOUY5LyUlb3BlbkdRIltGJy8lJmNsb3NlR1EiXUYnRmVuRjk=">LUklbXJvd0c2Iy9JK21vZHVsZW5hbWVHNiJJLFR5cGVzZXR0aW5nR0koX3N5c2xpYkdGJzYoLUkjbWlHRiQ2JVEiR0YnLyUnaXRhbGljR1EldHJ1ZUYnLyUsbWF0aHZhcmlhbnRHUSdpdGFsaWNGJy1JI21vR0YkNi1RKiZjb2xvbmVxO0YnL0YzUSdub3JtYWxGJy8lJmZlbmNlR1EmZmFsc2VGJy8lKnNlcGFyYXRvckdGPS8lKXN0cmV0Y2h5R0Y9LyUqc3ltbWV0cmljR0Y9LyUobGFyZ2VvcEdGPS8lLm1vdmFibGVsaW1pdHNHRj0vJSdhY2NlbnRHRj0vJSdsc3BhY2VHUSwwLjI3Nzc3NzhlbUYnLyUncnNwYWNlR0ZMLUYsNiVRI3YyRidGL0YyLUkobWZlbmNlZEdGJDYmLUYjNiUtSSNtbkdGJDYkUSIyRidGOS8lK2V4ZWN1dGFibGVHRj1GOUY5LyUlb3BlbkdRIltGJy8lJmNsb3NlR1EiXUYnRmVuRjk=</Equation></Text-field>
</Input>
<Output><Text-field style="2D Output" layout="Maple Output"><Equation executable="false" style="2D Output" display="LUklbXJvd0c2Iy9JK21vZHVsZW5hbWVHNiJJLFR5cGVzZXR0aW5nR0koX3N5c2xpYkdGJzYlLUkjbW9HRiQ2LVEqJnVtaW51czA7RicvJSxtYXRodmFyaWFudEdRJ25vcm1hbEYnLyUmZmVuY2VHUSZmYWxzZUYnLyUqc2VwYXJhdG9yR0Y0LyUpc3RyZXRjaHlHRjQvJSpzeW1tZXRyaWNHRjQvJShsYXJnZW9wR0Y0LyUubW92YWJsZWxpbWl0c0dGNC8lJ2FjY2VudEdGNC8lJ2xzcGFjZUdRLDAuMjIyMjIyMmVtRicvJSdyc3BhY2VHRkMtSSNtbkdGJDYkUS04OTQ1NjExNDA3NzFGJ0YvRi8=">IS1yMjloWCop</Equation></Text-field>
</Output>
</Group></Presentation-Block><Presentation-Block>
<Group view="presentation" hide-input="false" hide-output="false" inline-output="false" labelreference="L297" drawlabel="true" applyint="true" applyrational="true" applyexponent="false">
<Input><Text-field style="Text" layout="Normal"><Equation executable="true" style="2D Math" input-equation="" display="LUklbXJvd0c2Iy9JK21vZHVsZW5hbWVHNiJJLFR5cGVzZXR0aW5nR0koX3N5c2xpYkdGJzYmLUkjbWlHRiQ2JVEkZ2NkRicvJSdpdGFsaWNHUSV0cnVlRicvJSxtYXRodmFyaWFudEdRJ2l0YWxpY0YnLUkobWZlbmNlZEdGJDYkLUYjNiktRiw2JVEiRkYnRi9GMi1JI21vR0YkNi1RIixGJy9GM1Enbm9ybWFsRicvJSZmZW5jZUdRJmZhbHNlRicvJSpzZXBhcmF0b3JHRjEvJSlzdHJldGNoeUdGRS8lKnN5bW1ldHJpY0dGRS8lKGxhcmdlb3BHRkUvJS5tb3ZhYmxlbGltaXRzR0ZFLyUnYWNjZW50R0ZFLyUnbHNwYWNlR1EmMC4wZW1GJy8lJ3JzcGFjZUdRLDAuMzMzMzMzM2VtRictRiw2JVEiR0YnRi9GMi1GPjYtUScmc2RvdDtGJ0ZBRkMvRkdGRUZIRkpGTEZORlBGUi9GVkZULUYsNiVRInFGJ0YvRjIvJStleGVjdXRhYmxlR0ZFRkFGQUZdb0ZB">LUklbXJvd0c2Iy9JK21vZHVsZW5hbWVHNiJJLFR5cGVzZXR0aW5nR0koX3N5c2xpYkdGJzYmLUkjbWlHRiQ2JVEkZ2NkRicvJSdpdGFsaWNHUSV0cnVlRicvJSxtYXRodmFyaWFudEdRJ2l0YWxpY0YnLUkobWZlbmNlZEdGJDYkLUYjNiktRiw2JVEiRkYnRi9GMi1JI21vR0YkNi1RIixGJy9GM1Enbm9ybWFsRicvJSZmZW5jZUdRJmZhbHNlRicvJSpzZXBhcmF0b3JHRjEvJSlzdHJldGNoeUdGRS8lKnN5bW1ldHJpY0dGRS8lKGxhcmdlb3BHRkUvJS5tb3ZhYmxlbGltaXRzR0ZFLyUnYWNjZW50R0ZFLyUnbHNwYWNlR1EmMC4wZW1GJy8lJ3JzcGFjZUdRLDAuMzMzMzMzM2VtRictRiw2JVEiR0YnRi9GMi1GPjYtUScmc2RvdDtGJ0ZBRkMvRkdGRUZIRkpGTEZORlBGUi9GVkZULUYsNiVRInFGJ0YvRjIvJStleGVjdXRhYmxlR0ZFRkFGQUZdb0ZB</Equation></Text-field>
</Input>
<Output><Text-field style="2D Output" layout="Maple Output"><Equation executable="false" style="2D Output" display="LUkjbW5HNiMvSSttb2R1bGVuYW1lRzYiSSxUeXBlc2V0dGluZ0dJKF9zeXNsaWJHRic2JFEiMUYnLyUsbWF0aHZhcmlhbnRHUSdub3JtYWxGJw==">IiIi</Equation></Text-field>
</Output>
</Group></Presentation-Block><Presentation-Block>
<Group view="presentation" hide-input="false" hide-output="false" inline-output="false" labelreference="L298" drawlabel="true" applyint="true" applyrational="true" applyexponent="false">
<Input><Text-field style="Text" layout="Normal"><Equation executable="true" style="2D Math" input-equation="" display="LUklbXJvd0c2Iy9JK21vZHVsZW5hbWVHNiJJLFR5cGVzZXR0aW5nR0koX3N5c2xpYkdGJzY0LUkjbWlHRiQ2JVEnaWdjZGV4RicvJSdpdGFsaWNHUSV0cnVlRicvJSxtYXRodmFyaWFudEdRJ2l0YWxpY0YnLUkobWZlbmNlZEdGJDYkLUYjNi8tRiw2JVEiRkYnRi9GMi1JI21vR0YkNi1RIixGJy9GM1Enbm9ybWFsRicvJSZmZW5jZUdRJmZhbHNlRicvJSpzZXBhcmF0b3JHRjEvJSlzdHJldGNoeUdGRS8lKnN5bW1ldHJpY0dGRS8lKGxhcmdlb3BHRkUvJS5tb3ZhYmxlbGltaXRzR0ZFLyUnYWNjZW50R0ZFLyUnbHNwYWNlR1EmMC4wZW1GJy8lJ3JzcGFjZUdRLDAuMzMzMzMzM2VtRictRiw2JVEicUYnRi9GMkY9LUY+Ni1RIidGJ0ZBRkMvRkdGRUZIRkpGTEZORlAvRlNRLDAuMTExMTExMWVtRicvRlZGVC1GLDYlUSZGaW52cUYnRi9GMkZlbkY9RmVuLUYsNiVRI3F6RidGL0YyRmVuLyUrZXhlY3V0YWJsZUdGRUZBRkEtRj42LVEiOkYnRkFGQ0ZobkZIRkpGTEZORlAvRlNRLDAuMjc3Nzc3OGVtRicvRlZGaG8tSSdtc3BhY2VHRiQ2Ji8lJ2hlaWdodEdRJjAuMGV4RicvJSZ3aWR0aEdGVC8lJmRlcHRoR0ZfcC8lKmxpbmVicmVha0dRKG5ld2xpbmVGJy1GLDYmRi5GLy8lMGZvbnRfc3R5bGVfbmFtZUdRKTJEfklucHV0RidGMi1GNjYlLUYjNi8tRiw2JkY8Ri9GaXBGMi1GPjYuRkBGaXBGQUZDRkZGSEZKRkxGTkZQRlJGVS1GLDYmUSJHRidGL0ZpcEYyRmJxLUY+Ni5GZ25GaXBGQUZDRmhuRkhGSkZMRk5GUEZpbkZbby1GLDYmUSZGaW52R0YnRi9GaXBGMkZncUZicUZncS1GLDYmUSNHekYnRi9GaXBGMkZncUZib0ZBRmlwRkEtRj42LkZmb0ZpcEZBRkNGaG5GSEZKRkxGTkZQRmdvRmlvRmpvLUY+Ni5RIn5GJ0ZpcEZBRkNGaG5GSEZKRkxGTkZQRlJGW28tRiw2JkZeb0YvRmlwRjItRj42LlEiO0YnRmlwRkFGQ0ZGRkhGSkZMRk5GUEZSRmlvRmpvRmFyRmlxRmZyRmFyRmJvRkE=">LUklbXJvd0c2Iy9JK21vZHVsZW5hbWVHNiJJLFR5cGVzZXR0aW5nR0koX3N5c2xpYkdGJzY0LUkjbWlHRiQ2JVEnaWdjZGV4RicvJSdpdGFsaWNHUSV0cnVlRicvJSxtYXRodmFyaWFudEdRJ2l0YWxpY0YnLUkobWZlbmNlZEdGJDYkLUYjNi8tRiw2JVEiRkYnRi9GMi1JI21vR0YkNi1RIixGJy9GM1Enbm9ybWFsRicvJSZmZW5jZUdRJmZhbHNlRicvJSpzZXBhcmF0b3JHRjEvJSlzdHJldGNoeUdGRS8lKnN5bW1ldHJpY0dGRS8lKGxhcmdlb3BHRkUvJS5tb3ZhYmxlbGltaXRzR0ZFLyUnYWNjZW50R0ZFLyUnbHNwYWNlR1EmMC4wZW1GJy8lJ3JzcGFjZUdRLDAuMzMzMzMzM2VtRictRiw2JVEicUYnRi9GMkY9LUY+Ni1RIidGJ0ZBRkMvRkdGRUZIRkpGTEZORlAvRlNRLDAuMTExMTExMWVtRicvRlZGVC1GLDYlUSZGaW52cUYnRi9GMkZlbkY9RmVuLUYsNiVRI3F6RidGL0YyRmVuLyUrZXhlY3V0YWJsZUdGRUZBRkEtRj42LVEiOkYnRkFGQ0ZobkZIRkpGTEZORlAvRlNRLDAuMjc3Nzc3OGVtRicvRlZGaG8tSSdtc3BhY2VHRiQ2Ji8lJ2hlaWdodEdRJjAuMGV4RicvJSZ3aWR0aEdGVC8lJmRlcHRoR0ZfcC8lKmxpbmVicmVha0dRKG5ld2xpbmVGJy1GLDYmRi5GLy8lMGZvbnRfc3R5bGVfbmFtZUdRKTJEfklucHV0RidGMi1GNjYlLUYjNi8tRiw2JkY8Ri9GaXBGMi1GPjYuRkBGaXBGQUZDRkZGSEZKRkxGTkZQRlJGVS1GLDYmUSJHRidGL0ZpcEYyRmJxLUY+Ni5GZ25GaXBGQUZDRmhuRkhGSkZMRk5GUEZpbkZbby1GLDYmUSZGaW52R0YnRi9GaXBGMkZncUZicUZncS1GLDYmUSNHekYnRi9GaXBGMkZncUZib0ZBRmlwRkEtRj42LkZmb0ZpcEZBRkNGaG5GSEZKRkxGTkZQRmdvRmlvRmpvLUY+Ni5RIn5GJ0ZpcEZBRkNGaG5GSEZKRkxGTkZQRlJGW28tRiw2JkZeb0YvRmlwRjItRj42LlEiO0YnRmlwRkFGQ0ZGRkhGSkZMRk5GUEZSRmlvRmpvRmFyRmlxRmZyRmFyRmJvRkE=</Equation></Text-field>
</Input>
<Output><Text-field style="2D Output" layout="Maple Output"><Equation executable="false" style="2D Output" display="LUklbXJvd0c2Iy9JK21vZHVsZW5hbWVHNiJJLFR5cGVzZXR0aW5nR0koX3N5c2xpYkdGJzYlLUkjbW9HRiQ2LVEqJnVtaW51czA7RicvJSxtYXRodmFyaWFudEdRJ25vcm1hbEYnLyUmZmVuY2VHUSZmYWxzZUYnLyUqc2VwYXJhdG9yR0Y0LyUpc3RyZXRjaHlHRjQvJSpzeW1tZXRyaWNHRjQvJShsYXJnZW9wR0Y0LyUubW92YWJsZWxpbWl0c0dGNC8lJ2FjY2VudEdGNC8lJ2xzcGFjZUdRLDAuMjIyMjIyMmVtRicvJSdyc3BhY2VHRkMtSSNtbkdGJDYkUTkyMDc0OTY2NzE4NDI2NjUxMTQwNzIxMzNGJ0YvRi8=">ITlMQDI5Xm1VPW4nXDIj</Equation></Text-field>
</Output>
<Output><Text-field style="2D Output" layout="Maple Output"><Equation executable="false" style="2D Output" display="LUkjbW5HNiMvSSttb2R1bGVuYW1lRzYiSSxUeXBlc2V0dGluZ0dJKF9zeXNsaWJHRic2JFEtMjI5NTM0MTMyMjg3RicvJSxtYXRodmFyaWFudEdRJ25vcm1hbEYn">Ii0oR0tUYEgj</Equation></Text-field>
</Output>
</Group></Presentation-Block><Presentation-Block>
<Group view="presentation" hide-input="false" hide-output="false" inline-output="false" labelreference="L299" drawlabel="true" applyint="true" applyrational="true" applyexponent="false">
<Input><Text-field style="Text" layout="Normal"><Equation executable="true" style="2D Math" input-equation="" display="LUklbXJvd0c2Iy9JK21vZHVsZW5hbWVHNiJJLFR5cGVzZXR0aW5nR0koX3N5c2xpYkdGJzYtLUkjbWlHRiQ2JVEiQUYnLyUnaXRhbGljR1EldHJ1ZUYnLyUsbWF0aHZhcmlhbnRHUSdpdGFsaWNGJy1JI21vR0YkNi1RKiZjb2xvbmVxO0YnL0YzUSdub3JtYWxGJy8lJmZlbmNlR1EmZmFsc2VGJy8lKnNlcGFyYXRvckdGPS8lKXN0cmV0Y2h5R0Y9LyUqc3ltbWV0cmljR0Y9LyUobGFyZ2VvcEdGPS8lLm1vdmFibGVsaW1pdHNHRj0vJSdhY2NlbnRHRj0vJSdsc3BhY2VHUSwwLjI3Nzc3NzhlbUYnLyUncnNwYWNlR0ZMLUYsNiVRIkZGJ0YvRjItRjY2LVEnJnNkb3Q7RidGOUY7Rj5GQEZCRkRGRkZIL0ZLUSYwLjBlbUYnL0ZORlYtRiw2JVEiZUYnRi9GMi1GNjYtUSJ+RidGOUY7Rj5GQEZCRkRGRkZIRlVGVy1GNjYvUSRtb2RGJy8lJWJvbGRHRjEvRjNRJWJvbGRGJy8lK2ZvbnR3ZWlnaHRHRl5vRjtGPkZARkJGREZGRkhGVUZXRmVuLUYsNiVRInFGJ0YvRjIvJStleGVjdXRhYmxlR0Y9Rjk=">LUklbXJvd0c2Iy9JK21vZHVsZW5hbWVHNiJJLFR5cGVzZXR0aW5nR0koX3N5c2xpYkdGJzYtLUkjbWlHRiQ2JVEiQUYnLyUnaXRhbGljR1EldHJ1ZUYnLyUsbWF0aHZhcmlhbnRHUSdpdGFsaWNGJy1JI21vR0YkNi1RKiZjb2xvbmVxO0YnL0YzUSdub3JtYWxGJy8lJmZlbmNlR1EmZmFsc2VGJy8lKnNlcGFyYXRvckdGPS8lKXN0cmV0Y2h5R0Y9LyUqc3ltbWV0cmljR0Y9LyUobGFyZ2VvcEdGPS8lLm1vdmFibGVsaW1pdHNHRj0vJSdhY2NlbnRHRj0vJSdsc3BhY2VHUSwwLjI3Nzc3NzhlbUYnLyUncnNwYWNlR0ZMLUYsNiVRIkZGJ0YvRjItRjY2LVEnJnNkb3Q7RidGOUY7Rj5GQEZCRkRGRkZIL0ZLUSYwLjBlbUYnL0ZORlYtRiw2JVEiZUYnRi9GMi1GNjYtUSJ+RidGOUY7Rj5GQEZCRkRGRkZIRlVGVy1GNjYvUSRtb2RGJy8lJWJvbGRHRjEvRjNRJWJvbGRGJy8lK2ZvbnR3ZWlnaHRHRl5vRjtGPkZARkJGREZGRkhGVUZXRmVuLUYsNiVRInFGJ0YvRjIvJStleGVjdXRhYmxlR0Y9Rjk=</Equation></Text-field>
</Input>
<Output><Text-field style="2D Output" layout="Maple Output"><Equation executable="false" style="2D Output" display="LUkjbW5HNiMvSSttb2R1bGVuYW1lRzYiSSxUeXBlc2V0dGluZ0dJKF9zeXNsaWJHRic2JFE5MTU2NDk0ODE2Nzk2NjA4MzE4ODA2MTg4RicvJSxtYXRodmFyaWFudEdRJ25vcm1hbEYn">IjkpPTEpPSQzbXo7W1xjIg==</Equation></Text-field>
</Output>
</Group></Presentation-Block><Presentation-Block>
<Group view="presentation" hide-input="false" hide-output="false" inline-output="false" labelreference="L300" drawlabel="true" applyint="true" applyrational="true" applyexponent="false">
<Input><Text-field style="Text" layout="Normal"><Equation executable="true" style="2D Math" input-equation="" display="LUklbXJvd0c2Iy9JK21vZHVsZW5hbWVHNiJJLFR5cGVzZXR0aW5nR0koX3N5c2xpYkdGJzYuLUkjbWlHRiQ2JVEjbTFGJy8lJ2l0YWxpY0dRJXRydWVGJy8lLG1hdGh2YXJpYW50R1EnaXRhbGljRictSSNtb0dGJDYtUSomY29sb25lcTtGJy9GM1Enbm9ybWFsRicvJSZmZW5jZUdRJmZhbHNlRicvJSpzZXBhcmF0b3JHRj0vJSlzdHJldGNoeUdGPS8lKnN5bW1ldHJpY0dGPS8lKGxhcmdlb3BHRj0vJS5tb3ZhYmxlbGltaXRzR0Y9LyUnYWNjZW50R0Y9LyUnbHNwYWNlR1EsMC4yNzc3Nzc4ZW1GJy8lJ3JzcGFjZUdGTC1GLDYlUSZGaW52R0YnRi9GMi1GNjYtUScmc2RvdDtGJ0Y5RjtGPkZARkJGREZGRkgvRktRJjAuMGVtRicvRk5GVi1GLDYlUSJBRidGL0YyLUY2Ni1RIn5GJ0Y5RjtGPkZARkJGREZGRkhGVUZXLUY2Ni9RJG1vZEYnLyUlYm9sZEdGMS9GM1ElYm9sZEYnLyUrZm9udHdlaWdodEdGXm9GO0Y+RkBGQkZERkZGSEZVRldGZW4tRiw2JVEiR0YnRi9GMkZlbi8lK2V4ZWN1dGFibGVHRj1GOQ==">LUklbXJvd0c2Iy9JK21vZHVsZW5hbWVHNiJJLFR5cGVzZXR0aW5nR0koX3N5c2xpYkdGJzYuLUkjbWlHRiQ2JVEjbTFGJy8lJ2l0YWxpY0dRJXRydWVGJy8lLG1hdGh2YXJpYW50R1EnaXRhbGljRictSSNtb0dGJDYtUSomY29sb25lcTtGJy9GM1Enbm9ybWFsRicvJSZmZW5jZUdRJmZhbHNlRicvJSpzZXBhcmF0b3JHRj0vJSlzdHJldGNoeUdGPS8lKnN5bW1ldHJpY0dGPS8lKGxhcmdlb3BHRj0vJS5tb3ZhYmxlbGltaXRzR0Y9LyUnYWNjZW50R0Y9LyUnbHNwYWNlR1EsMC4yNzc3Nzc4ZW1GJy8lJ3JzcGFjZUdGTC1GLDYlUSZGaW52R0YnRi9GMi1GNjYtUScmc2RvdDtGJ0Y5RjtGPkZARkJGREZGRkgvRktRJjAuMGVtRicvRk5GVi1GLDYlUSJBRidGL0YyLUY2Ni1RIn5GJ0Y5RjtGPkZARkJGREZGRkhGVUZXLUY2Ni9RJG1vZEYnLyUlYm9sZEdGMS9GM1ElYm9sZEYnLyUrZm9udHdlaWdodEdGXm9GO0Y+RkBGQkZERkZGSEZVRldGZW4tRiw2JVEiR0YnRi9GMkZlbi8lK2V4ZWN1dGFibGVHRj1GOQ==</Equation></Text-field>
</Input>
<Output><Text-field style="2D Output" layout="Maple Output"><Equation executable="false" style="2D Output" display="LUkjbW5HNiMvSSttb2R1bGVuYW1lRzYiSSxUeXBlc2V0dGluZ0dJKF9zeXNsaWJHRic2JFEmNjU1NDlGJy8lLG1hdGh2YXJpYW50R1Enbm9ybWFsRic=">IiZcYic=</Equation></Text-field>
</Output>
</Group></Presentation-Block><Presentation-Block>
<Group view="presentation" hide-input="false" hide-output="false" inline-output="false" labelreference="L363" drawlabel="true" applyint="true" applyrational="true" applyexponent="false">
<Input><Text-field style="Text" layout="Normal"><Equation executable="true" style="2D Math" input-equation="" display="LUklbXJvd0c2Iy9JK21vZHVsZW5hbWVHNiJJLFR5cGVzZXR0aW5nR0koX3N5c2xpYkdGJzYqLUkjbWlHRiQ2JVEjaXNGJy8lJ2l0YWxpY0dRJXRydWVGJy8lLG1hdGh2YXJpYW50R1EnaXRhbGljRictSSNtb0dGJDYtUSIoRicvRjNRJ25vcm1hbEYnLyUmZmVuY2VHRjEvJSpzZXBhcmF0b3JHUSZmYWxzZUYnLyUpc3RyZXRjaHlHRjEvJSpzeW1tZXRyaWNHRj8vJShsYXJnZW9wR0Y/LyUubW92YWJsZWxpbWl0c0dGPy8lJ2FjY2VudEdGPy8lJ2xzcGFjZUdRLDAuMTY2NjY2N2VtRicvJSdyc3BhY2VHRkwtSShtZmVuY2VkR0YkNiYtRiM2Ky1GLDYlUSJyRidGL0YyLUY2Ni1RJyZzZG90O0YnRjkvRjxGP0Y9L0ZBRj9GQkZERkZGSC9GS1EmMC4wZW1GJy9GTkZnbi1GLDYlUSJHRidGL0YyLUY2Ni1RIitGJ0Y5RlpGPUZlbkZCRkRGRkZIL0ZLUSwwLjIyMjIyMjJlbUYnL0ZORmBvLUYsNiVRIkZGJ0YvRjJGVy1GLDYlUSJtRidGL0YyLyUrZXhlY3V0YWJsZUdGP0Y5RjkvJSVvcGVuR1EifGdyRicvJSZjbG9zZUdGXHAtRjY2LVEiPEYnRjlGWkY9RmVuRkJGREZGRkgvRktRLDAuMjc3Nzc3OGVtRicvRk5GY3AtRiw2JVEicUYnRi9GMi1GNjYtUSIpRidGOUY7Rj1GQEZCRkRGRkZIRkpGTUZob0Y5">LUklbXJvd0c2Iy9JK21vZHVsZW5hbWVHNiJJLFR5cGVzZXR0aW5nR0koX3N5c2xpYkdGJzYqLUkjbWlHRiQ2JVEjaXNGJy8lJ2l0YWxpY0dRJXRydWVGJy8lLG1hdGh2YXJpYW50R1EnaXRhbGljRictSSNtb0dGJDYtUSIoRicvRjNRJ25vcm1hbEYnLyUmZmVuY2VHRjEvJSpzZXBhcmF0b3JHUSZmYWxzZUYnLyUpc3RyZXRjaHlHRjEvJSpzeW1tZXRyaWNHRj8vJShsYXJnZW9wR0Y/LyUubW92YWJsZWxpbWl0c0dGPy8lJ2FjY2VudEdGPy8lJ2xzcGFjZUdRLDAuMTY2NjY2N2VtRicvJSdyc3BhY2VHRkwtSShtZmVuY2VkR0YkNiYtRiM2Ky1GLDYlUSJyRidGL0YyLUY2Ni1RJyZzZG90O0YnRjkvRjxGP0Y9L0ZBRj9GQkZERkZGSC9GS1EmMC4wZW1GJy9GTkZnbi1GLDYlUSJHRidGL0YyLUY2Ni1RIitGJ0Y5RlpGPUZlbkZCRkRGRkZIL0ZLUSwwLjIyMjIyMjJlbUYnL0ZORmBvLUYsNiVRIkZGJ0YvRjJGVy1GLDYlUSJtRidGL0YyLyUrZXhlY3V0YWJsZUdGP0Y5RjkvJSVvcGVuR1EifGdyRicvJSZjbG9zZUdGXHAtRjY2LVEiPEYnRjlGWkY9RmVuRkJGREZGRkgvRktRLDAuMjc3Nzc3OGVtRicvRk5GY3AtRiw2JVEicUYnRi9GMi1GNjYtUSIpRidGOUY7Rj1GQEZCRkRGRkZIRkpGTUZob0Y5</Equation></Text-field>
</Input>
<Output><Text-field style="2D Output" layout="Maple Output"><Equation executable="false" style="2D Output" display="LUkjbWlHNiMvSSttb2R1bGVuYW1lRzYiSSxUeXBlc2V0dGluZ0dJKF9zeXNsaWJHRic2JVEldHJ1ZUYnLyUnaXRhbGljR0YrLyUsbWF0aHZhcmlhbnRHUSdpdGFsaWNGJw==">SSV0cnVlRyUqcHJvdGVjdGVkRw==</Equation></Text-field>
</Output>
</Group></Presentation-Block><Presentation-Block>
<Group view="presentation" hide-input="false" hide-output="false" inline-output="false" labelreference="L190" drawlabel="true" applyint="true" applyrational="true" applyexponent="false">
<Input><Text-field style="Text" layout="Normal"><Equation executable="true" style="2D Math" input-equation="" display="LUklbXJvd0c2Iy9JK21vZHVsZW5hbWVHNiJJLFR5cGVzZXR0aW5nR0koX3N5c2xpYkdGJzYtLUkjbWlHRiQ2JVEiQUYnLyUnaXRhbGljR1EldHJ1ZUYnLyUsbWF0aHZhcmlhbnRHUSdpdGFsaWNGJy1JI21vR0YkNi1RKiZjb2xvbmVxO0YnL0YzUSdub3JtYWxGJy8lJmZlbmNlR1EmZmFsc2VGJy8lKnNlcGFyYXRvckdGPS8lKXN0cmV0Y2h5R0Y9LyUqc3ltbWV0cmljR0Y9LyUobGFyZ2VvcEdGPS8lLm1vdmFibGVsaW1pdHNHRj0vJSdhY2NlbnRHRj0vJSdsc3BhY2VHUSwwLjI3Nzc3NzhlbUYnLyUncnNwYWNlR0ZMLUYsNiVRIkZGJ0YvRjItRjY2LVEnJnNkb3Q7RidGOUY7Rj5GQEZCRkRGRkZIL0ZLUSYwLjBlbUYnL0ZORlYtRiw2JVEiZUYnRi9GMi1GNjYtUSJ+RidGOUY7Rj5GQEZCRkRGRkZIRlVGVy1GNjYvUSRtb2RGJy8lJWJvbGRHRjEvRjNRJWJvbGRGJy8lK2ZvbnR3ZWlnaHRHRl5vRjtGPkZARkJGREZGRkhGVUZXRmVuLUYsNiVRInFGJ0YvRjIvJStleGVjdXRhYmxlR0Y9Rjk=">LUklbXJvd0c2Iy9JK21vZHVsZW5hbWVHNiJJLFR5cGVzZXR0aW5nR0koX3N5c2xpYkdGJzYtLUkjbWlHRiQ2JVEiQUYnLyUnaXRhbGljR1EldHJ1ZUYnLyUsbWF0aHZhcmlhbnRHUSdpdGFsaWNGJy1JI21vR0YkNi1RKiZjb2xvbmVxO0YnL0YzUSdub3JtYWxGJy8lJmZlbmNlR1EmZmFsc2VGJy8lKnNlcGFyYXRvckdGPS8lKXN0cmV0Y2h5R0Y9LyUqc3ltbWV0cmljR0Y9LyUobGFyZ2VvcEdGPS8lLm1vdmFibGVsaW1pdHNHRj0vJSdhY2NlbnRHRj0vJSdsc3BhY2VHUSwwLjI3Nzc3NzhlbUYnLyUncnNwYWNlR0ZMLUYsNiVRIkZGJ0YvRjItRjY2LVEnJnNkb3Q7RidGOUY7Rj5GQEZCRkRGRkZIL0ZLUSYwLjBlbUYnL0ZORlYtRiw2JVEiZUYnRi9GMi1GNjYtUSJ+RidGOUY7Rj5GQEZCRkRGRkZIRlVGVy1GNjYvUSRtb2RGJy8lJWJvbGRHRjEvRjNRJWJvbGRGJy8lK2ZvbnR3ZWlnaHRHRl5vRjtGPkZARkJGREZGRkhGVUZXRmVuLUYsNiVRInFGJ0YvRjIvJStleGVjdXRhYmxlR0Y9Rjk=</Equation></Text-field>
</Input>
<Output><Text-field style="2D Output" layout="Maple Output"><Equation executable="false" style="2D Output" display="LUkjbW5HNiMvSSttb2R1bGVuYW1lRzYiSSxUeXBlc2V0dGluZ0dJKF9zeXNsaWJHRic2JFE5MTU2NDk0ODE2Nzk2NjA4MzE4ODA2MTg4RicvJSxtYXRodmFyaWFudEdRJ25vcm1hbEYn">IjkpPTEpPSQzbXo7W1xjIg==</Equation></Text-field>
</Output>
</Group></Presentation-Block><Presentation-Block>
<Group view="presentation" hide-input="false" hide-output="false" inline-output="false" labelreference="L191" drawlabel="true" applyint="true" applyrational="true" applyexponent="false">
<Input><Text-field style="Text" layout="Normal"><Equation executable="true" style="2D Math" input-equation="" display="LUklbXJvd0c2Iy9JK21vZHVsZW5hbWVHNiJJLFR5cGVzZXR0aW5nR0koX3N5c2xpYkdGJzYpLUkjbWlHRiQ2JVEiQUYnLyUnaXRhbGljR1EldHJ1ZUYnLyUsbWF0aHZhcmlhbnRHUSdpdGFsaWNGJy1JI21vR0YkNi1RKiZjb2xvbmVxO0YnL0YzUSdub3JtYWxGJy8lJmZlbmNlR1EmZmFsc2VGJy8lKnNlcGFyYXRvckdGPS8lKXN0cmV0Y2h5R0Y9LyUqc3ltbWV0cmljR0Y9LyUobGFyZ2VvcEdGPS8lLm1vdmFibGVsaW1pdHNHRj0vJSdhY2NlbnRHRj0vJSdsc3BhY2VHUSwwLjI3Nzc3NzhlbUYnLyUncnNwYWNlR0ZMRistRjY2LVEoJm1pbnVzO0YnRjlGO0Y+RkBGQkZERkZGSC9GS1EsMC4yMjIyMjIyZW1GJy9GTkZTLUYsNiVRInFGJ0YvRjIvJStleGVjdXRhYmxlR0Y9Rjk=">LUklbXJvd0c2Iy9JK21vZHVsZW5hbWVHNiJJLFR5cGVzZXR0aW5nR0koX3N5c2xpYkdGJzYpLUkjbWlHRiQ2JVEiQUYnLyUnaXRhbGljR1EldHJ1ZUYnLyUsbWF0aHZhcmlhbnRHUSdpdGFsaWNGJy1JI21vR0YkNi1RKiZjb2xvbmVxO0YnL0YzUSdub3JtYWxGJy8lJmZlbmNlR1EmZmFsc2VGJy8lKnNlcGFyYXRvckdGPS8lKXN0cmV0Y2h5R0Y9LyUqc3ltbWV0cmljR0Y9LyUobGFyZ2VvcEdGPS8lLm1vdmFibGVsaW1pdHNHRj0vJSdhY2NlbnRHRj0vJSdsc3BhY2VHUSwwLjI3Nzc3NzhlbUYnLyUncnNwYWNlR0ZMRistRjY2LVEoJm1pbnVzO0YnRjlGO0Y+RkBGQkZERkZGSC9GS1EsMC4yMjIyMjIyZW1GJy9GTkZTLUYsNiVRInFGJ0YvRjIvJStleGVjdXRhYmxlR0Y9Rjk=</Equation></Text-field>
</Input>
<Output><Text-field style="2D Output" layout="Maple Output"><Equation executable="false" style="2D Output" display="LUklbXJvd0c2Iy9JK21vZHVsZW5hbWVHNiJJLFR5cGVzZXR0aW5nR0koX3N5c2xpYkdGJzYlLUkjbW9HRiQ2LVEqJnVtaW51czA7RicvJSxtYXRodmFyaWFudEdRJ25vcm1hbEYnLyUmZmVuY2VHUSZmYWxzZUYnLyUqc2VwYXJhdG9yR0Y0LyUpc3RyZXRjaHlHRjQvJSpzeW1tZXRyaWNHRjQvJShsYXJnZW9wR0Y0LyUubW92YWJsZWxpbWl0c0dGNC8lJ2FjY2VudEdGNC8lJ2xzcGFjZUdRLDAuMjIyMjIyMmVtRicvJSdyc3BhY2VHRkMtSSNtbkdGJDYkUToxMDUyNDMxMDAyODE4MDIwODU1ODk5OTg4RidGL0Yv">ITopKSoqKmUmMy09RytKQzAi</Equation></Text-field>
</Output>
</Group></Presentation-Block><Presentation-Block>
<Group view="presentation" hide-input="false" hide-output="false" inline-output="false" labelreference="L192" drawlabel="true" applyint="true" applyrational="true" applyexponent="false">
<Input><Text-field style="Text" layout="Normal"><Equation executable="true" style="2D Math" input-equation="" display="LUklbXJvd0c2Iy9JK21vZHVsZW5hbWVHNiJJLFR5cGVzZXR0aW5nR0koX3N5c2xpYkdGJzYtLUkjbWlHRiQ2JVEjbTJGJy8lJ2l0YWxpY0dRJXRydWVGJy8lLG1hdGh2YXJpYW50R1EnaXRhbGljRictSSNtb0dGJDYtUSomY29sb25lcTtGJy9GM1Enbm9ybWFsRicvJSZmZW5jZUdRJmZhbHNlRicvJSpzZXBhcmF0b3JHRj0vJSlzdHJldGNoeUdGPS8lKnN5bW1ldHJpY0dGPS8lKGxhcmdlb3BHRj0vJS5tb3ZhYmxlbGltaXRzR0Y9LyUnYWNjZW50R0Y9LyUnbHNwYWNlR1EsMC4yNzc3Nzc4ZW1GJy8lJ3JzcGFjZUdGTC1GLDYlUSJBRidGL0YyLUY2Ni1RJyZzZG90O0YnRjlGO0Y+RkBGQkZERkZGSC9GS1EmMC4wZW1GJy9GTkZWLUYsNiVRJkZpbnZHRidGL0YyLUY2Ni1RIn5GJ0Y5RjtGPkZARkJGREZGRkhGVUZXLUY2Ni9RJG1vZEYnLyUlYm9sZEdGMS9GM1ElYm9sZEYnLyUrZm9udHdlaWdodEdGXm9GO0Y+RkBGQkZERkZGSEZVRldGZW4tRiw2JVEiR0YnRi9GMi8lK2V4ZWN1dGFibGVHRj1GOQ==">LUklbXJvd0c2Iy9JK21vZHVsZW5hbWVHNiJJLFR5cGVzZXR0aW5nR0koX3N5c2xpYkdGJzYtLUkjbWlHRiQ2JVEjbTJGJy8lJ2l0YWxpY0dRJXRydWVGJy8lLG1hdGh2YXJpYW50R1EnaXRhbGljRictSSNtb0dGJDYtUSomY29sb25lcTtGJy9GM1Enbm9ybWFsRicvJSZmZW5jZUdRJmZhbHNlRicvJSpzZXBhcmF0b3JHRj0vJSlzdHJldGNoeUdGPS8lKnN5bW1ldHJpY0dGPS8lKGxhcmdlb3BHRj0vJS5tb3ZhYmxlbGltaXRzR0Y9LyUnYWNjZW50R0Y9LyUnbHNwYWNlR1EsMC4yNzc3Nzc4ZW1GJy8lJ3JzcGFjZUdGTC1GLDYlUSJBRidGL0YyLUY2Ni1RJyZzZG90O0YnRjlGO0Y+RkBGQkZERkZGSC9GS1EmMC4wZW1GJy9GTkZWLUYsNiVRJkZpbnZHRidGL0YyLUY2Ni1RIn5GJ0Y5RjtGPkZARkJGREZGRkhGVUZXLUY2Ni9RJG1vZEYnLyUlYm9sZEdGMS9GM1ElYm9sZEYnLyUrZm9udHdlaWdodEdGXm9GO0Y+RkBGQkZERkZGSEZVRldGZW4tRiw2JVEiR0YnRi9GMi8lK2V4ZWN1dGFibGVHRj1GOQ==</Equation></Text-field>
</Input>
<Output><Text-field style="2D Output" layout="Maple Output"><Equation executable="false" style="2D Output" display="LUkjbW5HNiMvSSttb2R1bGVuYW1lRzYiSSxUeXBlc2V0dGluZ0dJKF9zeXNsaWJHRic2JFEjMTRGJy8lLG1hdGh2YXJpYW50R1Enbm9ybWFsRic=">IiM5</Equation><Equation executable="true" style="2D Math" display="LUklbXJvd0c2Iy9JK21vZHVsZW5hbWVHNiJJLFR5cGVzZXR0aW5nR0koX3N5c2xpYkdGJzYlLUkjbWlHRiQ2I1EhRicvJStleGVjdXRhYmxlR1EmZmFsc2VGJy8lLG1hdGh2YXJpYW50R1Enbm9ybWFsRic=">LUklbXJvd0c2Iy9JK21vZHVsZW5hbWVHNiJJLFR5cGVzZXR0aW5nR0koX3N5c2xpYkdGJzYjLUkjbWlHRiQ2I1EhRic=</Equation></Text-field>
</Output>
</Group></Presentation-Block><Presentation-Block>
<Group view="presentation" inline-output="false" labelreference="L454" drawlabel="true" applyint="true" applyrational="true" applyexponent="false">
<Input><Text-field style="Text" layout="Normal"><Equation executable="true" style="2D Math" input-equation="" display="LUklbXJvd0c2Iy9JK21vZHVsZW5hbWVHNiJJLFR5cGVzZXR0aW5nR0koX3N5c2xpYkdGJzYlLUkjbWlHRiQ2I1EhRicvJStleGVjdXRhYmxlR1EmZmFsc2VGJy8lLG1hdGh2YXJpYW50R1Enbm9ybWFsRic=">JSFH</Equation></Text-field>
</Input>
</Group></Presentation-Block><RTable handle="18446746290891931646">TTdSMApJQVJUQUJMRV9TQVZFLzE4NDQ2NzQ2MjkwODkxOTMxNjQ2WCwlKWFueXRoaW5nRzYiNiJbZ2whIiUhISEjKyIjIiYiKzwiZVI4IiIvMDc/ZiFHWiUiLT0mUiRmJWYlIi0xaj9oWCopIixgbEpncCMiLiRRYE5vJG8jRilGKiItJFtpJGU+KikiLXIyOWhYKilGJQ==</RTable><RTable handle="18446746290893066646">TTdSMApJQVJUQUJMRV9TQVZFLzE4NDQ2NzQ2MjkwODkzMDY2NjQ2WColKWFueXRoaW5nRzYiNiJbZ2whIyUhISEiIyIjIS09JlIkZiVmJSEtMWo/aFgqKUYl</RTable><RTable handle="18446746290891932102">TTdSMApJQVJUQUJMRV9TQVZFLzE4NDQ2NzQ2MjkwODkxOTMyMTAyWCwlKWFueXRoaW5nRzYiNiJbZ2whIiUhISEjKyIjIiYiKzwiZVI4IiIvMDc/ZiFHWiUiLT0mUiRmJWYlIi0xaj9oWCopIixgbEpncCMiLiRRYE5vJG8jRilGKiItJFtpJGU+KikiLXIyOWhYKilGJQ==</RTable><RTable handle="18446746290893083438">TTdSMApJQVJUQUJMRV9TQVZFLzE4NDQ2NzQ2MjkwODkzMDgzNDM4WColKWFueXRoaW5nRzYiNiJbZ2whIyUhISEiIyIjIS09JlIkZiVmJSEtMWo/aFgqKUYl</RTable><RTable handle="18446746290893083710">TTdSMApJQVJUQUJMRV9TQVZFLzE4NDQ2NzQ2MjkwODkzMDgzNzEwWColKWFueXRoaW5nRzYiNiJbZ2whIyUhISEiIyIjIi0kW2kkZT4qKSEtcjI5aFgqKUYl</RTable>
</Worksheet>
