# Supplementary material for: NTRU-Like Random Congruential Public-Key Cryptosystem for Wireless Sensor Networks
Source: Sensors (Basel). 2020 Aug 17;20(16):4632. doi: 10.3390/s20164632 (PMC7472001; doi:10.3390/s20164632)
Supplement: Supplementary file 1 [file sensors-20-04632-s001.zip › Supplementary Material/Example S5.mw]

<?xml version="1.0" encoding="UTF-8"?>
<Worksheet>
<Version major="2016" minor="2"/>
<Label-Scheme value="2" prefix=""/>
<View-Properties presentation="true" autoexpanding_sections="true" UserProfileName="Maple Default Profile" NumericFormat-ApplyInteger="true" NumericFormat-ApplyRational="true" NumericFormat-ApplyExponent="false">
</View-Properties>
<MapleNet-Properties prettyprint="3" warnlevel="3" preplot="" helpbrowser="standard" contextmenusize="automatic" displayprecision="-1" echo="1" unitattributes="&quot;fontweight&quot; = &quot;bold&quot;" imaginaryunit="I" longdelim="true" elisiontermsthreshold="10000" elisiondigitsafter="100" elisiondigitsbefore="100" plotdevice="inline" errorbreak="1" plotoptions="" plotdriver="opengl" quiet="false" elisiontermsbefore="100" elisiontermsafter="100" screenwidth="79" indentamount="4" plotoutput="terminal" screenpixelheight="768" rtablesize="10" useclientjvm="true" labelwidth="20" postplot="" typesetting="standard" ansi="false" elisiondigitsthreshold="10000" showassumed="1" errorcursor="false" labelling="true" screenheight="25" prompt="&gt; " verboseproc="1" latexwidth="8.0" ShowLabels="true"/>
<Styles>
<Font name="Heading 1" background="[255,255,255]" bold="true" executable="false" family="Times New Roman" foreground="[0,0,0]" italic="false" opaque="false" readonly="false" size="18" subscript="false" superscript="false" underline="false" placeholder="false"/>
<Font name="Warning" background="[255,255,255]" bold="false" executable="false" family="Courier New" foreground="[0,0,255]" italic="false" opaque="false" readonly="true" size="12" subscript="false" superscript="false" underline="false" placeholder="false"/>
<Font name="2D Output" background="[255,255,255]" bold="false" executable="false" family="Times New Roman" foreground="[0,0,255]" italic="false" opaque="false" readonly="true" size="12" subscript="false" superscript="false" underline="false" placeholder="false"/>
<Font name="Heading 4" background="[255,255,255]" bold="false" executable="false" family="Times New Roman" foreground="[0,0,0]" italic="true" opaque="false" readonly="false" size="12" subscript="false" superscript="false" underline="false" placeholder="false"/>
<Font name="Line Printed Output" background="[255,255,255]" bold="false" executable="false" family="Courier New" foreground="[0,0,255]" italic="false" opaque="false" readonly="true" size="12" subscript="false" superscript="false" underline="false" placeholder="false"/>
<Font name="Heading 2" background="[255,255,255]" bold="true" executable="false" family="Times New Roman" foreground="[0,0,0]" italic="false" opaque="false" readonly="false" size="16" subscript="false" superscript="false" underline="false" placeholder="false"/>
<Font name="Maple Output" background="[255,255,255]" bold="false" executable="false" family="Times New Roman" foreground="[0,0,0]" italic="false" opaque="false" readonly="false" size="12" subscript="false" superscript="false" underline="false" placeholder="false"/>
<Font name="2D Inert Output" background="[255,255,255]" bold="false" executable="true" family="Times New Roman" foreground="[144,144,144]" italic="false" opaque="false" readonly="false" size="12" subscript="false" superscript="false" underline="false" placeholder="false"/>
<Font name="Heading 3" background="[255,255,255]" bold="true" executable="false" family="Times New Roman" foreground="[0,0,0]" italic="true" opaque="false" readonly="false" size="14" subscript="false" superscript="false" underline="false" placeholder="false"/>
<Font name="Diagnostic" background="[255,255,255]" bold="false" executable="false" family="Courier New" foreground="[40,120,40]" italic="false" opaque="false" readonly="true" size="12" subscript="false" superscript="false" underline="false" placeholder="false"/>
<Font name="Ordered List 1" background="[255,255,255]" bold="false" executable="false" family="Times New Roman" foreground="[0,0,0]" italic="false" opaque="false" readonly="false" size="12" subscript="false" superscript="false" underline="false" placeholder="false"/>
<Font name="Maple Input" background="[255,255,255]" bold="true" executable="true" family="Courier New" foreground="[120,0,14]" italic="false" opaque="false" readonly="false" size="12" subscript="false" superscript="false" underline="false" placeholder="false"/>
<Font name="Text Output" background="[255,255,255]" bold="false" executable="false" family="Courier New" foreground="[0,0,255]" italic="false" opaque="false" readonly="true" size="12" subscript="false" superscript="false" underline="false" placeholder="false"/>
<Font name="Ordered List 2" background="[255,255,255]" bold="false" executable="false" family="Times New Roman" foreground="[0,0,0]" italic="false" opaque="false" readonly="false" size="12" subscript="false" superscript="false" underline="false" placeholder="false"/>
<Font name="Ordered List 3" background="[255,255,255]" bold="false" executable="false" family="Times New Roman" foreground="[0,0,0]" italic="false" opaque="false" readonly="false" size="12" subscript="false" superscript="false" underline="false" placeholder="false"/>
<Font name="Ordered List 4" background="[255,255,255]" bold="false" executable="false" family="Times New Roman" foreground="[0,0,0]" italic="false" opaque="false" readonly="false" size="12" subscript="false" superscript="false" underline="false" placeholder="false"/>
<Font name="Ordered List 5" background="[255,255,255]" bold="false" executable="false" family="Times New Roman" foreground="[0,0,0]" italic="false" opaque="false" readonly="false" size="12" subscript="false" superscript="false" underline="false" placeholder="false"/>
<Font name="Annotation Title" background="[255,255,255]" bold="true" executable="false" family="Times New Roman" foreground="[0,0,0]" italic="false" opaque="false" readonly="false" size="18" subscript="false" superscript="false" underline="false" placeholder="false"/>
<Font name="Header and Footer" background="[255,255,255]" bold="false" executable="false" family="Times New Roman" foreground="[0,0,0]" italic="false" opaque="false" readonly="false" size="10" subscript="false" superscript="false" underline="false" placeholder="false"/>
<Font name="HyperlinkError" background="[255,255,255]" bold="false" executable="false" family="Courier New" foreground="[255,0,255]" italic="false" opaque="false" readonly="true" size="12" subscript="false" superscript="false" underline="true" placeholder="false"/>
<Font name="Atomic Variable" background="[255,255,255]" bold="false" executable="false" family="Times New Roman" foreground="[175,0,175]" italic="true" opaque="false" readonly="false" size="12" subscript="false" superscript="false" underline="false" placeholder="false"/>
<Font name="HyperlinkWarning" background="[255,255,255]" bold="false" executable="false" family="Courier New" foreground="[0,0,255]" italic="false" opaque="false" readonly="true" size="12" subscript="false" superscript="false" underline="true" placeholder="false"/>
<Font name="Dictionary Hyperlink" background="[255,255,255]" bold="false" executable="false" family="Times New Roman" foreground="[147,0,15]" italic="false" opaque="false" readonly="false" size="12" subscript="false" superscript="false" underline="true" placeholder="false"/>
<Font name="2D Math" background="[255,255,255]" bold="false" executable="true" family="Times New Roman" foreground="[0,0,0]" italic="false" opaque="false" readonly="false" size="12" subscript="false" superscript="false" underline="false" placeholder="false"/>
<Font name="Bullet Item" background="[255,255,255]" bold="false" executable="false" family="Times New Roman" foreground="[0,0,0]" italic="false" opaque="false" readonly="false" size="12" subscript="false" superscript="false" underline="false" placeholder="false"/>
<Font name="Maple Plot" background="[255,255,255]" bold="false" executable="false" family="Times New Roman" foreground="[0,0,0]" italic="false" opaque="false" readonly="false" size="12" subscript="false" superscript="false" underline="false" placeholder="false"/>
<Font name="Annotation Text" background="[255,255,255]" bold="false" executable="false" family="Times New Roman" foreground="[0,0,0]" italic="false" opaque="false" readonly="false" size="12" subscript="false" superscript="false" underline="false" placeholder="false"/>
<Font name="List Item" background="[255,255,255]" bold="false" executable="false" family="Times New Roman" foreground="[0,0,0]" italic="false" opaque="false" readonly="false" size="12" subscript="false" superscript="false" underline="false" placeholder="false"/>
<Font name="Dash Item" background="[255,255,255]" bold="false" executable="false" family="Times New Roman" foreground="[0,0,0]" italic="false" opaque="false" readonly="false" size="12" subscript="false" superscript="false" underline="false" placeholder="false"/>
<Font name="2D Input" background="[255,255,255]" bold="false" executable="true" family="Times New Roman" foreground="[0,0,0]" italic="false" opaque="false" readonly="false" size="12" subscript="false" superscript="false" underline="false" placeholder="false"/>
<Font name="Error" background="[255,255,255]" bold="false" executable="false" family="Courier New" foreground="[255,0,255]" italic="false" opaque="false" readonly="true" size="12" subscript="false" superscript="false" underline="false" placeholder="false"/>
<Font name="Title" background="[255,255,255]" bold="true" executable="false" family="Times New Roman" foreground="[0,0,0]" italic="false" opaque="false" readonly="false" size="18" subscript="false" superscript="false" underline="false" placeholder="false"/>
<Font name="Text" background="[255,255,255]" bold="false" executable="false" family="Times New Roman" foreground="[0,0,0]" italic="false" opaque="false" readonly="false" size="12" subscript="false" superscript="false" underline="false" placeholder="false"/>
<Font name="Normal" background="[255,255,255]" bold="false" executable="false" family="Times New Roman" foreground="[0,0,0]" italic="false" opaque="false" readonly="false" size="12" subscript="false" superscript="false" underline="false" placeholder="false"/>
<Font name="Caption Reference" background="[255,255,255]" bold="true" executable="false" family="Times New Roman" foreground="[0,0,0]" italic="false" opaque="false" readonly="false" size="12" subscript="false" superscript="false" underline="false" placeholder="false"/>
<Font name="Code" background="[255,255,255]" bold="false" executable="false" family="Courier New" foreground="[255,0,0]" italic="false" opaque="false" readonly="false" size="12" subscript="false" superscript="false" underline="false" placeholder="false"/>
<Font name="Maple Input Placeholder" background="[255,255,255]" bold="true" executable="true" family="Courier New" foreground="[200,0,200]" italic="false" opaque="false" readonly="false" size="12" subscript="false" superscript="false" underline="false" placeholder="true"/>
<Font name="Equation Label" background="[255,255,255]" bold="true" executable="false" family="Times New Roman" foreground="[0,0,0]" italic="false" opaque="false" readonly="false" size="12" subscript="false" superscript="false" underline="false" placeholder="false"/>
<Font name="Author" background="[255,255,255]" bold="false" executable="false" family="Times New Roman" foreground="[0,0,0]" italic="false" opaque="false" readonly="false" size="12" subscript="false" superscript="false" underline="false" placeholder="false"/>
<Font name="Hyperlink" background="[255,255,255]" bold="false" executable="false" family="Times New Roman" foreground="[0,128,128]" italic="false" opaque="false" readonly="false" size="12" subscript="false" superscript="false" underline="true" placeholder="false"/>
<Font name="Caption Text" background="[255,255,255]" bold="true" executable="false" family="Times New Roman" foreground="[0,0,0]" italic="false" opaque="false" readonly="false" size="12" subscript="false" superscript="false" underline="false" placeholder="false"/>
<Layout name="Heading 1" alignment="left" bullet="none" firstindent="0" leftmargin="0" rightmargin="0" linespacing="0.0" spaceabove="8" spacebelow="4" linebreak="space" pagebreak-before="false" initial="0" bulletsuffix=""/>
<Layout name="Warning" alignment="left" bullet="none" firstindent="0" leftmargin="0" rightmargin="0" linespacing="0.0" spaceabove="0" spacebelow="0" linebreak="space" pagebreak-before="false" initial="0" bulletsuffix=""/>
<Layout name="Heading 4" alignment="left" bullet="none" firstindent="0" leftmargin="0" rightmargin="0" linespacing="0.0" spaceabove="0" spacebelow="0" linebreak="space" pagebreak-before="false" initial="0" bulletsuffix=""/>
<Layout name="Line Printed Output" alignment="left" bullet="none" firstindent="0" leftmargin="0" rightmargin="0" linespacing="0.0" spaceabove="0" spacebelow="0" linebreak="any" pagebreak-before="false" initial="0" bulletsuffix=""/>
<Layout name="Heading 2" alignment="left" bullet="none" firstindent="0" leftmargin="0" rightmargin="0" linespacing="0.0" spaceabove="8" spacebelow="2" linebreak="space" pagebreak-before="false" initial="0" bulletsuffix=""/>
<Layout name="Maple Output" alignment="centred" bullet="none" firstindent="0" leftmargin="0" rightmargin="0" linespacing="0.3" spaceabove="0" spacebelow="0" linebreak="space" pagebreak-before="false" initial="0" bulletsuffix=""/>
<Layout name="Heading 3" alignment="left" bullet="none" firstindent="0" leftmargin="0" rightmargin="0" linespacing="0.0" spaceabove="0" spacebelow="0" linebreak="space" pagebreak-before="false" initial="0" bulletsuffix=""/>
<Layout name="Diagnostic" alignment="left" bullet="none" firstindent="0" leftmargin="0" rightmargin="0" linespacing="0.0" spaceabove="0" spacebelow="0" linebreak="any" pagebreak-before="false" initial="0" bulletsuffix=""/>
<Layout name="Ordered List 1" alignment="left" bullet="numeric" firstindent="0" leftmargin="0" rightmargin="0" linespacing="0.0" spaceabove="3" spacebelow="3" linebreak="space" pagebreak-before="false" initial="-1" bulletsuffix="."/>
<Layout name="Text Output" alignment="left" bullet="none" firstindent="0" leftmargin="0" rightmargin="0" linespacing="0.0" spaceabove="0" spacebelow="0" linebreak="newline" pagebreak-before="false" initial="0" bulletsuffix=""/>
<Layout name="Ordered List 2" alignment="left" bullet="alphabetic" firstindent="0" leftmargin="36" rightmargin="0" linespacing="0.0" spaceabove="3" spacebelow="3" linebreak="space" pagebreak-before="false" initial="-1" bulletsuffix="."/>
<Layout name="Ordered List 3" alignment="left" bullet="roman" firstindent="0" leftmargin="72" rightmargin="0" linespacing="0.0" spaceabove="3" spacebelow="3" linebreak="space" pagebreak-before="false" initial="-1" bulletsuffix="."/>
<Layout name="Ordered List 4" alignment="left" bullet="ALPHABETIC" firstindent="0" leftmargin="108" rightmargin="0" linespacing="0.0" spaceabove="3" spacebelow="3" linebreak="space" pagebreak-before="false" initial="-1" bulletsuffix="."/>
<Layout name="Ordered List 5" alignment="left" bullet="ROMAN" firstindent="0" leftmargin="144" rightmargin="0" linespacing="0.0" spaceabove="3" spacebelow="3" linebreak="space" pagebreak-before="false" initial="-1" bulletsuffix="."/>
<Layout name="Annotation Title" alignment="centred" bullet="none" firstindent="0" leftmargin="0" rightmargin="0" linespacing="0.0" spaceabove="12" spacebelow="12" linebreak="space" pagebreak-before="false" initial="0" bulletsuffix=""/>
<Layout name="HyperlinkError" alignment="left" bullet="none" firstindent="0" leftmargin="0" rightmargin="0" linespacing="0.0" spaceabove="0" spacebelow="0" linebreak="space" pagebreak-before="false" initial="0" bulletsuffix=""/>
<Layout name="HyperlinkWarning" alignment="left" bullet="none" firstindent="0" leftmargin="0" rightmargin="0" linespacing="0.0" spaceabove="0" spacebelow="0" linebreak="space" pagebreak-before="false" initial="0" bulletsuffix=""/>
<Layout name="Bullet Item" alignment="left" bullet="dot" firstindent="0" leftmargin="0" rightmargin="0" linespacing="0.0" spaceabove="3" spacebelow="3" linebreak="space" pagebreak-before="false" initial="0" bulletsuffix=""/>
<Layout name="Maple Plot" alignment="centred" bullet="none" firstindent="0" leftmargin="0" rightmargin="0" linespacing="0.0" spaceabove="0" spacebelow="0" linebreak="space" pagebreak-before="false" initial="0" bulletsuffix=""/>
<Layout name="List Item" alignment="left" bullet="indent" firstindent="0" leftmargin="0" rightmargin="0" linespacing="0.0" spaceabove="3" spacebelow="3" linebreak="space" pagebreak-before="false" initial="0" bulletsuffix=""/>
<Layout name="Dash Item" alignment="left" bullet="dash" firstindent="0" leftmargin="0" rightmargin="0" linespacing="0.0" spaceabove="3" spacebelow="3" linebreak="space" pagebreak-before="false" initial="0" bulletsuffix=""/>
<Layout name="Error" alignment="left" bullet="none" firstindent="0" leftmargin="0" rightmargin="0" linespacing="0.0" spaceabove="0" spacebelow="0" linebreak="space" pagebreak-before="false" initial="0" bulletsuffix=""/>
<Layout name="Title" alignment="centred" bullet="none" firstindent="0" leftmargin="0" rightmargin="0" linespacing="0.0" spaceabove="12" spacebelow="12" linebreak="space" pagebreak-before="false" initial="0" bulletsuffix=""/>
<Layout name="Normal" alignment="left" bullet="none" firstindent="0" leftmargin="0" rightmargin="0" linespacing="0.0" spaceabove="0" spacebelow="0" linebreak="space" pagebreak-before="false" initial="0" bulletsuffix=""/>
<Layout name="Author" alignment="centred" bullet="none" firstindent="0" leftmargin="0" rightmargin="0" linespacing="0.0" spaceabove="8" spacebelow="8" linebreak="space" pagebreak-before="false" initial="0" bulletsuffix=""/>
<Pencil-style name="Pencil 1" pen-color="[0,0,0]" pen-height="1.0" pen-width="1.0" pen-opacity="1.0"/>
<Pencil-style name="Pencil 2" pen-color="[0,0,255]" pen-height="1.0" pen-width="1.0" pen-opacity="1.0"/>
<Pencil-style name="Pencil 3" pen-color="[0,0,0]" pen-height="3.0" pen-width="3.0" pen-opacity="1.0"/>
<Pencil-style name="Pencil 4" pen-color="[0,0,255]" pen-height="3.0" pen-width="3.0" pen-opacity="1.0"/>
<Pencil-style name="Pencil 5" pen-color="[255,0,0]" pen-height="5.0" pen-width="5.0" pen-opacity="1.0"/>
<Highlighter-style name="Highlighter 5" pen-color="[255,255,0]" pen-height="48.0" pen-width="48.0" pen-opacity="0.8"/>
<Highlighter-style name="Highlighter 3" pen-color="[51,255,0]" pen-height="24.0" pen-width="24.0" pen-opacity="0.8"/>
<Highlighter-style name="Highlighter 4" pen-color="[0,255,255]" pen-height="32.0" pen-width="32.0" pen-opacity="0.8"/>
<Highlighter-style name="Highlighter 1" pen-color="[255,153,255]" pen-height="12.0" pen-width="8.0" pen-opacity="0.8"/>
<Highlighter-style name="Highlighter 2" pen-color="[255,204,0]" pen-height="14.0" pen-width="14.0" pen-opacity="0.8"/>
</Styles>
<Startup-Code startupcode=""/>
<Task-table>
    <Task-category name="&lt;default&gt;"/>
</Task-table>
<Task/><Presentation-Block>
<Group view="presentation" hide-input="false" hide-output="false" inline-output="false" labelreference="L103" drawlabel="true" applyint="true" applyrational="true" applyexponent="false">
<Input><Text-field style="Text" layout="Normal"><Equation executable="true" style="2D Math" input-equation="with(LinearAlgebra):" display="LUklbXJvd0c2Iy9JK21vZHVsZW5hbWVHNiJJLFR5cGVzZXR0aW5nR0koX3N5c2xpYkdGJzYzLUkjbWlHRiQ2JlEld2l0aEYnLyUnaXRhbGljR1EldHJ1ZUYnLyUwZm9udF9zdHlsZV9uYW1lR1EpMkR+SW5wdXRGJy8lLG1hdGh2YXJpYW50R1EnaXRhbGljRictSShtZmVuY2VkR0YkNiUtRiM2JS1GLDYmUS5MaW5lYXJBbGdlYnJhRidGL0YyRjUvJStleGVjdXRhYmxlR1EmZmFsc2VGJy9GNlEnbm9ybWFsRidGMkZDLUkjbW9HRiQ2LlEiOkYnRjJGQy8lJmZlbmNlR0ZCLyUqc2VwYXJhdG9yR0ZCLyUpc3RyZXRjaHlHRkIvJSpzeW1tZXRyaWNHRkIvJShsYXJnZW9wR0ZCLyUubW92YWJsZWxpbWl0c0dGQi8lJ2FjY2VudEdGQi8lJ2xzcGFjZUdRLDAuMjc3Nzc3OGVtRicvJSdyc3BhY2VHRlktSSdtc3BhY2VHRiQ2Ji8lJ2hlaWdodEdRJjAuMGV4RicvJSZ3aWR0aEdRJjAuMGVtRicvJSZkZXB0aEdGW28vJSpsaW5lYnJlYWtHUShuZXdsaW5lRictRkY2LlEifkYnRjJGQ0ZJRktGTUZPRlFGU0ZVL0ZYRl5vL0ZlbkZeby1GLDYmUSdESUdJVFNGJ0YvRjJGNS1GRjYuUSomY29sb25lcTtGJ0YyRkNGSUZLRk1GT0ZRRlNGVUZXRlotSSNtbkdGJDYlUSMxMEYnRjJGQ0ZFRmZuRmRvLUYsNiZRK3ByaW50bGV2ZWxGJ0YvRjJGNUZccC1GYHA2JVEiMUYnRjJGQ0ZFRkBGQw==">QygtSSV3aXRoRzYiNiNJLkxpbmVhckFsZ2VicmFHNiQlKnByb3RlY3RlZEdJKF9zeXNsaWJHRiUhIiI+SSdESUdJVFNHRiUiIzVGKz5JK3ByaW50bGV2ZWxHRiUiIiJGKw==</Equation></Text-field>
</Input>
</Group>
<Group view="presentation" hide-input="false" hide-output="false" inline-output="false" labelreference="L60" drawlabel="true" applyint="true" applyrational="true" applyexponent="false">
<Input><Text-field style="Text" layout="Normal"><Equation executable="true" style="2D Math" input-equation="" display="LUklbXJvd0c2Iy9JK21vZHVsZW5hbWVHNiJJLFR5cGVzZXR0aW5nR0koX3N5c2xpYkdGJzYlLUkjbWlHRiQ2I1EhRicvJStleGVjdXRhYmxlR1EmZmFsc2VGJy8lLG1hdGh2YXJpYW50R1Enbm9ybWFsRic=">JSFH</Equation></Text-field>
</Input>
</Group></Presentation-Block><Presentation-Block>
<Group view="presentation" hide-input="false" hide-output="false" inline-output="false" labelreference="L193" drawlabel="true" applyint="true" applyrational="true" applyexponent="false">
<Input><Text-field style="Text" layout="Normal"><Equation executable="true" style="2D Math" input-equation="GLR := proc (f, g, h, q) local v1, v2, fg, fgnorm, v1norm, v2norm, a, tmp, i; global result, counter, flag; flag := 0; v1 := Vector[column]([1, h]); v2 := Vector[column]([0, q]); fg := Vector[column]([f, g]); result := Matrix(2, 1); fgnorm := evalf(norm(fg, 2)); a := 1; counter := 0; while a &lt;&gt; 0 do v1norm := evalf(norm(v1, 2)); v2norm := evalf(norm(v2, 2)); if v2norm &lt; v1norm then tmp := v1; v1 := v2; v2 := tmp end if; if f = v1[1] or f = v2[1] then if g = v1[2] or g = v2[2] then flag := 1; print(&quot;keys are found&quot;) end if end if; if v1norm &lt;= 10*fgnorm then result := `&lt;|&gt;`(result, v1) end if; if v2norm &lt;= 10*fgnorm then result := `&lt;|&gt;`(result, v2) end if; a := round(DotProduct(v1, v2)/norm(v1, 2)^2); v2 := v2-a*v1; counter := counter+1 end do; print(flag); result := abs(result); result := DeleteColumn(result, [1]) end proc:" display="LUklbXJvd0c2Iy9JK21vZHVsZW5hbWVHNiJJLFR5cGVzZXR0aW5nR0koX3N5c2xpYkdGJzZlXW0tSSNtaUdGJDYmUSRHTFJGJy8lJ2l0YWxpY0dRJXRydWVGJy8lMGZvbnRfc3R5bGVfbmFtZUdRKTJEfklucHV0RicvJSxtYXRodmFyaWFudEdRJ2l0YWxpY0YnLUkjbW9HRiQ2LlEqJmNvbG9uZXE7RidGMi9GNlEnbm9ybWFsRicvJSZmZW5jZUdRJmZhbHNlRicvJSpzZXBhcmF0b3JHRkAvJSlzdHJldGNoeUdGQC8lKnN5bW1ldHJpY0dGQC8lKGxhcmdlb3BHRkAvJS5tb3ZhYmxlbGltaXRzR0ZALyUnYWNjZW50R0ZALyUnbHNwYWNlR1EsMC4yNzc3Nzc4ZW1GJy8lJ3JzcGFjZUdGTy1GOTYuUSJ+RidGMkY8Rj5GQUZDRkVGR0ZJRksvRk5RJjAuMGVtRicvRlFGVi1GOTYwUSVwcm9jRicvJSVib2xkR0YxRjIvRjZRJWJvbGRGJy8lK2ZvbnR3ZWlnaHRHRmhuRj5GQUZDRkVGR0ZJRktGVUZXLUkobWZlbmNlZEdGJDYlLUYjNistRiw2JlEiZkYnRi9GMkY1LUY5Ni5RIixGJ0YyRjxGPi9GQkYxRkNGRUZHRklGS0ZVL0ZRUSwwLjMzMzMzMzNlbUYnLUYsNiZRImdGJ0YvRjJGNUZjby1GLDYmUSJoRidGL0YyRjVGY28tRiw2JlEicUYnRi9GMkY1LyUrZXhlY3V0YWJsZUdGQEY8RjJGPC1GLDYjUSFGJy1JJ21zcGFjZUdGJDYmLyUnaGVpZ2h0R1EmMC4wZXhGJy8lJndpZHRoR0ZWLyUmZGVwdGhHRlxxLyUqbGluZWJyZWFrR1EobmV3bGluZUYnRlItRjk2MFEmbG9jYWxGJ0ZlbkYyRmduRmluRj5GQUZDRkVGR0ZJRktGVUZXRlJGUkZSRlJGUi1GLDYmUSN2MUYnRi9GMkY1RmNvLUYsNiZRI3YyRidGL0YyRjVGY28tRiw2JlEjZmdGJ0YvRjJGNUZjby1GLDYmUSdmZ25vcm1GJ0YvRjJGNUZjb0ZSLUYsNiZRJ3Yxbm9ybUYnRi9GMkY1RmNvRlItRiw2JlEndjJub3JtRidGL0YyRjVGY29GUi1GLDYmUSJhRidGL0YyRjVGY28tRiw2JlEkdG1wRidGL0YyRjVGY28tRiw2JlEiaUYnRi9GMkY1LUY5Ni5RIjtGJ0YyRjxGPkZmb0ZDRkVGR0ZJRktGVUZQRmdwRlItRjk2MFEnZ2xvYmFsRidGZW5GMkZnbkZpbkY+RkFGQ0ZFRkdGSUZLRlVGV0ZSLUYsNiZRJ3Jlc3VsdEYnRi9GMkY1RmNvRlItRiw2JlEoY291bnRlckYnRi9GMkY1RmNvLUYsNiZRJWZsYWdGJ0YvRjJGNUZic0ZncC1GaHA2JkZqcEZdcUZfcS9GYnFRJWF1dG9GJ0ZedEY4LUkjbW5HRiQ2JVEiMEYnRjJGPEZic0ZncEZhdEZncEZncEZncEZncEZSRmdxRjgtRiw2JlEnVmVjdG9yRidGL0YyRjUtRlxvNictRiM2JS1GLDYmUSdjb2x1bW5GJ0YvRjJGNUZicEY8RjJGPC8lJW9wZW5HUSJbRicvJSZjbG9zZUdRIl1GJy1GXG82JS1GIzYlLUZcbzYnLUYjNictRmZ0NiVRIjFGJ0YyRjxGY29GXHBGYnBGPEYyRjxGY3VGZnVGYnBGPEYyRjxGYnNGZ3BGUkZqcUY4Rml0Rlx1LUZcbzYlLUYjNiUtRlxvNictRiM2J0ZldEZjb0ZfcEZicEY8RjJGPEZjdUZmdUZicEY8RjJGPEZic0ZncEZSRl1yRjhGaXRGXHUtRlxvNiUtRiM2JS1GXG82Jy1GIzYnRmBvRmNvRmlvRmJwRjxGMkY8RmN1RmZ1RmJwRjxGMkY8RmJzRmdwRlJGaHNGOC1GLDYmUSdNYXRyaXhGJ0YvRjJGNS1GXG82JS1GIzYnLUZmdDYlUSIyRidGMkY8RmNvRmF2RmJwRjxGMkY8RmJzRmdwRlJGYHJGOC1GLDYmUSZldmFsZkYnRi9GMkY1LUZcbzYlLUYjNiYtRiw2JlElbm9ybUYnRi9GMkY1LUZcbzYlLUYjNidGXXJGY29GW3hGYnBGPEYyRjxGYnBGPEYyRjxGYnNGZ3BGUkZpckY4RmF2LUY5Ni5RIjpGJ0YyRjxGPkZBRkNGRUZHRklGS0ZNRlBGZ3BGUkZbdEY4RmV0Rlx5RmdwRlJGUkZSRlItRjk2MFEmd2hpbGVGJ0ZlbkYyRmduRmluRj5GQUZDRkVGR0ZJRktGVUZXRlJGaXItRjk2LlErJk5vdEVxdWFsO0YnRjJGPEY+RkFGQ0ZFRkdGSUZLRk1GUEZldEZSLUY5NjBRI2RvRidGZW5GMkZnbkZpbkY+RkFGQ0ZFRkdGSUZLRlVGV0ZncEZSRlJGUkZSRlJGUkZSRlJGY3JGOEZeeC1GXG82JS1GIzYnRmRwLUYjNidGZHBGZXgtRlxvNiUtRiM2J0ZncUZjb0ZbeEZicEY8RjJGPEZicEY8RmRwRmJwRjxGMkY8RmJzRmdwRlJGUkZSRlJGUkZSRlJGUkZmckY4Rl54LUZcbzYlLUYjNidGZHAtRiM2J0ZkcEZleC1GXG82JS1GIzYnRmpxRmNvRlt4RmJwRjxGMkY8RmJwRjxGZHBGYnBGPEYyRjxGYnNGZ3BGUkZSRlJGUkZSRlJGUkZSRlItRjk2MFEjaWZGJ0ZlbkYyRmduRmluRj5GQUZDRkVGR0ZJRktGVUZXRlJGZnItRjk2LlEiPEYnRjJGPEY+RkFGQ0ZFRkdGSUZLRk1GUEZjckZSLUY5NjBRJXRoZW5GJ0ZlbkYyRmduRmluRj5GQUZDRkVGR0ZJRktGVUZXRmdwRlJGUkZSRlJGUkZSRlJGUkZSRlJGUkZSRlJGXHNGOEZncUZic0ZncEZSRlJGUkZSRlJGUkZSRlJGUkZSRlJGUkZSRmdxRjhGanFGYnNGZ3BGUkZSRlJGUkZSRlJGUkZSRlJGUkZSRlJGUkZqcUY4RlxzRmJzRmdwRlJGUkZSRlJGUkZSRlJGUi1GOTYwUSRlbmRGJ0ZlbkYyRmduRmluRj5GQUZDRkVGR0ZJRktGVUZXRlJGXFtsRmJzRmdwRlJGUkZSRlJGUkZSRlJGUkZSRlxbbEZSRmBvLUY5Ni5RIj1GJ0YyRjxGPkZBRkNGRUZHRklGS0ZNRlBGZ3EtRlxvNictRiM2JUZhdkZicEY8RjJGPEZjdUZmdUZSLUY5NjBRI29yRidGZW5GMkZnbkZpbkY+RkFGQ0ZFRkdGSUZLRlVGV0ZSRmBvRmhbbEZqcUZbXGxGUkZiW2xGZ3BGUkZSRlJGUkZSRlJGUkZSRlJGUkZSRlJGXFtsRlJGUkZpb0ZoW2xGZ3EtRlxvNictRiM2JUZbeEZicEY8RjJGPEZjdUZmdUZSRl9cbEZSRmlvRmhbbEZqcUZiXGxGUkZiW2xGUkZncEZSRlJGUkZSRlJGUkZSRlJGUkZSRlJGUkZSRlJGUkZSRl50RjhGYXZGYnNGZ3BGUkZSRlJGUkZSRlJGUkZSRlJGUkZSRlJGUkZSRlJGUi1GLDYmUSZwcmludEYnRi9GMkY1LUZcbzYlLUYjNidGZHAtSSNtc0dGJDYjUS9rZXlzfmFyZX5mb3VuZEYnRmRwRmJwRjxGMkY8RmJzRmdwRlJGUkZSRlJGUkZSRlJGUkZSRlJGUkZlW2xGUkZcW2xGYnNGZ3BGUkZSRlJGUkZSRlJGUkZSRmVbbEZSRlxbbEZic0ZSRmdwRmdwRlJGUkZSRlJGUkZSRlJGUkZcW2xGUkZjci1GOTYuUSYmbGVxO0YnRjJGPEY+RkFGQ0ZFRkdGSUZLRk1GUC1GZnQ2JVEjMTBGJ0YyRjwtRjk2LlEnJnNkb3Q7RidGMkY8Rj5GQUZDRkVGR0ZJRktGVUZXRlJGYHJGUkZiW2xGZ3BGUkZSRlJGUkZSRlJGUkZSRlJGUkZSRlJGUkZoc0Y4LUZcbzYnLUYjNiZGaHMtRjk2LlEifGdyRidGMkY8Rj5GQS9GREYxRkVGR0ZJRksvRk5RLDAuMTExMTExMWVtRicvRlFGY15sRmdxRjxGMkY8L0ZkdVEnJmxhbmc7RicvRmd1UScmcmFuZztGJ0Zic0ZncEZSRlJGUkZSRlJGUkZSRlJGZVtsRlJGXFtsRmJzRmdwRlJGUkZSRlJGUkZSRlJGUkZcW2xGUkZmckZhXWxGZF1sRmddbEZSRmByRlJGYltsRmdwRlJGUkZSRlJGUkZSRlJGUkZSRlJGUkZSRlJGaHNGOC1GXG82Jy1GIzYmRmhzRl5ebEZqcUY8RjJGPEZlXmxGZ15sRmJzRmdwRlJGUkZSRlJGUkZSRlJGUkZlW2xGUkZcW2xGYnNGUkZncEZSRlJGUkZSRlJGUkZncEZhdEZSRlJGUkZSRlJGUkZSRlJGaXJGOC1GLDYmUSZyb3VuZEYnL0YwRkBGMkY8LUZcbzYlLUYjNigtRiw2JlErRG90UHJvZHVjdEYnRi9GMkY1LUZcbzYlLUYjNihGZ3FGY29GUkZqcUZicEY8RjJGPC1GOTYuUSIvRidGMkY8Rj5GQUZhXmxGRUZHRklGSy9GTlEsMC4xNjY2NjY3ZW1GJy9GUUZgYGwtRlxvNiUtRiM2JkZleC1JJW1zdXBHRiQ2JUZeei1GIzYmRlt4Ri9GMkY1LyUxc3VwZXJzY3JpcHRzaGlmdEdGaHRGYnBGPEYyRjxGYnBGPEYyRjxGYnNGZ3BGUkZSRlJGUkZSRlJGUkZSRmpxRjhGanEtRjk2LlEoJm1pbnVzO0YnRjJGPEY+RkFGQ0ZFRkdGSUZLL0ZOUSwwLjIyMjIyMjJlbUYnL0ZRRmFhbEZpckZnXWxGZ3FGYnNGZ3BGUkZSRlJGUkZSRlJGUkZSRlt0RjhGW3QtRjk2LlEiK0YnRjJGPEY+RkFGQ0ZFRkdGSUZLRmBhbEZiYWxGYXZGXHlGZ3BGUkZSRlJGUkZlW2xGUkZleUZic0ZncEZSRmZcbC1GXG82JS1GIzYlRl50RmJwRjxGMkY8RmJzRmdwRlJGaHNGOC1GLDYmUSRhYnNGJ0ZgX2xGMkY8LUZcbzYlLUYjNiVGaHNGYnBGPEYyRjxGXHlGZ3BGZ3BGUkZoc0Y4RmF0LUYsNiZRLURlbGV0ZUNvbHVtbkYnRi9GMkY1LUZcbzYlLUYjNidGaHNGY29GW1xsRmJwRjxGMkY8RmJzRmdwLUY5NjBGVEZlbkYyRmduRmluRj5GQUZDRkVGR0ZJRktGVUZXRmF0RlJGZVtsRlJGWEZceUZicEY8">QyQ+SSRHTFJHNiJmKjYmSSJmR0YlSSJnR0YlSSJoR0YlSSJxR0YlNitJI3YxR0YlSSN2MkdGJUkjZmdHRiVJJ2Znbm9ybUdGJUkndjFub3JtR0YlSSd2Mm5vcm1HRiVJImFHRiVJJHRtcEdGJUkiaUdGJUYlRiVDLj5JJWZsYWdHRiUiIiE+OCQtJkknVmVjdG9yRzYkJSpwcm90ZWN0ZWRHSShfc3lzbGliR0YlNiNJJ2NvbHVtbkdGJTYjNyQiIiI5Jj44JS1GPTYjNyRGOTknPjgmLUY9NiM3JDkkOSU+SSdyZXN1bHRHRiUtSSdNYXRyaXhHRj82JCIiI0ZGPjgnLUkmZXZhbGZHRkA2Iy1JJW5vcm1HRiU2JEZPRlo+OCpGRj5JKGNvdW50ZXJHRiVGOT8oRiVGRkZGRiUwRl5vRjlDKz44KC1GaG42Iy1GW282JEY7Rlo+OCktRmhuNiMtRltvNiRGSUZaQCQyRltwRmVvQyU+OCtGOz5GO0ZJPkZJRmRwQCQ1L0ZTJkY7NiNGRi9GUyZGSUZbcUAkNS9GVCZGOzYjRlovRlQmRklGYnFDJD5GOEZGLUkmcHJpbnRHRkA2I1Eva2V5c35hcmV+Zm91bmRGJUAkMUZlbywkRmZuIiM1PkZWLUkkPHxncj5HRiU2JEZWRjtAJDFGW3BGXXI+RlYtRmFyNiRGVkZJPkZeby1JJnJvdW5kR0Y/NiMqJi1JK0RvdFByb2R1Y3RHRiU2JEY7RklGRkZobyEiIz5GSSwmRklGRiomRl5vRkZGO0ZGISIiPkZgbywmRmBvRkZGRkZGLUZocTYjRjg+RlYtSSRhYnNHRkA2I0ZWPkZWLUktRGVsZXRlQ29sdW1uR0YlNiRGVjcjRkZGJTYlRlZGYG9GOEYlRmRz</Equation></Text-field>
</Input>
</Group>
<Group view="presentation" hide-input="false" hide-output="false" inline-output="false" labelreference="L64" drawlabel="true" applyint="true" applyrational="true" applyexponent="false">
<Input><Text-field style="Text" layout="Normal"></Text-field>
</Input>
</Group></Presentation-Block><Presentation-Block>
<Group view="presentation" hide-input="false" hide-output="false" inline-output="false" labelreference="L195" drawlabel="true" applyint="true" applyrational="true" applyexponent="false">
<Input><Text-field style="Text" layout="Normal"><Equation executable="true" style="2D Math" input-equation="mgLen := 16:" display="LUklbXJvd0c2Iy9JK21vZHVsZW5hbWVHNiJJLFR5cGVzZXR0aW5nR0koX3N5c2xpYkdGJzYvLUkjbWlHRiQ2I1EhRictSSdtc3BhY2VHRiQ2Ji8lJ2hlaWdodEdRJjAuMGV4RicvJSZ3aWR0aEdRJjAuMGVtRicvJSZkZXB0aEdGNC8lKmxpbmVicmVha0dRJWF1dG9GJy1GLDYmUSZtZ0xlbkYnLyUnaXRhbGljR1EldHJ1ZUYnLyUwZm9udF9zdHlsZV9uYW1lR1EpMkR+SW5wdXRGJy8lLG1hdGh2YXJpYW50R1EnaXRhbGljRictSSNtb0dGJDYuUSomY29sb25lcTtGJ0ZDL0ZHUSdub3JtYWxGJy8lJmZlbmNlR1EmZmFsc2VGJy8lKnNlcGFyYXRvckdGUS8lKXN0cmV0Y2h5R0ZRLyUqc3ltbWV0cmljR0ZRLyUobGFyZ2VvcEdGUS8lLm1vdmFibGVsaW1pdHNHRlEvJSdhY2NlbnRHRlEvJSdsc3BhY2VHUSwwLjI3Nzc3NzhlbUYnLyUncnNwYWNlR0Zqbi1JI21uR0YkNiVRIzE2RidGQ0ZNLUZKNi5RIjpGJ0ZDRk1GT0ZSRlRGVkZYRlpGZm5GaG5GW28tRjA2JkYyRjVGOC9GO1EobmV3bGluZUYnLUYsNiZRJXFMZW5GJ0ZARkNGRkZJLUZebzYlUSM4MEYnRkNGTUZhby8lK2V4ZWN1dGFibGVHRlFGTQ==">QyY+SSZtZ0xlbkc2IiIjOyEiIj5JJXFMZW5HRiUiIyEpRic=</Equation></Text-field>
</Input>
</Group>
<Group view="presentation" hide-input="false" hide-output="false" inline-output="false" labelreference="L109" drawlabel="true" applyint="true" applyrational="true" applyexponent="false">
<Input><Text-field style="Text" layout="Normal"><Equation executable="true" style="2D Math" input-equation="" display="LUklbXJvd0c2Iy9JK21vZHVsZW5hbWVHNiJJLFR5cGVzZXR0aW5nR0koX3N5c2xpYkdGJzYlLUkjbWlHRiQ2I1EhRicvJStleGVjdXRhYmxlR1EmZmFsc2VGJy8lLG1hdGh2YXJpYW50R1Enbm9ybWFsRic=">LUklbXJvd0c2Iy9JK21vZHVsZW5hbWVHNiJJLFR5cGVzZXR0aW5nR0koX3N5c2xpYkdGJzYjLUkjbWlHRiQ2I1EhRic=</Equation></Text-field>
</Input>
</Group></Presentation-Block><Presentation-Block>
<Group view="presentation" hide-input="false" hide-output="false" inline-output="false" labelreference="L110" drawlabel="true" applyint="true" applyrational="true" applyexponent="false">
<Input><Text-field style="Text" layout="Normal"><Equation executable="true" style="2D Math" input-equation="q := 2^qLen:" display="LUklbXJvd0c2Iy9JK21vZHVsZW5hbWVHNiJJLFR5cGVzZXR0aW5nR0koX3N5c2xpYkdGJzYpLUkjbWlHRiQ2JVEicUYnLyUnaXRhbGljR1EldHJ1ZUYnLyUsbWF0aHZhcmlhbnRHUSdpdGFsaWNGJy1JI21vR0YkNi1RKiZjb2xvbmVxO0YnL0YzUSdub3JtYWxGJy8lJmZlbmNlR1EmZmFsc2VGJy8lKnNlcGFyYXRvckdGPS8lKXN0cmV0Y2h5R0Y9LyUqc3ltbWV0cmljR0Y9LyUobGFyZ2VvcEdGPS8lLm1vdmFibGVsaW1pdHNHRj0vJSdhY2NlbnRHRj0vJSdsc3BhY2VHUSwwLjI3Nzc3NzhlbUYnLyUncnNwYWNlR0ZMLUklbXN1cEdGJDYlLUkjbW5HRiQ2JFEiMkYnRjktRiM2JS1GLDYlUSVxTGVuRidGL0YyRi9GMi8lMXN1cGVyc2NyaXB0c2hpZnRHUSIwRictRjY2LVEifkYnRjlGO0Y+RkBGQkZERkZGSC9GS1EmMC4wZW1GJy9GTkZcby1GNjYtUSI6RidGOUY7Rj5GQEZCRkRGRkZIRkpGTS8lK2V4ZWN1dGFibGVHRj1GOQ==">QyQ+SSJxRzYiKSIiI0klcUxlbkdGJSEiIg==</Equation></Text-field>
</Input>
</Group></Presentation-Block><Presentation-Block>
<Group view="presentation" hide-input="false" hide-output="false" inline-output="false" labelreference="L111" drawlabel="true" applyint="true" applyrational="true" applyexponent="false">
<Input><Text-field style="Text" layout="Normal"><Equation executable="true" style="2D Math" input-equation="f := 1351417702001:" display="LUklbXJvd0c2Iy9JK21vZHVsZW5hbWVHNiJJLFR5cGVzZXR0aW5nR0koX3N5c2xpYkdGJzYoLUkjbWlHRiQ2JVEiZkYnLyUnaXRhbGljR1EldHJ1ZUYnLyUsbWF0aHZhcmlhbnRHUSdpdGFsaWNGJy1JI21vR0YkNi1RKiZjb2xvbmVxO0YnL0YzUSdub3JtYWxGJy8lJmZlbmNlR1EmZmFsc2VGJy8lKnNlcGFyYXRvckdGPS8lKXN0cmV0Y2h5R0Y9LyUqc3ltbWV0cmljR0Y9LyUobGFyZ2VvcEdGPS8lLm1vdmFibGVsaW1pdHNHRj0vJSdhY2NlbnRHRj0vJSdsc3BhY2VHUSwwLjI3Nzc3NzhlbUYnLyUncnNwYWNlR0ZMLUkjbW5HRiQ2JFEuMTM1MTQxNzcwMjAwMUYnRjktRjY2LVEiOkYnRjlGO0Y+RkBGQkZERkZGSEZKRk0vJStleGVjdXRhYmxlR0Y9Rjk=">QyQ+SSJmRzYiIi4sP3E8OU4iISIi</Equation></Text-field>
</Input>
</Group></Presentation-Block><Presentation-Block>
<Group view="presentation" hide-input="false" hide-output="false" inline-output="false" labelreference="L112" drawlabel="true" applyint="true" applyrational="true" applyexponent="false">
<Input><Text-field style="Text" layout="Normal"><Equation executable="true" style="2D Math" input-equation="g := 2^16-1:" display="LUklbXJvd0c2Iy9JK21vZHVsZW5hbWVHNiJJLFR5cGVzZXR0aW5nR0koX3N5c2xpYkdGJzYqLUkjbWlHRiQ2JVEiZ0YnLyUnaXRhbGljR1EldHJ1ZUYnLyUsbWF0aHZhcmlhbnRHUSdpdGFsaWNGJy1JI21vR0YkNi1RKiZjb2xvbmVxO0YnL0YzUSdub3JtYWxGJy8lJmZlbmNlR1EmZmFsc2VGJy8lKnNlcGFyYXRvckdGPS8lKXN0cmV0Y2h5R0Y9LyUqc3ltbWV0cmljR0Y9LyUobGFyZ2VvcEdGPS8lLm1vdmFibGVsaW1pdHNHRj0vJSdhY2NlbnRHRj0vJSdsc3BhY2VHUSwwLjI3Nzc3NzhlbUYnLyUncnNwYWNlR0ZMLUklbXN1cEdGJDYlLUkjbW5HRiQ2JFEiMkYnRjktRiM2JS1GUzYkUSMxNkYnRjlGL0YyLyUxc3VwZXJzY3JpcHRzaGlmdEdRIjBGJy1GNjYtUSgmbWludXM7RidGOUY7Rj5GQEZCRkRGRkZIL0ZLUSwwLjIyMjIyMjJlbUYnL0ZORlxvLUZTNiRRIjFGJ0Y5LUY2Ni1RIjpGJ0Y5RjtGPkZARkJGREZGRkhGSkZNLyUrZXhlY3V0YWJsZUdGPUY5">QyQ+SSJnRzYiLCYtSSJeRyUqcHJvdGVjdGVkRzYkIiIjIiM7IiIiISIiRi1GLg==</Equation></Text-field>
</Input>
</Group></Presentation-Block><Presentation-Block>
<Group view="presentation" hide-input="false" hide-output="false" inline-output="false" labelreference="L113" drawlabel="true" applyint="true" applyrational="true" applyexponent="false">
<Input><Text-field style="Text" layout="Normal"><Equation executable="true" style="2D Math" input-equation="gcd(f, q*g)" display="LUklbXJvd0c2Iy9JK21vZHVsZW5hbWVHNiJJLFR5cGVzZXR0aW5nR0koX3N5c2xpYkdGJzYmLUkjbWlHRiQ2JVEkZ2NkRicvJSdpdGFsaWNHUSV0cnVlRicvJSxtYXRodmFyaWFudEdRJ2l0YWxpY0YnLUkobWZlbmNlZEdGJDYkLUYjNiktRiw2JVEiZkYnRi9GMi1JI21vR0YkNi1RIixGJy9GM1Enbm9ybWFsRicvJSZmZW5jZUdRJmZhbHNlRicvJSpzZXBhcmF0b3JHRjEvJSlzdHJldGNoeUdGRS8lKnN5bW1ldHJpY0dGRS8lKGxhcmdlb3BHRkUvJS5tb3ZhYmxlbGltaXRzR0ZFLyUnYWNjZW50R0ZFLyUnbHNwYWNlR1EmMC4wZW1GJy8lJ3JzcGFjZUdRLDAuMzMzMzMzM2VtRictRiw2JVEicUYnRi9GMi1GPjYtUScmc2RvdDtGJ0ZBRkMvRkdGRUZIRkpGTEZORlBGUi9GVkZULUYsNiVRImdGJ0YvRjIvJStleGVjdXRhYmxlR0ZFRkFGQUZdb0ZB">LUkkZ2NkRzYiNiRJImZHRiQqJkkicUdGJCIiIkkiZ0dGJEYp</Equation></Text-field>
</Input>
<Output><Text-field style="2D Output" layout="Maple Output"><Equation executable="false" style="2D Output" display="LUkjbW5HNiMvSSttb2R1bGVuYW1lRzYiSSxUeXBlc2V0dGluZ0dJKF9zeXNsaWJHRic2JFEiMUYnLyUsbWF0aHZhcmlhbnRHUSdub3JtYWxGJw==">IiIi</Equation></Text-field>
</Output>
</Group></Presentation-Block><Presentation-Block>
<Group view="presentation" hide-input="false" hide-output="false" inline-output="false" labelreference="L114" drawlabel="true" applyint="true" applyrational="true" applyexponent="false">
<Input><Text-field style="Text" layout="Normal"><Equation executable="true" style="2D Math" input-equation="is(g &lt; 2^mgLen and g &gt;= 2^(mgLen-1))" display="LUklbXJvd0c2Iy9JK21vZHVsZW5hbWVHNiJJLFR5cGVzZXR0aW5nR0koX3N5c2xpYkdGJzYmLUkjbWlHRiQ2JVEjaXNGJy8lJ2l0YWxpY0dRJXRydWVGJy8lLG1hdGh2YXJpYW50R1EnaXRhbGljRictSShtZmVuY2VkR0YkNiQtRiM2Li1JI21vR0YkNi1RIn5GJy9GM1Enbm9ybWFsRicvJSZmZW5jZUdRJmZhbHNlRicvJSpzZXBhcmF0b3JHRkIvJSlzdHJldGNoeUdGQi8lKnN5bW1ldHJpY0dGQi8lKGxhcmdlb3BHRkIvJS5tb3ZhYmxlbGltaXRzR0ZCLyUnYWNjZW50R0ZCLyUnbHNwYWNlR1EmMC4wZW1GJy8lJ3JzcGFjZUdGUS1GLDYlUSJnRidGL0YyLUY7Ni1RIjxGJ0Y+RkBGQ0ZFRkdGSUZLRk0vRlBRLDAuMjc3Nzc3OGVtRicvRlNGZW4tSSVtc3VwR0YkNiUtSSNtbkdGJDYkUSIyRidGPi1GIzYlLUYsNiVRJm1nTGVuRidGL0YyRi9GMi8lMXN1cGVyc2NyaXB0c2hpZnRHUSIwRidGOi1GOzYvUSRhbmRGJy8lJWJvbGRHRjEvRjNRJWJvbGRGJy8lK2ZvbnR3ZWlnaHRHRlxwRkBGQ0ZFRkdGSUZLRk1GT0ZSRjpGVC1GOzYtUS8mR3JlYXRlckVxdWFsO0YnRj5GQEZDRkVGR0ZJRktGTUZaRmZuLUZobjYlRmpuLUYjNidGYG8tRjs2LVEoJm1pbnVzO0YnRj5GQEZDRkVGR0ZJRktGTS9GUFEsMC4yMjIyMjIyZW1GJy9GU0ZqcC1GW282JFEiMUYnRj5GL0YyRmNvLyUrZXhlY3V0YWJsZUdGQkY+Rj5GX3FGPg==">LUkjaXNHNiI2IzMySSJnR0YkKSIiI0kmbWdMZW5HRiQtSSM+PUclKnByb3RlY3RlZEc2JEYoKUYqLCZGKyIiIiEiIkYy</Equation></Text-field>
</Input>
<Output><Text-field style="2D Output" layout="Maple Output"><Equation executable="false" style="2D Output" display="LUkjbWlHNiMvSSttb2R1bGVuYW1lRzYiSSxUeXBlc2V0dGluZ0dJKF9zeXNsaWJHRic2JVEldHJ1ZUYnLyUnaXRhbGljR0YrLyUsbWF0aHZhcmlhbnRHUSdpdGFsaWNGJw==">SSV0cnVlRyUqcHJvdGVjdGVkRw==</Equation></Text-field>
</Output>
</Group></Presentation-Block><Presentation-Block>
<Group view="presentation" hide-input="false" hide-output="false" inline-output="false" labelreference="L115" drawlabel="true" applyint="true" applyrational="true" applyexponent="false">
<Input><Text-field style="Text" layout="Normal"><Equation executable="true" style="2D Math" input-equation="alpha := 1.07; -1; is(f &lt; 2^(qLen-mgLen-1) and f &gt;= alpha*2^((1/2)*qLen))" display="LUklbXJvd0c2Iy9JK21vZHVsZW5hbWVHNiJJLFR5cGVzZXR0aW5nR0koX3N5c2xpYkdGJzYtLUkjbWlHRiQ2JlEmYWxwaGFGJy8lJ2l0YWxpY0dRJmZhbHNlRicvJTBmb250X3N0eWxlX25hbWVHUSkyRH5JbnB1dEYnLyUsbWF0aHZhcmlhbnRHUSdub3JtYWxGJy1JI21vR0YkNi5RKiZjb2xvbmVxO0YnRjJGNS8lJmZlbmNlR0YxLyUqc2VwYXJhdG9yR0YxLyUpc3RyZXRjaHlHRjEvJSpzeW1tZXRyaWNHRjEvJShsYXJnZW9wR0YxLyUubW92YWJsZWxpbWl0c0dGMS8lJ2FjY2VudEdGMS8lJ2xzcGFjZUdRLDAuMjc3Nzc3OGVtRicvJSdyc3BhY2VHRkwtSSNtbkdGJDYlUSUxLjA3RidGMkY1LUY5Ni5RIjpGJ0YyRjVGPEY+RkBGQkZERkZGSEZKRk0tRjk2LlEifkYnRjJGNUY8Rj5GQEZCRkRGRkZIL0ZLUSYwLjBlbUYnL0ZORlotSSdtc3BhY2VHRiQ2Ji8lJ2hlaWdodEdRJjAuMGV4RicvJSZ3aWR0aEdGWi8lJmRlcHRoR0Zbby8lKmxpbmVicmVha0dRKG5ld2xpbmVGJy1GZ242JkZpbkZcb0Zeby9GYW9RJWF1dG9GJy1GLDYlUSNpc0YnL0YwUSV0cnVlRicvRjZRJ2l0YWxpY0YnLUkobWZlbmNlZEdGJDYkLUYjNi8tRiw2JVEiZkYnRmpvRlxwLUY5Ni1RIjxGJ0Y1RjxGPkZARkJGREZGRkhGSkZNLUklbXN1cEdGJDYlLUZQNiRRIjJGJ0Y1LUYjNiktRiw2JVElcUxlbkYnRmpvRlxwLUY5Ni1RKCZtaW51cztGJ0Y1RjxGPkZARkJGREZGRkgvRktRLDAuMjIyMjIyMmVtRicvRk5GaHEtRiw2JVEmbWdMZW5GJ0Zqb0ZccEZkcS1GUDYkUSIxRidGNUZqb0ZccC8lMXN1cGVyc2NyaXB0c2hpZnRHUSIwRictRjk2LUZYRjVGPEY+RkBGQkZERkZGSEZZRmVuLUY5Ni9RJGFuZEYnLyUlYm9sZEdGW3AvRjZRJWJvbGRGJy8lK2ZvbnR3ZWlnaHRHRltzRjxGPkZARkJGREZGRkhGWUZlbkZjckZjcC1GOTYtUS8mR3JlYXRlckVxdWFsO0YnRjVGPEY+RkBGQkZERkZGSEZKRk0tRiw2JUYuRi9GNS1GOTYuUScmc2RvdDtGJ0Zqb0ZccEY8Rj5GQEZCRkRGRkZIRllGZW4tRmpwNiUtRlA2JUZecUZqb0ZccC1GIzYlLUkmbWZyYWNHRiQ2KEZhcS1GIzYlRlxxRmpvRlxwLyUubGluZXRoaWNrbmVzc0dGX3IvJStkZW5vbWFsaWduR1EnY2VudGVyRicvJSludW1hbGlnbkdGZXQvJSliZXZlbGxlZEdGMUZqb0ZccEZgci8lK2V4ZWN1dGFibGVHRjFGNUY1Rmp0RjU=">QyU+SSZhbHBoYUc2IiQiJDIiISIjISIiLUkjaXNHNiQlKnByb3RlY3RlZEdJKF9zeXNsaWJHRiU2IzMySSJmR0YlKSIiIywoSSVxTGVuR0YlIiIiSSZtZ0xlbkdGJUYpRilGNy1JIz49R0YtNiRGMiomRiRGNylGNCwkRjYjRjdGNEY3</Equation></Text-field>
</Input>
<Output><Text-field style="2D Output" layout="Maple Output"><Equation executable="false" style="2D Output" display="LUkjbWlHNiMvSSttb2R1bGVuYW1lRzYiSSxUeXBlc2V0dGluZ0dJKF9zeXNsaWJHRic2JVEldHJ1ZUYnLyUnaXRhbGljR0YrLyUsbWF0aHZhcmlhbnRHUSdpdGFsaWNGJw==">SSV0cnVlRyUqcHJvdGVjdGVkRw==</Equation></Text-field>
</Output>
</Group></Presentation-Block><Presentation-Block>
<Group view="presentation" hide-input="false" hide-output="false" inline-output="false" labelreference="L136" drawlabel="true" applyint="true" applyrational="true" applyexponent="false">
<Input><Text-field style="Text" layout="Normal"><Equation executable="true" style="2D Math" input-equation="igcdex(f, q, 'Fq', 'qz'):" display="LUklbXJvd0c2Iy9JK21vZHVsZW5hbWVHNiJJLFR5cGVzZXR0aW5nR0koX3N5c2xpYkdGJzYuLUkjbW9HRiQ2LlEifkYnLyUwZm9udF9zdHlsZV9uYW1lR1EpMkR+SW5wdXRGJy8lLG1hdGh2YXJpYW50R1Enbm9ybWFsRicvJSZmZW5jZUdRJmZhbHNlRicvJSpzZXBhcmF0b3JHRjcvJSlzdHJldGNoeUdGNy8lKnN5bW1ldHJpY0dGNy8lKGxhcmdlb3BHRjcvJS5tb3ZhYmxlbGltaXRzR0Y3LyUnYWNjZW50R0Y3LyUnbHNwYWNlR1EmMC4wZW1GJy8lJ3JzcGFjZUdGRi1JI21pR0YkNiZRJ2lnY2RleEYnLyUnaXRhbGljR1EldHJ1ZUYnRi8vRjNRJ2l0YWxpY0YnLUkobWZlbmNlZEdGJDYlLUYjNi8tRko2JlEiZkYnRk1GL0ZQLUYsNi5RIixGJ0YvRjJGNS9GOUZPRjpGPEY+RkBGQkZEL0ZIUSwwLjMzMzMzMzNlbUYnLUZKNiZRInFGJ0ZNRi9GUEZaLUYsNi5RIidGJ0YvRjJGNUY4RjpGPEY+RkBGQi9GRVEsMC4xMTExMTExZW1GJ0ZHLUZKNiZRI0ZxRidGTUYvRlBGXW9GWkZdby1GSjYmUSNxekYnRk1GL0ZQRl1vLyUrZXhlY3V0YWJsZUdGN0YyRi9GMi1GLDYuUSI6RidGL0YyRjVGOEY6RjxGPkZARkIvRkVRLDAuMjc3Nzc3OGVtRicvRkhGXnAtSSdtc3BhY2VHRiQ2Ji8lJ2hlaWdodEdRJjAuMGV4RicvJSZ3aWR0aEdGRi8lJmRlcHRoR0ZlcC8lKmxpbmVicmVha0dRKG5ld2xpbmVGJ0YrRkktRlM2JS1GIzYvRldGWi1GSjYmUSJnRidGTUYvRlBGWkZdby1GSjYmUSNGZ0YnRk1GL0ZQRl1vRlpGXW8tRko2JlEjZ3pGJ0ZNRi9GUEZdb0Zob0YyRi9GMkZqb0YrRmhvRjI=">QyYtSSdpZ2NkZXhHNiI2JkkiZkdGJUkicUdGJS5JI0ZxR0YlLkkjcXpHRiUhIiItRiQ2JkYnSSJnR0YlLkkjRmdHRiUuSSNnekdGJUYt</Equation></Text-field>
</Input>
</Group>
<Group view="presentation" hide-input="false" hide-output="false" inline-output="false" labelreference="L119" drawlabel="true" applyint="true" applyrational="true" applyexponent="false">
<Input><Text-field style="Text" layout="Normal"><Equation executable="true" style="2D Math" input-equation="" display="LUklbXJvd0c2Iy9JK21vZHVsZW5hbWVHNiJJLFR5cGVzZXR0aW5nR0koX3N5c2xpYkdGJzYlLUkjbWlHRiQ2I1EhRicvJStleGVjdXRhYmxlR1EmZmFsc2VGJy8lLG1hdGh2YXJpYW50R1Enbm9ybWFsRic=">LUklbXJvd0c2Iy9JK21vZHVsZW5hbWVHNiJJLFR5cGVzZXR0aW5nR0koX3N5c2xpYkdGJzYjLUkjbWlHRiQ2I1EhRic=</Equation></Text-field>
</Input>
</Group></Presentation-Block><Presentation-Block>
<Group view="presentation" hide-input="false" hide-output="false" inline-output="false" labelreference="L120" drawlabel="true" applyint="true" applyrational="true" applyexponent="false">
<Input><Text-field style="Text" layout="Normal"><Equation executable="true" style="2D Math" input-equation="Fq" display="LUklbXJvd0c2Iy9JK21vZHVsZW5hbWVHNiJJLFR5cGVzZXR0aW5nR0koX3N5c2xpYkdGJzYlLUkjbWlHRiQ2JVEjRnFGJy8lJ2l0YWxpY0dRJXRydWVGJy8lLG1hdGh2YXJpYW50R1EnaXRhbGljRicvJStleGVjdXRhYmxlR1EmZmFsc2VGJy9GM1Enbm9ybWFsRic=">SSNGcUc2Ig==</Equation></Text-field>
</Input>
<Output><Text-field style="2D Output" layout="Maple Output"><Equation executable="false" style="2D Output" display="LUkjbW5HNiMvSSttb2R1bGVuYW1lRzYiSSxUeXBlc2V0dGluZ0dJKF9zeXNsaWJHRic2JFE5MTU0MjYwNDA0NzcwNTgwOTc5MDc5ODI1RicvJSxtYXRodmFyaWFudEdRJ25vcm1hbEYn">IjlEKXohejRlcVpTZ1U6</Equation></Text-field>
</Output>
</Group></Presentation-Block><Presentation-Block>
<Group view="presentation" hide-input="false" hide-output="false" inline-output="false" labelreference="L121" drawlabel="true" applyint="true" applyrational="true" applyexponent="false">
<Input><Text-field style="Text" layout="Normal"><Equation executable="true" style="2D Math" input-equation="Fg" display="LUklbXJvd0c2Iy9JK21vZHVsZW5hbWVHNiJJLFR5cGVzZXR0aW5nR0koX3N5c2xpYkdGJzYlLUkjbWlHRiQ2JVEjRmdGJy8lJ2l0YWxpY0dRJXRydWVGJy8lLG1hdGh2YXJpYW50R1EnaXRhbGljRicvJStleGVjdXRhYmxlR1EmZmFsc2VGJy9GM1Enbm9ybWFsRic=">SSNGZ0c2Ig==</Equation></Text-field>
</Input>
<Output><Text-field style="2D Output" layout="Maple Output"><Equation executable="false" style="2D Output" display="LUkjbW5HNiMvSSttb2R1bGVuYW1lRzYiSSxUeXBlc2V0dGluZ0dJKF9zeXNsaWJHRic2JFElMjI5MUYnLyUsbWF0aHZhcmlhbnRHUSdub3JtYWxGJw==">IiUiSCM=</Equation></Text-field>
</Output>
</Group></Presentation-Block><Presentation-Block>
<Group view="presentation" hide-input="false" hide-output="false" inline-output="false" labelreference="L134" drawlabel="true" applyint="true" applyrational="true" applyexponent="false">
<Input><Text-field style="Text" layout="Normal"><Equation executable="true" style="2D Math" input-equation="h := `mod`(Fq*g, q); 1; GLR(f, g, h, q)" display="LUklbXJvd0c2Iy9JK21vZHVsZW5hbWVHNiJJLFR5cGVzZXR0aW5nR0koX3N5c2xpYkdGJzY1LUkjbWlHRiQ2JlEiaEYnLyUnaXRhbGljR1EldHJ1ZUYnLyUwZm9udF9zdHlsZV9uYW1lR1EpMkR+SW5wdXRGJy8lLG1hdGh2YXJpYW50R1EnaXRhbGljRictSSNtb0dGJDYuUSomY29sb25lcTtGJ0YyL0Y2USdub3JtYWxGJy8lJmZlbmNlR1EmZmFsc2VGJy8lKnNlcGFyYXRvckdGQC8lKXN0cmV0Y2h5R0ZALyUqc3ltbWV0cmljR0ZALyUobGFyZ2VvcEdGQC8lLm1vdmFibGVsaW1pdHNHRkAvJSdhY2NlbnRHRkAvJSdsc3BhY2VHUSwwLjI3Nzc3NzhlbUYnLyUncnNwYWNlR0ZPLUYsNiZRI0ZxRidGL0YyRjUtRjk2LlEnJnNkb3Q7RidGMkY8Rj5GQUZDRkVGR0ZJRksvRk5RJjAuMGVtRicvRlFGWS1GLDYmUSJnRidGL0YyRjUtRjk2LlEifkYnRjJGPEY+RkFGQ0ZFRkdGSUZLRlhGWi1GOTYwUSRtb2RGJy8lJWJvbGRHRjFGMi9GNlElYm9sZEYnLyUrZm9udHdlaWdodEdGYW9GPkZBRkNGRUZHRklGS0ZYRlpGaG4tRiw2JlEicUYnRi9GMkY1LUY5Ni5RIjtGJ0YyRjxGPi9GQkYxRkNGRUZHRklGS0ZYRlAtSSdtc3BhY2VHRiQ2Ji8lJ2hlaWdodEdRJjAuMGV4RicvJSZ3aWR0aEdGWS8lJmRlcHRoR0ZgcC8lKmxpbmVicmVha0dRKG5ld2xpbmVGJy1GXHA2JkZecEZhcEZjcC9GZnBRJWF1dG9GJy1GLDYmUSRHTFJGJ0YvRjJGNS1JKG1mZW5jZWRHRiQ2JS1GIzYrLUYsNiZRImZGJ0YvRjJGNS1GOTYuUSIsRidGMkY8Rj5Gam9GQ0ZFRkdGSUZLRlgvRlFRLDAuMzMzMzMzM2VtRidGZW5GZ3FGK0ZncUZkby8lK2V4ZWN1dGFibGVHRkBGPEYyRjwtRiw2I1EhRidGaHBGXnJGXHJGPA==">QyU+SSJoRzYiLUkkbW9kR0YlNiQqJkkjRnFHRiUiIiJJImdHRiVGK0kicUdGJUYrLUkkR0xSR0YlNiZJImZHRiVGLEYkRi0=</Equation></Text-field>
</Input>
<Output><Text-field style="2D Output" layout="Maple Output"><Equation executable="false" style="2D Output" display="LUkjbW5HNiMvSSttb2R1bGVuYW1lRzYiSSxUeXBlc2V0dGluZ0dJKF9zeXNsaWJHRic2JFE5NDE3OTIzMDIyNDk1MzA1MTAzMjg3NjYzRicvJSxtYXRodmFyaWFudEdRJ25vcm1hbEYn">Ijlqd0cuXkkmXEFJI3pU</Equation></Text-field>
</Output>
<Output><Text-field style="2D Output" layout="Maple Output"><Equation executable="false" style="2D Output" display="LUkjbW5HNiMvSSttb2R1bGVuYW1lRzYiSSxUeXBlc2V0dGluZ0dJKF9zeXNsaWJHRic2JFEiMEYnLyUsbWF0aHZhcmlhbnRHUSdub3JtYWxGJw==">IiIh</Equation></Text-field>
</Output>
<Output><Text-field style="2D Output" layout="Maple Output"><Equation executable="false" style="2D Output" display="LUkobWFjdGlvbkc2Iy9JK21vZHVsZW5hbWVHNiJJLFR5cGVzZXR0aW5nR0koX3N5c2xpYkdGJzYlLUkobWZlbmNlZEdGJDYoLUklbXJvd0dGJDYmLUknbXRhYmxlR0YkNjYtSSRtdHJHRiQ2Ki1JJG10ZEdGJDYoLUkjbW5HRiQ2JFErMTEzMzk1ODExN0YnLyUsbWF0aHZhcmlhbnRHUSdub3JtYWxGJy8lKXJvd2FsaWduR1EhRicvJSxjb2x1bW5hbGlnbkdGQy8lK2dyb3VwYWxpZ25HRkMvJShyb3dzcGFuR1EiMUYnLyUrY29sdW1uc3BhbkdGSi1GODYoLUY7NiRRLTQ1OTQ1OTMzOTUxOEYnRj5GQUZERkZGSEZLLUY4NigtRjs2JFEsMjY5NjAzMTY1NTNGJ0Y+RkFGREZGRkhGS0ZNLUY4NigtRjs2JFEtODkxOTU4MzYyNDgzRidGPkZBRkRGRkZIRktGQUZERkYtRjU2Ki1GODYoLUY7NiRRLzQ0NzI4MDU5MjAxMjA1RidGPkZBRkRGRkZIRkstRjg2KC1GOzYkUS04OTQ1NjEyMDYzMDZGJ0Y+RkFGREZGRkhGSy1GODYoLUY7NiRRLjI2ODM2ODM1NTMzODNGJ0Y+RkFGREZGRkhGS0Zdby1GODYoLUY7NiRRLTg5NDU2MTE0MDc3MUYnRj5GQUZERkZGSEZLRkFGREZGLyUmYWxpZ25HUSVheGlzRicvRkJRKWJhc2VsaW5lRicvRkVRJnJpZ2h0RicvRkdRJ3xmcmxlZnR8aHJGJy8lL2FsaWdubWVudHNjb3BlR1EldHJ1ZUYnLyUsY29sdW1ud2lkdGhHUSVhdXRvRicvJSZ3aWR0aEdGanAvJStyb3dzcGFjaW5nR1EmMS4wZXhGJy8lLmNvbHVtbnNwYWNpbmdHUSYwLjhlbUYnLyUpcm93bGluZXNHUSVub25lRicvJSxjb2x1bW5saW5lc0dGZXEvJSZmcmFtZUdGZXEvJS1mcmFtZXNwYWNpbmdHUSwwLjRlbX4wLjVleEYnLyUqZXF1YWxyb3dzR1EmZmFsc2VGJy8lLWVxdWFsY29sdW1uc0dGX3IvJS1kaXNwbGF5c3R5bGVHRl9yLyUlc2lkZUdGYnAvJTBtaW5sYWJlbHNwYWNpbmdHRmJxLyUrZm9yZWdyb3VuZEdRKFswLDAsMF1GJy8lKXJlYWRvbmx5R0ZfckY+Rj4vSSttc2VtYW50aWNzR0YkUSdNYXRyaXhGJy8lJW9wZW5HUSJbRicvJSZjbG9zZUdRIl1GJ0Zdcy8lK2FjdGlvbnR5cGVHUS5ydGFibGVhZGRyZXNzRicvJSlydGFibGVpZEdRNTE4NDQ2NzQ2NzEyOTQwOTA3MzI2Ric=">LUknTWF0cml4RzYkJSpwcm90ZWN0ZWRHSShfc3lzbGliRzYiNiMvSSQlaWRHRiciNUV0ITQlSHJZblc9</Equation></Text-field>
</Output>
</Group></Presentation-Block><Presentation-Block>
<Group view="presentation" hide-input="false" hide-output="false" inline-output="false" labelreference="L124" drawlabel="true" applyint="true" applyrational="true" applyexponent="false">
<Input><Text-field style="Text" layout="Normal"><Equation executable="true" style="2D Math" input-equation="counter" display="LUklbXJvd0c2Iy9JK21vZHVsZW5hbWVHNiJJLFR5cGVzZXR0aW5nR0koX3N5c2xpYkdGJzYlLUkjbWlHRiQ2JlEoY291bnRlckYnLyUnaXRhbGljR1EldHJ1ZUYnLyUwZm9udF9zdHlsZV9uYW1lR1EpMkR+SW5wdXRGJy8lLG1hdGh2YXJpYW50R1EnaXRhbGljRicvJStleGVjdXRhYmxlR1EmZmFsc2VGJy9GNlEnbm9ybWFsRic=">SShjb3VudGVyRzYi</Equation></Text-field>
</Input>
<Output><Text-field style="2D Output" layout="Maple Output"><Equation executable="false" style="2D Output" display="LUkjbW5HNiMvSSttb2R1bGVuYW1lRzYiSSxUeXBlc2V0dGluZ0dJKF9zeXNsaWJHRic2JFEjMThGJy8lLG1hdGh2YXJpYW50R1Enbm9ybWFsRic=">IiM9</Equation></Text-field>
</Output>
</Group></Presentation-Block><Presentation-Block>
<Group view="presentation" hide-input="false" hide-output="false" inline-output="false" labelreference="L126" drawlabel="true" applyint="true" applyrational="true" applyexponent="false">
<Input><Text-field style="Text" layout="Normal"><Equation executable="true" style="2D Math" input-equation="maxF := max(result[1, 1 .. ColumnDimension(result)])" display="LUklbXJvd0c2Iy9JK21vZHVsZW5hbWVHNiJJLFR5cGVzZXR0aW5nR0koX3N5c2xpYkdGJzYnLUkjbWlHRiQ2I1EhRictRiM2KC1GLDYmUSVtYXhGRicvJSdpdGFsaWNHUSV0cnVlRicvJTBmb250X3N0eWxlX25hbWVHUSkyRH5JbnB1dEYnLyUsbWF0aHZhcmlhbnRHUSdpdGFsaWNGJy1JI21vR0YkNi5RKiZjb2xvbmVxO0YnRjcvRjtRJ25vcm1hbEYnLyUmZmVuY2VHUSZmYWxzZUYnLyUqc2VwYXJhdG9yR0ZFLyUpc3RyZXRjaHlHRkUvJSpzeW1tZXRyaWNHRkUvJShsYXJnZW9wR0ZFLyUubW92YWJsZWxpbWl0c0dGRS8lJ2FjY2VudEdGRS8lJ2xzcGFjZUdRLDAuMjc3Nzc3OGVtRicvJSdyc3BhY2VHRlQtRiw2JlEkbWF4RicvRjVGRUY3RkEtSShtZmVuY2VkR0YkNiUtRiM2Ji1GLDYmUSdyZXN1bHRGJ0Y0RjdGOi1GZm42Jy1GIzYqLUkjbW5HRiQ2JVEiMUYnRjdGQS1GPjYuUSIsRidGN0ZBRkMvRkdGNkZIRkpGTEZORlAvRlNRJjAuMGVtRicvRlZRLDAuMzMzMzMzM2VtRidGYW8tRj42LlEjLi5GJ0Y3RkFGQ0ZGRkhGSkZMRk5GUC9GU1EsMC4yMjIyMjIyZW1GJy9GVkZqby1GIzYmLUYsNiZRMENvbHVtbkRpbWVuc2lvbkYnRjRGN0Y6LUZmbjYlLUYjNiVGam4vJStleGVjdXRhYmxlR0ZFRkFGN0ZBRlxxRkFGK0ZccUZBRjdGQS8lJW9wZW5HUSJbRicvJSZjbG9zZUdRIl1GJ0ZccUZBRjdGQUZccUZBRitGXHFGQQ==">PkklbWF4Rkc2Ii1JJG1heEclKnByb3RlY3RlZEc2IyZJJ3Jlc3VsdEdGJDYkIiIiO0YsLUkwQ29sdW1uRGltZW5zaW9uR0YkNiNGKg==</Equation></Text-field>
</Input>
<Output><Text-field style="2D Output" layout="Maple Output"><Equation executable="false" style="2D Output" display="LUkjbW5HNiMvSSttb2R1bGVuYW1lRzYiSSxUeXBlc2V0dGluZ0dJKF9zeXNsaWJHRic2JFEtODkxOTU4MzYyNDgzRicvJSxtYXRodmFyaWFudEdRJ25vcm1hbEYn">Ii0kW2kkZT4qKQ==</Equation></Text-field>
</Output>
</Group></Presentation-Block><Presentation-Block>
<Group view="presentation" hide-input="false" hide-output="false" inline-output="false" labelreference="L127" drawlabel="true" applyint="true" applyrational="true" applyexponent="false">
<Input><Text-field style="Text" layout="Normal"><Equation executable="true" style="2D Math" input-equation="minG := min(result[2, 1 .. LinearAlgebra:-ColumnDimension(result)])" display="LUklbXJvd0c2Iy9JK21vZHVsZW5hbWVHNiJJLFR5cGVzZXR0aW5nR0koX3N5c2xpYkdGJzYnLUkjbWlHRiQ2I1EhRictRiM2KC1GLDYmUSVtaW5HRicvJSdpdGFsaWNHUSV0cnVlRicvJTBmb250X3N0eWxlX25hbWVHUSkyRH5JbnB1dEYnLyUsbWF0aHZhcmlhbnRHUSdpdGFsaWNGJy1JI21vR0YkNi5RKiZjb2xvbmVxO0YnRjcvRjtRJ25vcm1hbEYnLyUmZmVuY2VHUSZmYWxzZUYnLyUqc2VwYXJhdG9yR0ZFLyUpc3RyZXRjaHlHRkUvJSpzeW1tZXRyaWNHRkUvJShsYXJnZW9wR0ZFLyUubW92YWJsZWxpbWl0c0dGRS8lJ2FjY2VudEdGRS8lJ2xzcGFjZUdRLDAuMjc3Nzc3OGVtRicvJSdyc3BhY2VHRlQtRiw2JlEkbWluRicvRjVGRUY3RkEtSShtZmVuY2VkR0YkNiUtRiM2Ji1GLDYmUSdyZXN1bHRGJ0Y0RjdGOi1GZm42Jy1GIzYqLUkjbW5HRiQ2JVEiMkYnRjdGQS1GPjYuUSIsRidGN0ZBRkMvRkdGNkZIRkpGTEZORlAvRlNRJjAuMGVtRicvRlZRLDAuMzMzMzMzM2VtRictRmJvNiVRIjFGJ0Y3RkEtRj42LlEjLi5GJ0Y3RkFGQ0ZGRkhGSkZMRk5GUC9GU1EsMC4yMjIyMjIyZW1GJy9GVkZqby1GLDYmUTBDb2x1bW5EaW1lbnNpb25GJ0Y0RjdGOi1GZm42JS1GIzYlRmpuLyUrZXhlY3V0YWJsZUdGRUZBRjdGQUZdcUZBRjdGQS8lJW9wZW5HUSJbRicvJSZjbG9zZUdRIl1GJ0ZdcUZBRjdGQUZdcUZBRitGXXFGQQ==">PkklbWluR0c2Ii1JJG1pbkclKnByb3RlY3RlZEc2IyZJJ3Jlc3VsdEdGJDYkIiIjOyIiIi1JMENvbHVtbkRpbWVuc2lvbkc2JC9JK21vZHVsZW5hbWVHRiRJLkxpbmVhckFsZ2VicmFHNiRGJ0koX3N5c2xpYkdGJEYnNiNGKg==</Equation></Text-field>
</Input>
<Output><Text-field style="2D Output" layout="Maple Output"><Equation executable="false" style="2D Output" display="LUkjbW5HNiMvSSttb2R1bGVuYW1lRzYiSSxUeXBlc2V0dGluZ0dJKF9zeXNsaWJHRic2JFEtODk0NTYxMTQwNzcxRicvJSxtYXRodmFyaWFudEdRJ25vcm1hbEYn">Ii1yMjloWCop</Equation></Text-field>
</Output>
</Group></Presentation-Block><Presentation-Block>
<Group view="presentation" hide-input="false" hide-output="false" inline-output="false" labelreference="L138" drawlabel="true" applyint="true" applyrational="true" applyexponent="false">
<Input><Text-field style="Text" layout="Normal"><Equation executable="true" style="2D Math" input-equation="rmin := ceil((g*maxF+q)/minG)" display="LUklbXJvd0c2Iy9JK21vZHVsZW5hbWVHNiJJLFR5cGVzZXR0aW5nR0koX3N5c2xpYkdGJzYoLUkjbWlHRiQ2JlElcm1pbkYnLyUnaXRhbGljR1EldHJ1ZUYnLyUwZm9udF9zdHlsZV9uYW1lR1EpMkR+SW5wdXRGJy8lLG1hdGh2YXJpYW50R1EnaXRhbGljRictSSNtb0dGJDYuUSomY29sb25lcTtGJ0YyL0Y2USdub3JtYWxGJy8lJmZlbmNlR1EmZmFsc2VGJy8lKnNlcGFyYXRvckdGQC8lKXN0cmV0Y2h5R0ZALyUqc3ltbWV0cmljR0ZALyUobGFyZ2VvcEdGQC8lLm1vdmFibGVsaW1pdHNHRkAvJSdhY2NlbnRHRkAvJSdsc3BhY2VHUSwwLjI3Nzc3NzhlbUYnLyUncnNwYWNlR0ZPLUYsNiZRJWNlaWxGJy9GMEZARjJGPC1JKG1mZW5jZWRHRiQ2JS1GIzYlLUkmbWZyYWNHRiQ2KC1GIzYoLUYsNiZRInFGJ0YvRjJGNS1GOTYuUSIrRidGMkY8Rj5GQUZDRkVGR0ZJRksvRk5RLDAuMjIyMjIyMmVtRicvRlFGYW8tRiw2JlEiZ0YnRi9GMkY1LUY5Ni5RJyZzZG90O0YnRjJGPEY+RkFGQ0ZFRkdGSUZLL0ZOUSYwLjBlbUYnL0ZRRmpvLUYsNiZRJW1heEZGJ0YvRjJGNUY8LUYjNiUtRiw2JlElbWluR0YnRi9GMkY1Ri9GNS8lLmxpbmV0aGlja25lc3NHUSIxRicvJStkZW5vbWFsaWduR1EnY2VudGVyRicvJSludW1hbGlnbkdGaXAvJSliZXZlbGxlZEdGQC8lK2V4ZWN1dGFibGVHRkBGPEYyRjxGXnFGPA==">Pkklcm1pbkc2Ii1JJWNlaWxHNiQlKnByb3RlY3RlZEdJKF9zeXNsaWJHRiQ2IyomLCYqJkkiZ0dGJCIiIkklbWF4RkdGJEYvRi9JInFHRiRGL0YvSSVtaW5HR0YkISIi</Equation></Text-field>
</Input>
<Output><Text-field style="2D Output" layout="Maple Output"><Equation executable="false" style="2D Output" display="LUkjbW5HNiMvSSttb2R1bGVuYW1lRzYiSSxUeXBlc2V0dGluZ0dJKF9zeXNsaWJHRic2JFEuMTM1MTQxNzgzMjY5MEYnLyUsbWF0aHZhcmlhbnRHUSdub3JtYWxGJw==">Ii4hcEt5VF44</Equation></Text-field>
</Output>
</Group></Presentation-Block><Presentation-Block>
<Group view="presentation" hide-input="false" hide-output="false" inline-output="false" labelreference="L168" drawlabel="true" applyint="true" applyrational="true" applyexponent="false">
<Input><Text-field style="Text" layout="Normal"><Equation executable="true" style="2D Math" input-equation="rmax := floor(q/g-f)" display="LUklbXJvd0c2Iy9JK21vZHVsZW5hbWVHNiJJLFR5cGVzZXR0aW5nR0koX3N5c2xpYkdGJzYoLUkjbWlHRiQ2JVElcm1heEYnLyUnaXRhbGljR1EldHJ1ZUYnLyUsbWF0aHZhcmlhbnRHUSdpdGFsaWNGJy1JI21vR0YkNi1RKiZjb2xvbmVxO0YnL0YzUSdub3JtYWxGJy8lJmZlbmNlR1EmZmFsc2VGJy8lKnNlcGFyYXRvckdGPS8lKXN0cmV0Y2h5R0Y9LyUqc3ltbWV0cmljR0Y9LyUobGFyZ2VvcEdGPS8lLm1vdmFibGVsaW1pdHNHRj0vJSdhY2NlbnRHRj0vJSdsc3BhY2VHUSwwLjI3Nzc3NzhlbUYnLyUncnNwYWNlR0ZMLUYsNiVRJmZsb29yRicvRjBGPUY5LUkobWZlbmNlZEdGJDYkLUYjNictSSZtZnJhY0dGJDYoLUYsNiVRInFGJ0YvRjItRiM2JS1GLDYlUSJnRidGL0YyRi9GMi8lLmxpbmV0aGlja25lc3NHUSIxRicvJStkZW5vbWFsaWduR1EnY2VudGVyRicvJSludW1hbGlnbkdGYm8vJSliZXZlbGxlZEdGPS1GNjYtUSgmbWludXM7RidGOUY7Rj5GQEZCRkRGRkZIL0ZLUSwwLjIyMjIyMjJlbUYnL0ZORltwLUYsNiVRImZGJ0YvRjIvJStleGVjdXRhYmxlR0Y9RjlGOUZgcEY5">Pkklcm1heEc2Ii1JJmZsb29yRzYkJSpwcm90ZWN0ZWRHSShfc3lzbGliR0YkNiMsJiomSSJxR0YkIiIiSSJnR0YkISIiRi5JImZHRiRGMA==</Equation></Text-field>
</Input>
<Output><Text-field style="2D Output" layout="Maple Output"><Equation executable="false" style="2D Output" display="LUkjbW5HNiMvSSttb2R1bGVuYW1lRzYiSSxUeXBlc2V0dGluZ0dJKF9zeXNsaWJHRic2JFE1MTg0NDcwMjQyMDE1NjM1OTMxMDRGJy8lLG1hdGh2YXJpYW50R1Enbm9ybWFsRic=">IjUvSmZqOj9DcVc9</Equation></Text-field>
</Output>
</Group></Presentation-Block><Presentation-Block>
<Group view="presentation" hide-input="false" hide-output="false" inline-output="false" labelreference="L139" drawlabel="true" applyint="true" applyrational="true" applyexponent="false">
<Input><Text-field style="Text" layout="Normal"><Equation executable="true" style="2D Math" input-equation="max(trunc(alpha*2^((1/2)*qLen)), rmin)" display="LUklbXJvd0c2Iy9JK21vZHVsZW5hbWVHNiJJLFR5cGVzZXR0aW5nR0koX3N5c2xpYkdGJzYnLUkjbWlHRiQ2JlEkbWF4RicvJSdpdGFsaWNHUSZmYWxzZUYnLyUwZm9udF9zdHlsZV9uYW1lR1EpMkR+SW5wdXRGJy8lLG1hdGh2YXJpYW50R1Enbm9ybWFsRictSShtZmVuY2VkR0YkNiUtRiM2KC1GLDYmUSZ0cnVuY0YnRi9GMkY1LUY5NiUtRiM2Jy1GLDYmUSZhbHBoYUYnRi9GMkY1LUkjbW9HRiQ2LlEnJnNkb3Q7RidGMkY1LyUmZmVuY2VHRjEvJSpzZXBhcmF0b3JHRjEvJSlzdHJldGNoeUdGMS8lKnN5bW1ldHJpY0dGMS8lKGxhcmdlb3BHRjEvJS5tb3ZhYmxlbGltaXRzR0YxLyUnYWNjZW50R0YxLyUnbHNwYWNlR1EmMC4wZW1GJy8lJ3JzcGFjZUdGZW4tSSVtc3VwR0YkNiUtSSNtbkdGJDYlUSIyRidGMkY1LUYjNiYtSSZtZnJhY0dGJDYoLUYsNiZRJXFMZW5GJy9GMFEldHJ1ZUYnRjIvRjZRJ2l0YWxpY0YnLUYjNiVGW29GZ29GaW8vJS5saW5ldGhpY2tuZXNzR1EiMUYnLyUrZGVub21hbGlnbkdRJ2NlbnRlckYnLyUpbnVtYWxpZ25HRmJwLyUpYmV2ZWxsZWRHRjEtRiw2I1EhRidGZ29GaW8vJTFzdXBlcnNjcmlwdHNoaWZ0R1EiMEYnLyUrZXhlY3V0YWJsZUdGMUY1RjJGNS1GSDYuUSIsRidGMkY1RksvRk5GaG9GT0ZRRlNGVUZXRlkvRmduUSwwLjMzMzMzMzNlbUYnLUYsNiZRJXJtaW5GJ0Znb0YyRmlvRl1xRjVGMkY1RmdwRl1xRjU=">LUkkbWF4RyUqcHJvdGVjdGVkRzYkLUkmdHJ1bmNHRiQ2IyomSSZhbHBoYUc2IiIiIikiIiMsJEklcUxlbkdGKyNGLEYuRixJJXJtaW5HRis=</Equation></Text-field>
</Input>
<Output><Text-field style="2D Output" layout="Maple Output"><Equation executable="false" style="2D Output" display="LUkjbW5HNiMvSSttb2R1bGVuYW1lRzYiSSxUeXBlc2V0dGluZ0dJKF9zeXNsaWJHRic2JFEuMTM1MTQxNzgzMjY5MEYnLyUsbWF0aHZhcmlhbnRHUSdub3JtYWxGJw==">Ii4hcEt5VF44</Equation></Text-field>
</Output>
</Group></Presentation-Block><Presentation-Block>
<Group view="presentation" hide-input="false" hide-output="false" inline-output="false" labelreference="L169" drawlabel="true" applyint="true" applyrational="true" applyexponent="false">
<Input><Text-field style="Text" layout="Normal"><Equation executable="true" style="2D Math" input-equation="is(rmax &gt; 2*max(trunc(alpha*2^((1/2)*qLen)), rmin))" display="LUklbXJvd0c2Iy9JK21vZHVsZW5hbWVHNiJJLFR5cGVzZXR0aW5nR0koX3N5c2xpYkdGJzYmLUkjbWlHRiQ2JVEjaXNGJy8lJ2l0YWxpY0dRJXRydWVGJy8lLG1hdGh2YXJpYW50R1EnaXRhbGljRictSShtZmVuY2VkR0YkNiQtRiM2Ki1GLDYlUSVybWF4RidGL0YyLUkjbW9HRiQ2LVEiPkYnL0YzUSdub3JtYWxGJy8lJmZlbmNlR1EmZmFsc2VGJy8lKnNlcGFyYXRvckdGRS8lKXN0cmV0Y2h5R0ZFLyUqc3ltbWV0cmljR0ZFLyUobGFyZ2VvcEdGRS8lLm1vdmFibGVsaW1pdHNHRkUvJSdhY2NlbnRHRkUvJSdsc3BhY2VHUSwwLjI3Nzc3NzhlbUYnLyUncnNwYWNlR0ZULUkjbW5HRiQ2JFEiMkYnRkEtRj42LVEnJnNkb3Q7RidGQUZDRkZGSEZKRkxGTkZQL0ZTUSYwLjBlbUYnL0ZWRmluLUYjNiYtRiw2JlEkbWF4RicvRjBGRS8lMGZvbnRfc3R5bGVfbmFtZUdRKTJEfklucHV0RidGQS1GNjYlLUYjNigtRiw2JlEmdHJ1bmNGJ0Zgb0Zhb0ZBLUY2NiUtRiM2Jy1GLDYmUSZhbHBoYUYnRmBvRmFvRkEtRj42LkZnbkZhb0ZBRkNGRkZIRkpGTEZORlBGaG5Gam4tSSVtc3VwR0YkNiUtRlg2JUZaRmFvRkEtRiM2Ji1JJm1mcmFjR0YkNigtRiw2JlElcUxlbkYnRi9GYW9GMi1GIzYlRmdwRi9GMi8lLmxpbmV0aGlja25lc3NHUSIxRicvJStkZW5vbWFsaWduR1EnY2VudGVyRicvJSludW1hbGlnbkdGaHEvJSliZXZlbGxlZEdGRS1GLDYjUSFGJ0YvRjIvJTFzdXBlcnNjcmlwdHNoaWZ0R1EiMEYnLyUrZXhlY3V0YWJsZUdGRUZBRmFvRkEtRj42LlEiLEYnRmFvRkFGQy9GR0YxRkhGSkZMRk5GUEZobi9GVlEsMC4zMzMzMzMzZW1GJy1GLDYmUSVybWluRidGL0Zhb0YyRmNyRkFGYW9GQUZjckZBRl1yRmNyRkFGQUZjckZB">LUkjaXNHNiQlKnByb3RlY3RlZEdJKF9zeXNsaWJHNiI2Iy1JIj5HRiU2JEklcm1heEdGJywkLUkkbWF4R0YlNiQtSSZ0cnVuY0dGJTYjKiZJJmFscGhhR0YnIiIiKSIiIywkSSVxTGVuR0YnI0Y2RjhGNkklcm1pbkdGJ0Y4</Equation></Text-field>
</Input>
<Output><Text-field style="2D Output" layout="Maple Output"><Equation executable="false" style="2D Output" display="LUkjbWlHNiMvSSttb2R1bGVuYW1lRzYiSSxUeXBlc2V0dGluZ0dJKF9zeXNsaWJHRic2JVEldHJ1ZUYnLyUnaXRhbGljR0YrLyUsbWF0aHZhcmlhbnRHUSdpdGFsaWNGJw==">SSV0cnVlRyUqcHJvdGVjdGVkRw==</Equation></Text-field>
</Output>
</Group></Presentation-Block><Presentation-Block>
<Group view="presentation" hide-input="false" hide-output="false" inline-output="false" labelreference="L140" drawlabel="true" applyint="true" applyrational="true" applyexponent="false">
<Input><Text-field style="Text" layout="Normal"><Equation executable="true" style="2D Math" input-equation="r := rmin+1024;" display="LUklbXJvd0c2Iy9JK21vZHVsZW5hbWVHNiJJLFR5cGVzZXR0aW5nR0koX3N5c2xpYkdGJzYqLUkjbWlHRiQ2JlEickYnLyUnaXRhbGljR1EldHJ1ZUYnLyUwZm9udF9zdHlsZV9uYW1lR1EpMkR+SW5wdXRGJy8lLG1hdGh2YXJpYW50R1EnaXRhbGljRictSSNtb0dGJDYuUSomY29sb25lcTtGJ0YyL0Y2USdub3JtYWxGJy8lJmZlbmNlR1EmZmFsc2VGJy8lKnNlcGFyYXRvckdGQC8lKXN0cmV0Y2h5R0ZALyUqc3ltbWV0cmljR0ZALyUobGFyZ2VvcEdGQC8lLm1vdmFibGVsaW1pdHNHRkAvJSdhY2NlbnRHRkAvJSdsc3BhY2VHUSwwLjI3Nzc3NzhlbUYnLyUncnNwYWNlR0ZPLUYsNiZRJXJtaW5GJ0YvRjJGNS1GOTYuUSIrRidGMkY8Rj5GQUZDRkVGR0ZJRksvRk5RLDAuMjIyMjIyMmVtRicvRlFGWS1JI21uR0YkNiVRJTEwMjRGJ0YyRjwtRjk2LlEiO0YnRjJGPEY+L0ZCRjFGQ0ZFRkdGSUZLL0ZOUSYwLjBlbUYnRlAvJStleGVjdXRhYmxlR0ZARjw=">QyQ+SSJyRzYiLCZJJXJtaW5HRiUiIiIiJUM1RihGKA==</Equation></Text-field>
</Input>
<Output><Text-field style="2D Output" layout="Maple Output"><Equation executable="false" style="2D Output" display="LUkjbW5HNiMvSSttb2R1bGVuYW1lRzYiSSxUeXBlc2V0dGluZ0dJKF9zeXNsaWJHRic2JFEuMTM1MTQxNzgzMzcxNEYnLyUsbWF0aHZhcmlhbnRHUSdub3JtYWxGJw==">Ii45UCR5VF44</Equation></Text-field>
</Output>
</Group></Presentation-Block><Presentation-Block>
<Group view="presentation" hide-input="false" hide-output="false" inline-output="false" labelreference="L141" drawlabel="true" applyint="true" applyrational="true" applyexponent="false">
<Input><Text-field style="Text" layout="Normal"><Equation executable="true" style="2D Math" input-equation="m := 14; -1; is(abs(f*m+g*r) &lt; q)" display="LUklbXJvd0c2Iy9JK21vZHVsZW5hbWVHNiJJLFR5cGVzZXR0aW5nR0koX3N5c2xpYkdGJzYyLUkjbWlHRiQ2JlEibUYnLyUnaXRhbGljR1EldHJ1ZUYnLyUwZm9udF9zdHlsZV9uYW1lR1EpMkR+SW5wdXRGJy8lLG1hdGh2YXJpYW50R1EnaXRhbGljRictSSNtb0dGJDYuUSomY29sb25lcTtGJ0YyL0Y2USdub3JtYWxGJy8lJmZlbmNlR1EmZmFsc2VGJy8lKnNlcGFyYXRvckdGQC8lKXN0cmV0Y2h5R0ZALyUqc3ltbWV0cmljR0ZALyUobGFyZ2VvcEdGQC8lLm1vdmFibGVsaW1pdHNHRkAvJSdhY2NlbnRHRkAvJSdsc3BhY2VHUSwwLjI3Nzc3NzhlbUYnLyUncnNwYWNlR0ZPLUkjbW5HRiQ2JVEjMTRGJ0YyRjwtRjk2LlEiOkYnRjJGPEY+RkFGQ0ZFRkdGSUZLRk1GUC1JJ21zcGFjZUdGJDYmLyUnaGVpZ2h0R1EmMC4wZXhGJy8lJndpZHRoR1EmMC4wZW1GJy8lJmRlcHRoR0Zobi8lKmxpbmVicmVha0dRKG5ld2xpbmVGJy1GWjYmRmZuRmluRlxvL0Zfb1ElYXV0b0YnLUYsNiZRI2lzRidGL0YyRjUtRjk2LlEiKEYnRjJGPC9GP0YxRkEvRkRGMUZFRkdGSUZLL0ZOUSwwLjE2NjY2NjdlbUYnL0ZRRl5wLUkobWZlbmNlZEdGJDYnLUYjNistRiw2JlEickYnRi9GMkY1LUY5Ni5RJyZzZG90O0YnRjJGPEY+RkFGQ0ZFRkdGSUZLL0ZORltvL0ZRRltvLUYsNiZRImdGJ0YvRjJGNS1GOTYuUSIrRidGMkY8Rj5GQUZDRkVGR0ZJRksvRk5RLDAuMjIyMjIyMmVtRicvRlFGZHEtRiw2JlEiZkYnRi9GMkY1RmhwRisvJStleGVjdXRhYmxlR0ZARjxGMkY8LyUlb3BlbkdRInxnckYnLyUmY2xvc2VHRl1yLUY5Ni5RIjxGJ0YyRjxGPkZBRkNGRUZHRklGS0ZNRlAtRiw2JlEicUYnRi9GMkY1LUY5Ni5RIilGJ0YyRjxGW3BGQUZccEZFRkdGSUZLRl1wRl9wLUYsNiNRIUYnRmlyRmlxRjw=">QyU+SSJtRzYiIiM5ISIiLUkjaXNHNiQlKnByb3RlY3RlZEdJKF9zeXNsaWJHRiU2IzItSSRhYnNHRis2IywmKiZJImZHRiUiIiJGJEY1RjUqJkkiZ0dGJUY1SSJyR0YlRjVGNUkicUdGJQ==</Equation></Text-field>
</Input>
<Output><Text-field style="2D Output" layout="Maple Output"><Equation executable="false" style="2D Output" display="LUkjbWlHNiMvSSttb2R1bGVuYW1lRzYiSSxUeXBlc2V0dGluZ0dJKF9zeXNsaWJHRic2JVEldHJ1ZUYnLyUnaXRhbGljR0YrLyUsbWF0aHZhcmlhbnRHUSdpdGFsaWNGJw==">SSV0cnVlRyUqcHJvdGVjdGVkRw==</Equation></Text-field>
</Output>
</Group></Presentation-Block><Presentation-Block>
<Group view="presentation" hide-input="false" hide-output="false" inline-output="false" labelreference="L173" drawlabel="true" applyint="true" applyrational="true" applyexponent="false">
<Input><Text-field style="Text" layout="Normal"><Equation executable="true" style="2D Math" input-equation="F1 := result[1, 1]:" display="LUklbXJvd0c2Iy9JK21vZHVsZW5hbWVHNiJJLFR5cGVzZXR0aW5nR0koX3N5c2xpYkdGJzZZLUkjbWlHRiQ2JlEjRjFGJy8lJ2l0YWxpY0dRJXRydWVGJy8lMGZvbnRfc3R5bGVfbmFtZUdRKTJEfklucHV0RicvJSxtYXRodmFyaWFudEdRJ2l0YWxpY0YnLUkjbW9HRiQ2LlEqJmNvbG9uZXE7RidGMi9GNlEnbm9ybWFsRicvJSZmZW5jZUdRJmZhbHNlRicvJSpzZXBhcmF0b3JHRkAvJSlzdHJldGNoeUdGQC8lKnN5bW1ldHJpY0dGQC8lKGxhcmdlb3BHRkAvJS5tb3ZhYmxlbGltaXRzR0ZALyUnYWNjZW50R0ZALyUnbHNwYWNlR1EsMC4yNzc3Nzc4ZW1GJy8lJ3JzcGFjZUdGTy1GLDYmUSdyZXN1bHRGJ0YvRjJGNS1JKG1mZW5jZWRHRiQ2Jy1GIzYnLUkjbW5HRiQ2JVEiMUYnRjJGPC1GOTYuUSIsRidGMkY8Rj4vRkJGMUZDRkVGR0ZJRksvRk5RJjAuMGVtRicvRlFRLDAuMzMzMzMzM2VtRidGWi8lK2V4ZWN1dGFibGVHRkBGPEYyRjwvJSVvcGVuR1EiW0YnLyUmY2xvc2VHUSJdRictRjk2LlEiOkYnRjJGPEY+RkFGQ0ZFRkdGSUZLRk1GUC1GLDYmUSNGMkYnRi9GMkY1RjhGUi1GVjYnLUYjNidGWkZobi1GZW42JVEiMkYnRjJGPEZgb0Y8RjJGPEZib0Zlb0Zoby1GLDYmUSNGM0YnRi9GMkY1RjhGUi1GVjYnLUYjNidGWkZobi1GZW42JVEiM0YnRjJGPEZgb0Y8RjJGPEZib0Zlb0Zoby1GLDYmUSNGNEYnRi9GMkY1RjhGUi1GVjYnLUYjNidGWkZobi1GZW42JVEiNEYnRjJGPEZgb0Y8RjJGPEZib0Zlb0Zoby1GLDYmUSNGNUYnRi9GMkY1RjhGUi1GVjYnLUYjNidGWkZobi1GZW42JVEiNUYnRjJGPEZgb0Y8RjJGPEZib0Zlb0Zoby1JJ21zcGFjZUdGJDYmLyUnaGVpZ2h0R1EmMC4wZXhGJy8lJndpZHRoR0Zdby8lJmRlcHRoR0Zoci8lKmxpbmVicmVha0dRKG5ld2xpbmVGJy1GOTYuUSJ+RidGMkY8Rj5GQUZDRkVGR0ZJRktGXG8vRlFGXW8tRiw2JlEjRzFGJ0YvRjJGNUY4RlItRlY2Jy1GIzYnRmJwRmhuRlpGYG9GPEYyRjxGYm9GZW9GaG8tRiw2JlEjRzJGJ0YvRjJGNUY4RlItRlY2Jy1GIzYnRmJwRmhuRmJwRmBvRjxGMkY8RmJvRmVvRmhvLUYsNiZRI0czRidGL0YyRjVGOEZSLUZWNictRiM2J0ZicEZobkZccUZgb0Y8RjJGPEZib0Zlb0Zoby1GLDYmUSNHNEYnRi9GMkY1RjhGUi1GVjYnLUYjNidGYnBGaG5GZnFGYG9GPEYyRjxGYm9GZW9GaG8tRiw2JlEjRzVGJ0YvRjJGNUY4RlItRlY2Jy1GIzYnRmJwRmhuRmByRmBvRjxGMkY8RmJvRmVvRmhvLUYsNiNRIUYnRmBvRjw=">QzY+SSNGMUc2IiZJJ3Jlc3VsdEdGJTYkIiIiRikhIiI+SSNGMkdGJSZGJzYkRikiIiNGKj5JI0YzR0YlJkYnNiRGKSIiJEYqPkkjRjRHRiUmRic2JEYpIiIlRio+SSNGNUdGJSZGJzYkRikiIiZGKj5JI0cxR0YlJkYnNiRGL0YpRio+SSNHMkdGJSZGJzYkRi9GL0YqPkkjRzNHRiUmRic2JEYvRjRGKj5JI0c0R0YlJkYnNiRGL0Y5Rio+SSNHNUdGJSZGJzYkRi9GPkYq</Equation></Text-field>
</Input>
</Group>
<Group view="presentation" hide-input="false" hide-output="false" inline-output="false" labelreference="L142" drawlabel="true" applyint="true" applyrational="true" applyexponent="false">
<Input><Text-field style="Text" layout="Normal"><Equation executable="true" style="2D Math" input-equation="" display="LUklbXJvd0c2Iy9JK21vZHVsZW5hbWVHNiJJLFR5cGVzZXR0aW5nR0koX3N5c2xpYkdGJzYlLUkjbWlHRiQ2I1EhRicvJStleGVjdXRhYmxlR1EmZmFsc2VGJy8lLG1hdGh2YXJpYW50R1Enbm9ybWFsRic=">LUklbXJvd0c2Iy9JK21vZHVsZW5hbWVHNiJJLFR5cGVzZXR0aW5nR0koX3N5c2xpYkdGJzYjLUkjbWlHRiQ2I1EhRic=</Equation><Equation executable="true" style="2D Math" input-equation="" display="LUklbXJvd0c2Iy9JK21vZHVsZW5hbWVHNiJJLFR5cGVzZXR0aW5nR0koX3N5c2xpYkdGJzYlLUkjbWlHRiQ2I1EhRicvJStleGVjdXRhYmxlR1EmZmFsc2VGJy8lLG1hdGh2YXJpYW50R1Enbm9ybWFsRic=">JSFH</Equation></Text-field>
</Input>
</Group></Presentation-Block><Presentation-Block>
<Group view="presentation" hide-input="false" hide-output="false" inline-output="false" labelreference="L199" drawlabel="true" applyint="true" applyrational="true" applyexponent="false">
<Input><Text-field style="Text" layout="Normal"><Equation executable="true" style="2D Math" input-equation="is(abs(F1*m+G1*r) &lt; q or abs(F2*m+G2*r) &lt; q or abs(F3*m+G3*r) &lt; q or abs(F4*m+G4*r) &lt; q or abs(F5*m+G5*r) &lt; q)" display="LUklbXJvd0c2Iy9JK21vZHVsZW5hbWVHNiJJLFR5cGVzZXR0aW5nR0koX3N5c2xpYkdGJzZcby1JI21pR0YkNidRI2lzRicvJSVzaXplR1EjMTFGJy8lJ2l0YWxpY0dRJXRydWVGJy8lMGZvbnRfc3R5bGVfbmFtZUdRKTJEfklucHV0RicvJSxtYXRodmFyaWFudEdRJ2l0YWxpY0YnLUkjbW9HRiQ2L1EiKEYnRi9GNS9GOVEnbm9ybWFsRicvJSZmZW5jZUdGNC8lKnNlcGFyYXRvckdRJmZhbHNlRicvJSlzdHJldGNoeUdGNC8lKnN5bW1ldHJpY0dGRS8lKGxhcmdlb3BHRkUvJS5tb3ZhYmxlbGltaXRzR0ZFLyUnYWNjZW50R0ZFLyUnbHNwYWNlR1EsMC4xNjY2NjY3ZW1GJy8lJ3JzcGFjZUdGUi1GPDYvUSJ8Z3JGJ0YvRjVGPy9GQkZFRkNGRkZIRkpGTEZOL0ZRUSwwLjExMTExMTFlbUYnL0ZURlotRiw2J1EickYnRi9GMkY1RjgtRjw2L1EnJnNkb3Q7RidGL0Y1Rj9GWEZDL0ZHRkVGSEZKRkxGTi9GUVEmMC4wZW1GJy9GVEZeby1GLDYnUSNHMUYnRi9GMkY1RjgtRjw2L1EiK0YnRi9GNUY/RlhGQ0Zcb0ZIRkpGTEZOL0ZRUSwwLjIyMjIyMjJlbUYnL0ZURmdvLUYsNidRI0YxRidGL0YyRjVGOEZpbi1GLDYnUSJtRidGL0YyRjVGOEZVLUY8Ni9RIjxGJ0YvRjVGP0ZYRkNGXG9GSEZKRkxGTi9GUVEsMC4yNzc3Nzc4ZW1GJy9GVEZjcC1GLDYnUSJxRidGL0YyRjVGOC1GPDYvUSJ+RidGL0Y1Rj9GWEZDRlxvRkhGSkZMRk5GXW9GX28tRjw2MVEjb3JGJ0YvLyUlYm9sZEdGNEY1L0Y5USVib2xkRicvJStmb250d2VpZ2h0R0ZhcUZYRkNGXG9GSEZKRkxGTkZdb0Zfb0ZocEZVRmZuRmluLUYsNidRI0cyRidGL0YyRjVGOEZjby1GLDYnUSNGMkYnRi9GMkY1RjhGaW5GXHBGVUZfcEZlcEZocEZbcUZocEZVRmZuRmluLUYsNidRI0czRidGL0YyRjVGOEZjby1GLDYnUSNGM0YnRi9GMkY1RjhGaW5GXHBGVUZfcEZlcEZocEZbcUZocC1JKG1mZW5jZWRHRiQ2KC1GIzYrRmZuRmluLUYsNidRI0c0RidGL0YyRjVGOEZjby1GLDYnUSNGNEYnRi9GMkY1RjhGaW5GXHAvJStleGVjdXRhYmxlR0ZFRj9GL0Y1Rj8vJSVvcGVuR0ZXLyUmY2xvc2VHRldGX3BGZXBGaHBGW3FGaHBGVUZmbkZpbi1GLDYnUSNHNUYnRi9GMkY1RjhGY28tRiw2J1EjRjVGJ0YvRjJGNUY4RmluRlxwRlVGX3BGZXAtRjw2L1EiKUYnRi9GNUY/RkFGQ0ZGRkhGSkZMRk5GUEZTRltzRj8=">LUkjaXNHNiQlKnByb3RlY3RlZEdJKF9zeXNsaWJHNiI2IzU1NTUyLUkkYWJzR0YlNiMsJiomSSNGMUdGJyIiIkkibUdGJ0Y0RjQqJkkjRzFHRidGNEkickdGJ0Y0RjRJInFHRicyLUYvNiMsJiomSSNGMkdGJ0Y0RjVGNEY0KiZJI0cyR0YnRjRGOEY0RjRGOTItRi82IywmKiZJI0YzR0YnRjRGNUY0RjQqJkkjRzNHRidGNEY4RjRGNEY5Mi1GLzYjLCYqJkkjRjRHRidGNEY1RjRGNComSSNHNEdGJ0Y0RjhGNEY0RjkyLUYvNiMsJiomSSNGNUdGJ0Y0RjVGNEY0KiZJI0c1R0YnRjRGOEY0RjRGOQ==</Equation></Text-field>
</Input>
<Output><Text-field style="2D Output" layout="Maple Output"><Equation executable="false" style="2D Output" display="LUkjbWlHNiMvSSttb2R1bGVuYW1lRzYiSSxUeXBlc2V0dGluZ0dJKF9zeXNsaWJHRic2JVEmZmFsc2VGJy8lJ2l0YWxpY0dRJXRydWVGJy8lLG1hdGh2YXJpYW50R1EnaXRhbGljRic=">SSZmYWxzZUclKnByb3RlY3RlZEc=</Equation></Text-field>
</Output>
</Group></Presentation-Block><Presentation-Block>
<Group view="presentation" hide-input="false" hide-output="false" inline-output="false" labelreference="L159" drawlabel="true" applyint="true" applyrational="true" applyexponent="false">
<Input><Text-field style="Text" layout="Normal"><Equation executable="true" style="2D Math" input-equation="is(h*rmin &gt; q)" display="LUklbXJvd0c2Iy9JK21vZHVsZW5hbWVHNiJJLFR5cGVzZXR0aW5nR0koX3N5c2xpYkdGJzYmLUkjbWlHRiQ2JVEjaXNGJy8lJ2l0YWxpY0dRJXRydWVGJy8lLG1hdGh2YXJpYW50R1EnaXRhbGljRictSShtZmVuY2VkR0YkNiQtRiM2KS1GLDYlUSJoRidGL0YyLUkjbW9HRiQ2LVEnJnNkb3Q7RicvRjNRJ25vcm1hbEYnLyUmZmVuY2VHUSZmYWxzZUYnLyUqc2VwYXJhdG9yR0ZFLyUpc3RyZXRjaHlHRkUvJSpzeW1tZXRyaWNHRkUvJShsYXJnZW9wR0ZFLyUubW92YWJsZWxpbWl0c0dGRS8lJ2FjY2VudEdGRS8lJ2xzcGFjZUdRJjAuMGVtRicvJSdyc3BhY2VHRlQtRiw2JVElcm1pbkYnRi9GMi1GPjYtUSI+RidGQUZDRkZGSEZKRkxGTkZQL0ZTUSwwLjI3Nzc3NzhlbUYnL0ZWRmhuLUYsNiVRInFGJ0YvRjIvJStleGVjdXRhYmxlR0ZFRkFGQUZdb0ZB">LUkjaXNHNiQlKnByb3RlY3RlZEdJKF9zeXNsaWJHNiI2Iy1JIj5HRiU2JComSSJoR0YnIiIiSSVybWluR0YnRi5JInFHRic=</Equation></Text-field>
</Input>
<Output><Text-field style="2D Output" layout="Maple Output"><Equation executable="false" style="2D Output" display="LUkjbWlHNiMvSSttb2R1bGVuYW1lRzYiSSxUeXBlc2V0dGluZ0dJKF9zeXNsaWJHRic2JVEldHJ1ZUYnLyUnaXRhbGljR0YrLyUsbWF0aHZhcmlhbnRHUSdpdGFsaWNGJw==">SSV0cnVlRyUqcHJvdGVjdGVkRw==</Equation></Text-field>
</Output>
</Group></Presentation-Block><Presentation-Block>
<Group view="presentation" inline-output="false" labelreference="L160" drawlabel="true" applyint="true" applyrational="true" applyexponent="false">
<Input><Text-field style="Text" layout="Normal"><Equation executable="true" style="2D Math" input-equation="" display="LUklbXJvd0c2Iy9JK21vZHVsZW5hbWVHNiJJLFR5cGVzZXR0aW5nR0koX3N5c2xpYkdGJzYlLUkjbWlHRiQ2I1EhRicvJStleGVjdXRhYmxlR1EmZmFsc2VGJy8lLG1hdGh2YXJpYW50R1Enbm9ybWFsRic=">JSFH</Equation></Text-field>
</Input>
</Group></Presentation-Block><Presentation-Block>
<Group view="presentation" inline-output="false" labelreference="L161" drawlabel="true" applyint="true" applyrational="true" applyexponent="false">
<Input><Text-field style="Text" layout="Normal"><Equation executable="true" style="2D Math" input-equation="" display="LUklbXJvd0c2Iy9JK21vZHVsZW5hbWVHNiJJLFR5cGVzZXR0aW5nR0koX3N5c2xpYkdGJzYlLUkjbWlHRiQ2I1EhRicvJStleGVjdXRhYmxlR1EmZmFsc2VGJy8lLG1hdGh2YXJpYW50R1Enbm9ybWFsRic=">JSFH</Equation></Text-field>
</Input>
</Group></Presentation-Block><Presentation-Block>
<Group view="presentation" inline-output="false" labelreference="L162" drawlabel="true" applyint="true" applyrational="true" applyexponent="false">
<Input><Text-field style="Text" layout="Normal"><Equation executable="true" style="2D Math" input-equation="" display="LUklbXJvd0c2Iy9JK21vZHVsZW5hbWVHNiJJLFR5cGVzZXR0aW5nR0koX3N5c2xpYkdGJzYlLUkjbWlHRiQ2I1EhRicvJStleGVjdXRhYmxlR1EmZmFsc2VGJy8lLG1hdGh2YXJpYW50R1Enbm9ybWFsRic=">JSFH</Equation></Text-field>
</Input>
</Group></Presentation-Block><Presentation-Block>
<Group view="presentation" inline-output="false" labelreference="L163" drawlabel="true" applyint="true" applyrational="true" applyexponent="false">
<Input><Text-field style="Text" layout="Normal"><Equation executable="true" style="2D Math" input-equation="" display="LUklbXJvd0c2Iy9JK21vZHVsZW5hbWVHNiJJLFR5cGVzZXR0aW5nR0koX3N5c2xpYkdGJzYlLUkjbWlHRiQ2I1EhRicvJStleGVjdXRhYmxlR1EmZmFsc2VGJy8lLG1hdGh2YXJpYW50R1Enbm9ybWFsRic=">JSFH</Equation></Text-field>
</Input>
</Group></Presentation-Block><Presentation-Block>
<Group view="presentation" inline-output="false" labelreference="L164" drawlabel="true" applyint="true" applyrational="true" applyexponent="false">
<Input><Text-field style="Text" layout="Normal"><Equation executable="true" style="2D Math" input-equation="" display="LUklbXJvd0c2Iy9JK21vZHVsZW5hbWVHNiJJLFR5cGVzZXR0aW5nR0koX3N5c2xpYkdGJzYlLUkjbWlHRiQ2I1EhRicvJStleGVjdXRhYmxlR1EmZmFsc2VGJy8lLG1hdGh2YXJpYW50R1Enbm9ybWFsRic=">JSFH</Equation></Text-field>
</Input>
</Group></Presentation-Block><Presentation-Block>
<Group view="presentation" inline-output="false" labelreference="L165" drawlabel="true" applyint="true" applyrational="true" applyexponent="false">
<Input><Text-field style="Text" layout="Normal"><Equation executable="true" style="2D Math" input-equation="" display="LUklbXJvd0c2Iy9JK21vZHVsZW5hbWVHNiJJLFR5cGVzZXR0aW5nR0koX3N5c2xpYkdGJzYlLUkjbWlHRiQ2I1EhRicvJStleGVjdXRhYmxlR1EmZmFsc2VGJy8lLG1hdGh2YXJpYW50R1Enbm9ybWFsRic=">JSFH</Equation></Text-field>
</Input>
</Group></Presentation-Block><Presentation-Block>
<Group view="presentation" inline-output="false" labelreference="L166" drawlabel="true" applyint="true" applyrational="true" applyexponent="false">
<Input><Text-field style="Text" layout="Normal"><Equation executable="true" style="2D Math" input-equation="" display="LUklbXJvd0c2Iy9JK21vZHVsZW5hbWVHNiJJLFR5cGVzZXR0aW5nR0koX3N5c2xpYkdGJzYlLUkjbWlHRiQ2I1EhRicvJStleGVjdXRhYmxlR1EmZmFsc2VGJy8lLG1hdGh2YXJpYW50R1Enbm9ybWFsRic=">JSFH</Equation></Text-field>
</Input>
</Group></Presentation-Block><Presentation-Block>
<Group view="presentation" inline-output="false" labelreference="L167" drawlabel="true" applyint="true" applyrational="true" applyexponent="false">
<Input><Text-field style="Text" layout="Normal"><Equation executable="true" style="2D Math" input-equation="" display="LUklbXJvd0c2Iy9JK21vZHVsZW5hbWVHNiJJLFR5cGVzZXR0aW5nR0koX3N5c2xpYkdGJzYlLUkjbWlHRiQ2I1EhRicvJStleGVjdXRhYmxlR1EmZmFsc2VGJy8lLG1hdGh2YXJpYW50R1Enbm9ybWFsRic=">JSFH</Equation></Text-field>
</Input>
</Group></Presentation-Block><RTable handle="18446746712940907326">TTdSMApJQVJUQUJMRV9TQVZFLzE4NDQ2NzQ2NzEyOTQwOTA3MzI2WCwlKWFueXRoaW5nRzYiRiVbZ2whIiUhISEjKyIjIiYiKzwiZVI4IiIvMDc/ZiFHWiUiLT0mUiRmJWYlIi0xaj9oWCopIixgbEpncCMiLiRRYE5vJG8jRihGKSItJFtpJGU+KikiLXIyOWhYKilGJQ==</RTable>
</Worksheet>
