# Supplementary material for: NTRU-Like Random Congruential Public-Key Cryptosystem for Wireless Sensor Networks
Source: Sensors (Basel). 2020 Aug 17;20(16):4632. doi: 10.3390/s20164632 (PMC7472001; doi:10.3390/s20164632)
Supplement: Supplementary file 1 [file sensors-20-04632-s001.zip › Supplementary Material/readme.TXT]

Code S1.mw is Maple code of LBRA by GLR,
Table S1.xlsx is RCPKC performance experiments results, 
Table S2.xlsx is NTRU performance experiments results,
Example S1.mw is Maple implementation of Example S1, 
Example S2.mw is Maple implementation of Example S2, 
Example S3.mw is Maple implementation of Example S3, 
Example S4.mw is Maple implementation of Example S4, 
Example S5.mw is Maple implementation of Example S5.

RCPKC source code in C is available in:
https://github.com/anasnet/RCPKC-Project
