# Supplementary material for: NTRU-Like Random Congruential Public-Key Cryptosystem for Wireless Sensor Networks
Source: Sensors (Basel). 2020 Aug 17;20(16):4632. doi: 10.3390/s20164632 (PMC7472001; doi:10.3390/s20164632)
Supplement: Supplementary file 1 [file sensors-20-04632-s001.zip › Supplementary Material/Table S1.xlsx]

## Sheet: 10^3 runs
	Enc.Time(ns)	Dec.Time(ns)
	51300	16800
	9300	13700
	9300	14100
	9200	13500
	9000	13600
	9500	14400
	9000	13100
	8800	13500
	9700	14300
	9300	15000
	8800	10700
	8600	13200
	7400	13200
	8200	14200
	7900	12600
	8700	12900
	8400	12600
	8300	12600
	8600	15000
	5300	7800
	4800	7700
	4800	7700
	4800	7700
	4900	7700
	4900	7600
	5000	11300
	5000	7800
	4900	7900
	4900	7700
	4900	7600
	4800	7600
	4800	7600
	4900	7700
	5100	7700
	5000	7700
	4900	7700
	4800	7700
	4800	7600
	5000	7700
	5000	7700
	4900	7700
	4900	7600
	4900	7600
	4800	7700
	5000	7600
	4900	7700
	18800	7700
	4600	7600
	4700	7300
	4800	7500
	4800	7500
	4800	7600
	4800	7500
	4700	7500
	4900	7500
	4700	7400
	4800	7400
	4800	12800
	5000	7500
	4900	7600
	4900	7400
	4800	7500
	4800	7700
	4800	7400
	4700	7900
	4700	8000
	5100	7700
	4700	7500
	4800	7400
	4900	7600
	4800	7500
	4900	7500
	4800	7400
	5600	8000
	4900	7700
	5000	7800
	5000	8000
	5300	7800
	5000	21900
	4800	7400
	4700	7700
	4800	8400
	4800	8100
	5600	11000
	6800	16000
	10900	8100
	4900	14500
	7600	11400
	12800	12100
	6200	17400
	10400	14700
	13500	18300
	11100	12900
	13000	15500
	8900	12800
	6700	14600
	5300	7500
	4900	7500
	4800	7500
	4800	7300
	5000	7400
	4700	7400
	4800	7400
	4700	7400
	4700	7500
	4700	7500
	4700	31400
	4800	7700
	5000	21300
	4800	7500
	4700	7500
	4700	7500
	4800	7400
	4700	7500
	4700	7400
	4800	7500
	4800	7500
	4700	7500
	4700	7500
	4800	7400
	4700	7500
	4800	7500
	4700	7600
	4800	7600
	4700	7400
	4800	7600
	4800	7400
	4700	7400
	4700	7500
	4700	7500
	4700	7500
	4700	7400
	4800	7500
	4900	7500
	4700	7500
	4900	7500
	4800	7600
	4700	7500
	4700	7500
	4900	7600
	4800	7600
	4700	7500
	4800	7400
	4700	7600
	4700	7400
	4800	7600
	4700	7500
	4700	7500
	4700	7400
	4900	7700
	4700	7500
	4700	7500
	4700	7400
	4900	7600
	5200	7700
	4900	7700
	4800	7800
	4900	7700
	4900	7800
	4900	7600
	4900	7800
	5000	7900
	4800	7700
	4800	7800
	5200	7800
	4900	7800
	4900	7900
	4900	7700
	4900	50600
	5800	7900
	4900	7700
	4900	7600
	4800	7800
	5000	7600
	4900	7700
	4900	7600
	4900	7800
	4900	7600
	5000	7700
	4800	7800
	4900	7700
	4900	7700
	5100	7700
	4900	7700
	4800	7600
	4900	7700
	4900	7700
	4900	7800
	5100	7700
	4800	7600
	4800	7800
	5100	7800
	5000	8100
	5000	7700
	5100	7800
	5000	7800
	4900	7700
	4900	8100
	5000	7800
	5100	7800
	4900	7800
	5200	7700
	5000	7600
	4800	7900
	5000	7700
	4900	7700
	5000	7700
	4900	7700
	5000	7800
	5200	7700
	5200	8700
	5300	8200
	5000	7600
	5000	7800
	5000	7800
	5600	7800
	5000	8000
	5300	8100
	5000	7800
	5000	7800
	4900	8200
	5100	7600
	4900	8000
	4800	7900
	5200	8100
	5100	7800
	4800	7700
	5000	7400
	5300	7600
	4800	7600
	5500	7600
	4800	7600
	4800	7900
	5100	7700
	5100	7400
	9500	8000
	4900	7600
	5100	8100
	4800	7600
	4900	7800
	5400	7700
	4900	7800
	4900	7600
	5200	7900
	4800	8100
	4700	7800
	5100	7600
	4700	7500
	5200	7600
	5000	7600
	4800	7800
	5000	7700
	5200	7500
	5000	7700
	4800	7400
	4900	7400
	5000	7600
	4800	7600
	4900	7800
	4900	7500
	4800	7400
	5100	7400
	4800	7500
	4900	7500
	4900	7500
	5000	7400
	4700	7600
	5000	7500
	4900	7400
	5200	7700
	4800	7700
	4700	7400
	4900	7400
	5100	7400
	4800	7700
	4700	7400
	8500	7700
	4800	7700
	4800	7500
	4800	7400
	4700	7600
	4800	7600
	5100	7400
	4800	7600
	4700	7400
	4800	7500
	4900	7900
	4800	7900
	4900	7600
	4700	7400
	4700	7600
	4800	7400
	4700	7600
	4800	7800
	4700	7600
	4700	7600
	4900	7400
	4800	7400
	4800	7500
	4700	7600
	4800	7400
	4700	7700
	5100	7600
	4800	7400
	4700	7600
	4700	7400
	4700	7500
	5100	7800
	4800	7600
	4800	7500
	4800	7500
	4700	7500
	5100	7300
	4800	7500
	4800	7500
	4800	7400
	4700	11300
	4800	7500
	4800	7300
	4700	7500
	4900	7500
	4700	7400
	4700	7400
	4800	7600
	4900	7500
	4700	7500
	4800	7500
	4700	7700
	4700	7400
	4700	7500
	4700	7600
	4700	7400
	4700	7500
	4700	7400
	4800	7500
	4700	7500
	4700	7400
	4800	7600
	4700	7500
	4700	9700
	4800	7300
	4800	7500
	4700	7400
	4800	7500
	4600	7500
	4700	7500
	4800	7500
	4700	7400
	4800	7400
	4700	7400
	4700	7300
	4700	7300
	4800	7400
	4800	7500
	4700	7500
	4900	7500
	4800	7500
	4700	7600
	4700	7400
	4800	7400
	4700	7400
	4800	7400
	4700	7400
	4700	7400
	4700	7500
	4700	12900
	4800	7500
	4700	7400
	4800	7300
	4700	7400
	4700	7300
	4700	7500
	4700	7400
	4800	7400
	4700	7300
	4800	7500
	4800	7300
	4800	7400
	4700	7400
	4800	7300
	4700	7300
	4700	7400
	4700	7500
	4800	7400
	4700	7300
	4800	7300
	4800	7500
	4800	7400
	4700	7400
	4700	7700
	4700	7400
	4700	7400
	4800	7300
	4800	7300
	4800	7400
	4700	7600
	4700	7500
	4800	9900
	4900	7400
	4700	7400
	4700	7600
	4700	7600
	5000	7500
	4800	7400
	4800	7400
	4800	7500
	4700	7400
	4800	7400
	4800	7600
	4900	7600
	4700	7500
	4800	7600
	4800	7300
	4800	7500
	4700	7300
	4700	7400
	4800	7500
	4900	7500
	4900	7600
	4800	7400
	4800	7800
	4700	7500
	4900	7500
	5000	7500
	4900	8100
	5300	7500
	4900	7700
	4700	7800
	4700	7500
	4700	7500
	4800	7400
	4700	7400
	5200	7400
	4700	7500
	4900	7400
	4800	7600
	4800	7500
	4700	7400
	4700	11600
	4700	7500
	4800	7500
	4700	7400
	4700	7800
	5000	7500
	4700	7700
	4800	7700
	4800	7400
	4700	7500
	4800	7400
	4700	7600
	4800	7500
	4700	7600
	5000	7500
	4800	7500
	4700	7300
	4900	7400
	4800	7800
	4800	7400
	4700	7400
	4700	7400
	4800	7500
	4700	7400
	5000	7600
	5100	7400
	4700	7900
	5000	7700
	4900	7500
	5100	7700
	4700	7400
	4700	7500
	4800	7600
	4800	7600
	4700	7600
	4700	7800
	4800	7500
	4800	7800
	4700	7500
	4700	7600
	4700	7600
	4900	7900
	7500	13300
	5300	7500
	4800	7500
	4800	7400
	5000	7600
	4800	7400
	4800	7500
	4900	7600
	4800	7600
	4800	7500
	4800	7500
	4700	7400
	4800	7400
	4700	7500
	4700	7400
	4800	7700
	4800	7500
	4700	7300
	4700	7500
	4900	7500
	4700	7500
	4700	7400
	4600	7600
	5200	7700
	4800	7500
	4700	7500
	4800	7500
	4700	7600
	4700	7400
	19800	7300
	4900	7200
	4400	7200
	4500	7100
	4400	7000
	4400	7200
	4400	7100
	4400	7200
	4400	14000
	4500	7100
	4400	7000
	4400	7100
	4400	7100
	4400	7000
	4400	7000
	4300	7100
	4400	7100
	4400	7000
	4400	7100
	4400	7000
	4400	7000
	4600	7100
	4500	7100
	4500	7000
	4400	7000
	4300	7200
	4400	7000
	4500	6900
	4400	7000
	4400	7100
	4500	7100
	4400	7100
	4400	7100
	4500	7000
	4500	7100
	4400	7200
	4500	7000
	4400	7100
	4400	7000
	4400	7100
	4400	7000
	4400	7100
	4600	7100
	4400	7200
	4500	7000
	4400	7000
	4500	7000
	4400	7200
	4400	7100
	4500	7000
	4700	7100
	4400	7200
	33500	21000
	9100	11700
	7900	11400
	6500	10400
	8100	12300
	7100	10500
	8100	12100
	7100	11800
	8300	12000
	7200	12400
	8200	9700
	7900	12100
	7900	11400
	8000	12200
	7400	12100
	7700	11800
	8000	12100
	7800	11700
	7900	10100
	7800	11000
	7500	12100
	7800	11900
	7900	12200
	8000	11200
	7700	12600
	7000	11700
	8000	12400
	8400	12400
	8000	12100
	7400	12800
	7900	11100
	7400	12200
	8200	12300
	7800	12200
	8400	12900
	7900	12100
	6000	10800
	7200	9100
	5700	9500
	6500	11000
	7700	12100
	6300	9700
	8700	10500
	8200	12200
	8200	10300
	8200	12000
	7800	11700
	7300	11700
	8100	9400
	6200	10000
	6000	10300
	7000	11000
	6500	10600
	7900	12100
	6800	10600
	8200	12100
	7200	10700
	8200	12200
	6600	9600
	6300	11300
	6500	11100
	7100	11000
	7100	10500
	7100	11300
	6200	11700
	6100	9700
	7000	10300
	6900	10700
	7300	10900
	6900	11100
	7100	11100
	7000	11000
	6700	11200
	7000	11000
	6700	10600
	6100	10700
	6900	11000
	6800	11200
	6900	11100
	6800	11000
	6900	11200
	6800	10900
	6900	11300
	7000	10900
	7000	11000
	6900	11100
	6900	12300
	7800	12100
	7000	9600
	6000	9200
	5800	9500
	6300	11400
	7300	10600
	6200	9600
	6600	10600
	6600	9500
	6000	10000
	6200	9900
	9300	9600
	6100	25100
	107600	11000
	6800	10200
	7100	10300
	6700	10800
	6700	10400
	6800	10600
	6800	10900
	6800	10900
	6100	26000
	6500	10300
	6600	10300
	7000	10300
	7200	10800
	6800	11000
	7000	10900
	7000	13500
	6800	11200
	6800	11000
	7000	10700
	6200	10200
	7100	10400
	6700	10400
	6700	10800
	6700	11200
	6700	11200
	7200	11200
	6700	10800
	7100	11000
	6900	11700
	7000	10700
	6900	10800
	6700	10900
	6700	9800
	6400	10400
	6400	10300
	6600	10700
	6700	10800
	5700	9900
	6800	10100
	6700	10300
	6500	11100
	6800	10900
	7300	10500
	7300	11400
	7100	11400
	7000	10500
	6900	11000
	6900	11000
	6800	10900
	6600	11100
	6800	10900
	6400	9800
	6200	11200
	7700	11200
	7400	11500
	6400	11400
	7900	12200
	8100	11800
	7800	11900
	7800	14500
	7800	12400
	6300	11500
	7700	11900
	7700	11700
	7800	12100
	8100	14900
	7600	11500
	7700	10900
	8000	12400
	7500	12100
	8000	12700
	7700	12200
	8000	11000
	7700	12200
	8000	12500
	8100	12300
	8400	11700
	8000	11800
	7100	10700
	5900	9900
	7000	11700
	8200	11600
	7100	10400
	7700	11700
	8600	12500
	7700	11200
	7900	12200
	7800	11300
	7200	16500
	8200	12200
	8100	12100
	6700	10100
	8200	12700
	8100	10600
	8100	12300
	8100	10600
	8000	12100
	8200	11100
	8200	12300
	7100	10700
	8000	12400
	7100	12600
	8300	11400
	8200	12100
	8100	11000
	8100	12200
	7000	12200
	8200	11500
	8000	12100
	7700	11700
	8000	12500
	8100	15400
	8000	12300
	10000	11900
	6600	11800
	7500	12100
	7700	12100
	8200	12400
	8700	12100
	8000	11900
	8100	12200
	8000	12300
	7900	12400
	8000	12700
	8500	10700
	7400	12000
	7900	12200
	8400	12500
	7900	12300
	8100	10500
	6800	10100
	8000	12100
	7100	11700
	7400	12200
	10700	12200
	8300	12500
	7700	10300
	7700	11200
	7000	11100
	7200	11000
	7100	11200
	7200	11200
	7300	11100
	7200	10900
	7400	11300
	7000	11200
	7100	11400
	7200	12000
	7100	11000
	7100	11300
	7100	11100
	7100	11200
	7200	9400
	5900	10100
	6600	10500
	6000	10300
	7800	10700
	7700	12000
	6700	10300
	6400	10800
	6500	18600
	7200	10900
	6700	10400
	6800	11000
	6900	11700
	7000	10900
	6900	10600
	6900	10800
	7000	11000
	7000	11100
	7100	11200
	7200	11200
	7000	11100
	6700	10900
	6900	11200
	6900	11200
	7100	11100
	6900	11000
	6800	10900
	6900	12700
	6900	10900
	6800	11000
	6900	11100
	6900	11100
	7100	11000
	7200	10800
	7100	11000
	7100	10800
	7000	10900
	7000	11000
	7100	10900
	6900	11100
	6900	11200
	7000	11300
	7200	11400
	6800	11100
	6900	11300
	7100	11400
	7100	11200
	7100	11100
	6900	11000
	6900	11200
	6800	11000
	6800	11200
	7100	11000
	7300	11000
	6800	10900
	7100	11000
	7200	11100
	6900	11100
	6800	11300
	7000	11100
	7200	14100
	7500	11200
	7000	11700
	7300	11200
	6900	11300
	7500	11300
	7300	11300
	7000	11000
	7100	11800
	7000	11200
	7000	11100
	7100	10800
	6900	11000
	7400	11200
	6900	11400
	7100	11200
	6900	11100
	7000	11100
	7100	11200
	7100	11400
	7400	11200
	7000	11100
	7100	11700
	6900	11300
	6800	11400
	6800	11300
	7200	15000
	7600	10900
	7300	11100
	7200	11300
	7600	10900
	7100	11100
	7200	11100
	7000	11200
	6900	11200
	7300	11100
	7000	11800
	7200	11200
	6900	10900
	6900	11200
	7300	11000
	6900	11000
	7100	10900
	6900	11100
	7000	10900
	6800	11000
	7300	11400
	6900	11400
	7100	11300
	7100	11100
	6800	11100
	7100	11300
	6900	10700
	6900	10800
	7700	11000
	7000	11000
	6900	11000
	7000	10900
	7100	10900
	7100	11000
	7100	11500
	7100	11300
	7300	11100
	7000	11300
	6800	11000
	6500	10800
	7200	11200
	6900	11100
	7000	11300
	7600	11200
	7200	11100
	6900	11200
	7100	11700
	6800	10900
	6000	11800
	7800	11100
	7800	11400
	6300	10900
	10100	10100
	6200	11000
	7000	10000
	6300	10900
	7500	11600
	6400	9500
	6000	10100
	6000	9600
	6500	10400
	6000	10200
	6400	10700
	6800	9900
	5800	10100
	6100	10900
	7100	9900
	6200	11200
	6900	10400
	7300	11400
	7100	11300
	7100	10800
	7400	11500
	6700	10500
	7200	11400
	7100	10700
	7100	11600
	6600	11200
	7500	9500
	7000	16900
	22900	12100
	6700	10300
	6200	9500
	7900	10500
	6600	11400
	6800	10900
	6300	9300
	6500	9900
	7900	12100
	8700	15600
	8400	14900
	5200	7200
	4500	7100
	4400	7100
	4400	7100
	4400	13700
	7900	8900
	4600	7100
	4500	6900
	4400	7000
	4700	7200
Mean	6189.5	9505.7
S.D	3966.17	2781.06
T value		1.96
Min.Conf. Int.	6111.76	9451.19
Max.Conf. Int.	6267.24	9560.21

## Sheet: 10^4 runs
	Enc.Time(ns)	Dec.Time(ns)
	17300	14400
	7400	11200
	6700	10800
	7400	11300
	7300	10600
	7500	11600
	7500	11300
	7200	11200
	9300	25400
	7500	11700
	7800	12200
	7500	11800
	7900	12300
	8000	12200
	7300	11600
	7300	11000
	7000	12000
	7600	11500
	7600	11700
	7900	11100
	7300	10600
	7700	10800
	7000	10500
	8000	11500
	8000	12000
	7700	12600
	7900	12300
	7800	12100
	7800	12300
	7500	11600
	7300	11800
	7600	11800
	7900	13200
	7800	15200
	9300	14700
	8500	12300
	8100	12300
	7700	11600
	7800	12800
	7900	12200
	7700	12400
	7700	12300
	7600	11900
	7800	13000
	8200	12200
	7700	12100
	7800	12800
	7800	12200
	7700	12100
	7500	11800
	7400	11500
	7900	12600
	7800	11700
	7600	11700
	8300	12500
	8200	12300
	7600	12200
	7700	11600
	7500	12100
	7800	11700
	7900	11600
	10800	15100
	9800	13900
	8900	13500
	10700	16900
	9600	14500
	10900	16800
	8100	10500
	6800	10300
	7000	11100
	7300	11100
	7200	11200
	6600	12200
	8200	12700
	8700	12600
	10300	21000
	12500	14400
	24000	22700
	12200	21000
	12400	18400
	11100	21600
	11800	13000
	8800	15800
	11400	12600
	12700	15600
	6600	10900
	6400	11300
	6800	11100
	7400	11400
	7400	11400
	7200	10900
	8700	11000
	7500	10700
	7000	10900
	7500	11500
	7200	11400
	7400	11400
	7600	11800
	7500	11800
	8100	11100
	8400	11600
	7000	11700
	7900	11300
	7400	12000
	7700	11700
	7000	13200
	8300	12900
	8100	11900
	7800	11800
	12800	12200
	9500	12700
	8800	13100
	8900	13000
	7800	14700
	11600	16900
	9000	13200
	8600	13200
	7300	12400
	6700	10000
	6700	10500
	7000	11000
	7200	11100
	7200	11400
	6800	12100
	8100	12700
	8500	13300
	8400	27100
	8800	13000
	9100	13300
	8400	12600
	7300	11100
	8900	13400
	8600	13000
	7700	13000
	8800	13600
	8500	12600
	8100	11200
	10000	11400
	7600	13000
	9200	13500
	9100	14000
	9200	13100
	6800	12600
	8800	13000
	7700	14200
	7500	15500
	8900	15800
	7400	11300
	8100	30900
	8600	12400
	8000	12500
	7900	12300
	7900	12500
	8100	12200
	8200	12200
	8000	12400
	7800	12000
	8200	12400
	8600	12700
	7900	12100
	11800	12100
	8700	12300
	8000	12300
	8300	16300
	8000	12200
	7800	12100
	7900	12100
	8000	12200
	8300	11900
	8000	12200
	7800	25700
	7400	11400
	7200	11300
	7100	11100
	7100	11100
	7300	11600
	7200	11400
	7300	11600
	7100	11100
	7000	11300
	7600	11200
	7700	10800
	7000	11200
	7500	11100
	7500	11400
	7300	11300
	7700	10900
	7600	11200
	7400	11700
	7000	11000
	7400	10900
	7200	10900
	7000	11200
	6900	11400
	7500	11400
	7200	11000
	7300	11200
	7000	11300
	7200	25400
	7800	11200
	7900	11200
	7700	11600
	7600	12200
	7300	11400
	7600	11000
	7400	11300
	7200	11700
	7700	11500
	7700	11200
	10700	11800
	8200	12100
	7400	11300
	8100	11200
	7700	11700
	7600	11500
	8200	11700
	7400	11700
	7800	11800
	7700	12000
	8200	11800
	7900	11700
	8600	14200
	8000	11900
	8400	12600
	7900	11800
	8200	12200
	7900	11600
	7700	12100
	8000	12100
	7900	11700
	7700	12200
	7900	12100
	8000	11300
	7600	11900
	9600	11800
	5500	8000
	5100	7800
	5300	9900
	5000	8000
	5200	7600
	5100	8000
	5100	7900
	5000	7700
	5100	8000
	5100	9600
	5300	8000
	5000	8000
	5100	8100
	5200	8000
	5000	8000
	5100	7800
	4900	8000
	5000	8000
	5000	7900
	7500	10500
	6800	11500
	6400	10100
	6600	8100
	4800	7600
	4800	8000
	4900	7700
	5000	7700
	4900	7700
	5000	7600
	4900	7600
	4900	7800
	4900	7600
	5000	7800
	4900	7600
	5300	7600
	4900	7900
	4800	7600
	4800	7900
	5100	7700
	4800	7800
	4800	7800
	4900	7700
	5000	7700
	4800	10600
	5100	7600
	4900	7900
	4900	7600
	5000	7500
	4800	7700
	4800	7600
	5000	7600
	4900	7800
	4800	7600
	5000	7600
	6100	9100
	4900	7700
	5000	7600
	4900	7800
	4800	9000
	4900	7900
	4900	21900
	4900	7700
	5000	8000
	5000	8300
	4900	10900
	5000	8000
	5000	7900
	5400	7800
	5000	8000
	5100	8100
	5100	8000
	5000	7700
	4900	7700
	4900	7700
	5000	7700
	5000	7900
	5100	11000
	4900	8000
	5000	8000
	5100	7800
	5000	8200
	5200	8100
	5000	7800
	5000	7900
	5400	7900
	5200	8500
	5400	8100
	6600	8400
	5300	8300
	5200	7800
	9300	7900
	5000	7900
	5000	8500
	5100	7700
	5000	8000
	5000	8500
	5500	7800
	5100	7700
	5000	7700
	4900	7800
	5000	8000
	4900	7600
	5000	7700
	5000	7800
	4900	7800
	5000	7800
	5000	7900
	5000	8000
	5000	7800
	5100	7800
	5000	8100
	5000	7900
	4900	7800
	5100	11700
	5000	7700
	5000	7900
	5100	7700
	5000	7800
	4900	7700
	4900	7800
	4900	7800
	5000	7600
	5000	7800
	4900	7900
	5000	8100
	5000	7700
	5100	7800
	4900	7900
	5000	7700
	4900	7900
	5000	7700
	5000	8100
	5000	9600
	7200	8000
	5000	7800
	5000	7800
	4800	10400
	4900	7600
	4800	7500
	4900	7600
	4800	7500
	4800	7400
	4800	7600
	4900	7700
	4800	7700
	5000	7400
	4700	7700
	4900	7500
	4900	7400
	4900	8900
	4900	7700
	4700	7500
	5200	7600
	5000	11400
	4800	7500
	4900	7400
	4900	7500
	4800	7400
	4800	7500
	4700	7600
	4900	7700
	4800	7500
	4800	7500
	4700	7500
	4700	7500
	4800	7500
	4800	7600
	5000	7600
	4800	7700
	4900	7600
	4700	7400
	4700	7600
	4800	7700
	4800	7600
	4900	7400
	4900	7600
	4900	7500
	4900	7500
	4800	7400
	4800	7500
	4700	7600
	4800	7800
	4800	10700
	4900	7500
	4800	7500
	4800	7500
	5900	12700
	4800	7500
	4800	7500
	4800	7600
	5000	7700
	6400	7400
	5000	7500
	4800	7600
	7800	7500
	4900	7600
	4900	7800
	5300	8800
	5000	7500
	4900	8800
	4800	7600
	4800	7600
	4800	7600
	4900	7400
	4800	7500
	4800	7500
	5400	9200
	4800	7600
	4800	7500
	4800	7500
	4800	7600
	4900	7500
	4900	7600
	4800	7500
	4900	7700
	4900	7400
	4900	7700
	4900	7500
	4700	7600
	4800	7600
	4800	7500
	4900	7500
	4900	7600
	4900	7600
	4800	7500
	4900	7700
	4900	7600
	4800	7600
	4600	7700
	4800	7600
	4800	10500
	4800	7500
	4800	7600
	4900	7600
	8700	10700
	4800	10800
	4900	7600
	4900	7600
	4800	7700
	5000	7500
	4700	7500
	4700	7500
	5000	7800
	4900	7500
	4800	7500
	5600	8600
	4900	7500
	4800	9900
	4900	7800
	4900	7800
	4700	7500
	5200	7700
	5100	7500
	4900	7900
	5200	7700
	5200	7700
	5000	7500
	5000	7900
	5000	7600
	4700	7800
	4800	7700
	4900	7500
	4800	7700
	4900	7700
	4900	7500
	5000	8000
	5200	7700
	4800	7500
	5000	7500
	4900	7600
	4800	7500
	4800	7600
	4800	7600
	4900	7600
	22700	11000
	8800	14800
	6900	13100
	9500	9700
	6900	13500
	17600	12300
	7900	13200
	8300	13200
	6600	11800
	8400	13000
	8600	12400
	6800	11800
	9400	12300
	9000	15900
	10400	10900
	9000	11200
	6400	10200
	7000	10200
	5900	11000
	7400	9500
	6700	15300
	7300	16900
	7400	11000
	6800	10400
	7000	11000
	6600	11000
	6600	11200
	6700	11100
	7400	11200
	7100	10800
	6900	11200
	6800	10400
	8300	12500
	7800	11800
	6600	10900
	6600	10600
	6400	10400
	6600	11100
	6500	10400
	4600	7900
	4600	7500
	4800	7400
	4800	7700
	4600	7400
	6600	8100
	4700	7500
	4600	7300
	4800	8200
	4700	7600
	4700	7500
	4600	7500
	4600	8700
	5300	7400
	4700	7400
	4700	7400
	4700	7400
	4700	7400
	4600	7400
	4600	7400
	4900	7400
	4600	7800
	5400	8400
	4800	7500
	4600	7600
	4600	8600
	4600	7400
	4500	7500
	4600	7400
	4700	7300
	4600	7500
	4500	7600
	4600	7500
	4900	7400
	4600	7400
	4600	7500
	4600	7600
	4600	7400
	4800	7500
	4700	7300
	4800	7400
	4700	7300
	4600	7400
	4500	7300
	4500	7700
	4800	7400
	4600	7500
	4600	7600
	4600	7600
	4600	7400
	4600	7900
	4600	7400
	4600	7400
	4600	7400
	6600	9900
	5000	8000
	4500	7600
	4600	10100
	6200	7600
	4700	7600
	4600	7500
	4600	7300
	4600	7600
	4500	7600
	4800	7500
	4500	8000
	4500	7500
	4600	7500
	4800	7500
	4800	7700
	4700	7700
	4600	7800
	4700	7600
	4700	7500
	4600	7700
	4600	7500
	5100	7500
	5200	7500
	4600	7700
	4800	7800
	4900	7700
	4800	7800
	4600	8000
	4900	9200
	4600	7600
	4800	8200
	4800	7400
	4500	7600
	4800	7700
	4600	7800
	5300	7800
	4700	8100
	4900	8000
	5000	7700
	4700	7500
	4600	7800
	4600	7600
	4800	7800
	4800	7500
	5300	10200
	4700	7600
	7600	7900
	4500	7700
	4900	7500
	4500	7500
	4600	7700
	4600	7700
	4800	7400
	4600	7500
	4500	8200
	4800	7500
	4600	7500
	4600	7600
	4900	7500
	4800	7600
	4800	7900
	4800	7400
	4600	7500
	4800	8000
	4600	8100
	7000	8000
	4600	7600
	5800	7700
	4700	7600
	4600	7600
	4600	7800
	4700	7600
	4700	7600
	4700	7600
	6100	7500
	4700	7700
	4800	7700
	4800	9100
	4700	7600
	4800	7700
	4700	7400
	4900	7600
	4800	7700
	4800	7900
	4700	7600
	4700	7600
	5800	7800
	4900	7600
	4800	8000
	4700	7800
	4900	7700
	4800	7700
	4700	7700
	4900	7800
	4800	7900
	4800	7900
	4800	7700
	4900	7600
	4600	7700
	4800	7600
	4700	7900
	5500	7700
	4700	7900
	4700	7900
	4800	7700
	6300	11900
	5000	9600
	4900	7700
	4700	7800
	4700	7800
	4900	8000
	4900	7700
	4900	7700
	5000	7800
	4900	7700
	4800	7800
	4800	8100
	6900	7500
	4700	7800
	4800	9700
	4700	7800
	4800	8000
	4800	7800
	4700	8000
	4700	8200
	5000	8000
	4700	7900
	5000	7800
	5000	8000
	4900	8000
	4700	7900
	4800	8600
	4800	7900
	4900	7800
	5000	8100
	5200	7900
	4800	7800
	4900	7600
	5400	7600
	4700	7700
	4700	8100
	4900	8000
	4900	7700
	4800	21600
	4700	7600
	4600	7500
	4700	7500
	6700	7700
	4600	7700
	4600	7500
	5300	7700
	4800	7600
	4600	7300
	4500	7900
	4800	7600
	4700	7400
	4800	7500
	4600	7900
	5600	8400
	4600	7600
	4700	10500
	4600	7600
	4700	7700
	4900	7600
	4700	7600
	4800	8100
	5000	7500
	4700	7500
	4500	7400
	4600	7400
	4700	7600
	4900	7500
	5300	7700
	5000	7500
	5000	7800
	4700	7700
	4700	7500
	4800	7800
	4500	8000
	4600	7600
	4700	7600
	4800	7800
	4700	7600
	4800	7600
	4900	8000
	4600	7600
	4700	7600
	5000	9600
	5100	7500
	4600	7600
	4600	7500
	5000	8000
	4700	7500
	4800	7800
	4700	7500
	4600	10500
	4500	7700
	4700	9700
	4600	7800
	4800	7400
	4600	10900
	4700	7600
	5100	7500
	4600	7400
	4600	7500
	4600	7500
	4700	7600
	4600	7500
	4600	7600
	4700	7300
	4600	7500
	4700	7700
	4600	7400
	4500	7300
	4900	7500
	4600	7500
	4600	7600
	4500	7500
	4500	10400
	4800	7600
	4600	7300
	4600	7600
	4800	7500
	4700	7400
	4800	7400
	4600	7700
	4900	9200
	4700	7600
	6200	7800
	4600	7600
	4700	7500
	4700	7300
	4800	7600
	5600	7500
	6100	9800
	6800	10300
	6500	9400
	5300	13300
	4700	7600
	4600	7300
	4700	7600
	4700	7500
	4700	7600
	4600	7700
	4700	7500
	4600	7400
	4900	7500
	4600	7500
	4600	7400
	4600	7400
	4700	7600
	4800	7400
	4700	7500
	4700	7500
	4600	7600
	4500	7400
	6400	9800
	4600	7500
	4600	7500
	5000	7500
	5100	7600
	5400	7500
	5300	7700
	4800	7500
	4800	7600
	4700	7400
	4900	7800
	4800	8000
	5700	8000
	5100	8100
	5000	9500
	5000	8200
	5300	7800
	4900	7900
	4900	7800
	4700	7700
	5900	12300
	6900	14800
	7100	9900
	6400	11600
	6300	11900
	7400	10000
	6300	11400
	7300	10500
	7700	12300
	6500	9900
	7200	11600
	7200	10100
	6600	9600
	5900	9700
	5800	9200
	10200	8100
	4700	8100
	6600	7800
	4800	7600
	4600	7400
	4700	7500
	4600	7400
	4600	8000
	4900	7600
	4800	7800
	4500	7600
	4800	7600
	4600	7400
	6300	7700
	4600	7400
	4700	7500
	4500	7500
	4700	7600
	4600	7400
	4700	7500
	4600	7700
	5100	7700
	4800	7500
	5100	10800
	10300	8700
	4600	7400
	4700	7700
	4600	7600
	4600	7800
	4600	7400
	5000	7500
	4600	7500
	6300	17500
	5500	7700
	4600	7700
	4700	7800
	5200	7700
	4700	10200
	4700	7500
	4700	7900
	4700	7500
	4600	7900
	5400	7500
	5300	7700
	4800	8000
	4900	7900
	4900	10500
	4800	8100
	5100	8100
	6600	8300
	5100	7900
	5500	7600
	5200	7900
	4800	7900
	6700	8000
	4800	7800
	4900	7800
	4800	7700
	4900	8000
	5000	8000
	4800	7900
	4700	8100
	5200	8300
	4700	8700
	5000	8600
	5300	7800
	5000	8000
	4800	7900
	4800	7800
	5000	8500
	6900	9200
	4900	7900
	5100	12400
	8100	7900
	5400	8200
	4900	7800
	4900	8100
	4900	7900
	4900	8100
	4800	8200
	5100	8100
	4800	7700
	6400	8300
	5000	7500
	5000	8700
	4800	8100
	5000	7800
	4800	7900
	4800	7800
	4700	10400
	5100	7600
	4800	8000
	4800	7800
	4700	7800
	5100	8000
	4800	7700
	4900	7800
	5200	7700
	5100	8200
	4900	7800
	4800	7600
	4800	7800
	5000	7800
	4800	7900
	4900	7600
	10300	16500
	8500	14700
	7300	14700
	7300	11000
	6700	11500
	7000	11900
	7400	11600
	7400	11900
	7400	12200
	7200	12300
	8200	12500
	7900	11800
	7200	12100
	7300	11600
	7300	11600
	7500	11300
	7700	12300
	7200	11200
	7500	11900
	7000	11200
	7400	11500
	7500	11600
	7500	11900
	7500	11900
	7300	11800
	7400	11700
	7700	11400
	7400	11400
	6700	11400
	7000	11600
	7400	12000
	7300	12300
	8000	13100
	6900	11200
	7200	11200
	6900	11400
	6900	10800
	7000	14600
	7400	11100
	7200	11600
	6800	10800
	6900	11200
	6900	11400
	7100	11200
	6700	11400
	7100	10800
	7000	11400
	7200	11300
	7000	11400
	7200	11200
	7700	12000
	7600	11400
	6800	11100
	7400	11800
	6600	11100
	6700	10900
	6600	11300
	6900	11000
	7100	11500
	7000	11000
	6900	11000
	7100	11000
	6800	11500
	7000	11500
	6800	11300
	7100	11000
	7900	11400
	7000	11200
	6800	11400
	10000	11300
	6100	11000
	9700	11600
	7300	13100
	12100	12100
	6800	10900
	6800	12000
	8200	10800
	6800	10500
	6300	11900
	7000	12200
	7000	10200
	6900	10100
	6600	10500
	7000	10700
	7000	10600
	5700	11300
	7400	12300
	6800	12300
	6000	13900
	5900	10000
	6400	9900
	6300	10500
	7400	11000
	6600	11100
	7400	17100
	7400	11500
	7300	11200
	10700	11400
	7300	12100
	7000	12000
	8000	12500
	6300	10100
	6600	10600
	6300	10100
	5100	7700
	4700	8400
	4900	7700
	4800	7600
	4900	7800
	4700	7800
	4700	7800
	4800	7700
	4700	7700
	4700	7800
	4700	7800
	4700	7600
	4700	7600
	4900	7600
	4600	7800
	4700	7600
	4900	7500
	4600	7700
	4700	7700
	4900	7700
	4800	7700
	4600	7800
	4900	7700
	4800	7600
	4600	7700
	4700	7800
	4900	7700
	4700	7700
	4700	7500
	4600	10300
	4700	7700
	4700	7800
	4700	7600
	4900	7700
	5000	8200
	4700	7700
	4600	7600
	4700	7800
	4700	7600
	4700	8700
	4800	8100
	4900	7500
	4800	8000
	5000	8100
	4800	7600
	4800	7800
	5000	8100
	5000	8200
	4700	7800
	4800	7500
	4800	7900
	4900	7900
	4700	7600
	4800	7800
	4900	8100
	5200	7900
	4700	7800
	4800	8100
	5000	7800
	5000	7700
	4800	8000
	4900	7900
	4700	8200
	4900	8000
	4900	7700
	4900	7700
	5100	7800
	4900	8300
	5200	7900
	5100	8800
	5100	7800
	5400	8100
	4900	8000
	4700	9400
	4900	7700
	5000	7700
	4700	7600
	5200	7600
	4900	7900
	4800	7500
	4800	7600
	4700	7700
	4800	7700
	4700	7800
	4900	7900
	4900	7700
	4800	7700
	4700	7800
	4700	7600
	4800	7900
	4700	7700
	4800	7800
	4700	7800
	4700	7600
	4800	7900
	4900	7800
	4700	7800
	4900	7700
	4700	7700
	4800	7700
	4700	7700
	4900	7800
	4700	7700
	4800	7800
	4800	7900
	5000	7700
	4700	7800
	5000	7900
	5200	7700
	4700	10300
	4700	7700
	4700	7900
	4800	7800
	4700	8400
	5200	7800
	4700	7700
	5000	7700
	4900	7700
	4700	7800
	5000	7800
	5000	7800
	4900	7800
	5000	8300
	4900	7800
	4900	7800
	4800	8000
	4900	7900
	4800	7700
	4800	8000
	4800	8200
	5200	8000
	4900	8800
	5200	7900
	5000	8000
	4700	8100
	4800	7700
	4900	7800
	4700	7900
	5200	7800
	4700	7700
	4900	7600
	4900	7800
	4700	7900
	5400	7700
	4800	7800
	5000	8200
	4800	7900
	4900	7800
	4900	8200
	4900	7900
	4800	7900
	4800	7700
	5300	8000
	7000	8700
	5300	8000
	5000	8000
	4900	7700
	5000	7800
	5100	8200
	4600	7900
	4900	8200
	5000	7900
	4900	8500
	4700	7900
	5100	8500
	4800	8100
	4800	8000
	4800	7700
	5000	7900
	5000	8000
	4800	8000
	5300	7900
	5500	7700
	4900	8000
	4800	7900
	4800	7700
	4700	7800
	4700	7500
	4800	7900
	4700	7600
	4800	7800
	4800	7800
	5400	7700
	4900	7900
	4800	8200
	4700	7600
	4700	7500
	4600	7700
	4700	7700
	4600	7800
	4900	7700
	4800	7800
	7900	7700
	4700	7600
	4900	7900
	4700	7700
	4800	7600
	4900	7900
	4700	8000
	4900	8000
	4700	7700
	5000	7600
	4800	7700
	4800	7500
	4700	7800
	4900	8000
	5100	13100
	4900	7800
	4800	7600
	4700	7900
	4900	8000
	5000	7800
	4600	7700
	4800	7700
	4900	7800
	5000	7800
	4800	7500
	4800	7600
	4700	7600
	4600	7700
	4800	7700
	4700	7600
	4800	7800
	6400	7700
	4900	7700
	4900	9500
	4700	7700
	4800	7700
	4800	7800
	4800	7600
	5100	7800
	4700	7800
	4800	10900
	4800	7800
	4700	7800
	4800	7700
	4700	7800
	4900	7800
	4700	7700
	4700	7700
	4800	7700
	4700	7600
	5000	7900
	4900	7700
	5400	8000
	4800	7700
	4800	7600
	4700	7700
	4700	7600
	4700	7700
	4700	7700
	4800	7600
	4600	7700
	4700	7600
	4700	7700
	4700	7600
	4700	7600
	4700	7600
	4800	7600
	4700	7600
	4600	7700
	4800	7700
	4600	7700
	4800	7600
	4700	7600
	4700	7600
	4700	7600
	4800	7600
	4700	7800
	4800	7500
	4800	7700
	4800	7600
	6000	7600
	4700	7600
	4800	7700
	4700	7500
	4800	7800
	4600	7500
	4700	7600
	4800	7700
	4800	7500
	4700	7700
	4800	7700
	4800	7700
	4800	7700
	4700	7500
	4700	7600
	4700	7600
	4700	7700
	4700	7700
	4700	7900
	4600	7800
	4700	7700
	4700	7700
	4700	7600
	4700	7700
	4800	7700
	4700	7600
	4600	7700
	4600	7600
	4700	7500
	4700	7800
	4700	7800
	4700	7600
	4700	7600
	4600	7600
	4900	7700
	4800	7600
	4700	7700
	4700	7700
	4700	7800
	4700	7600
	4800	7600
	4700	7700
	4800	7600
	4700	7700
	4600	7600
	6300	7700
	4700	7500
	4700	7800
	4700	7600
	4800	7600
	4800	7600
	4700	7500
	4700	7800
	4800	7800
	4600	7600
	4700	7700
	4700	7600
	4700	7900
	4800	7700
	4700	7600
	4800	7600
	5200	7800
	4700	7600
	4800	7800
	4700	7700
	5000	7700
	11300	11700
	6200	11900
	5000	7700
	5000	8000
	4700	7500
	4700	7600
	4700	7500
	6100	11300
	5100	8300
	7100	9000
	5400	16800
	7600	10300
	4600	7700
	9700	9900
	7800	11100
	7400	10600
	7200	11100
	7100	11300
	7800	13000
	9400	14400
	7200	12000
	7200	10800
	6800	9700
	6900	11100
	7100	11500
	7600	43400
	8000	12900
	6900	10700
	7200	11300
	5600	7800
	4700	7600
	4600	7700
	4800	7600
	4800	7600
	4600	7600
	4800	7700
	4600	7600
	4700	7700
	4700	7800
	4800	7700
	4700	7600
	4700	7700
	4700	16700
	4800	7800
	4700	8000
	4700	7600
	4600	9200
	4900	7600
	4700	8000
	4800	7700
	4700	7900
	4700	7600
	4800	7800
	4700	7700
	4700	7700
	4700	7700
	4800	7700
	4700	7900
	4800	7800
	4800	7700
	4600	7600
	4700	7600
	4600	7600
	4700	7700
	4600	7600
	4600	7800
	5000	7700
	5100	7700
	4700	7700
	5100	7900
	4700	7600
	4800	7700
	4800	7700
	4700	7600
	4700	7800
	4800	7800
	5200	7700
	4700	7700
	4800	11300
	4700	7600
	4700	8200
	4700	7600
	4700	7600
	4700	7700
	4800	7700
	4800	7600
	4600	7700
	4800	7600
	4600	7700
	4700	7800
	4700	7800
	4800	7600
	4700	7600
	4800	7800
	4800	7700
	4800	7500
	4700	7600
	4700	7500
	4900	7700
	4800	7700
	4700	7700
	4700	7700
	4700	7600
	4800	7600
	4700	7600
	4600	7500
	4700	7600
	4800	21200
	4600	7400
	4700	7600
	4700	7500
	4700	7600
	4600	7500
	4600	7300
	4600	7500
	4600	7400
	4600	7400
	4500	7400
	4500	7400
	4500	7400
	4600	7500
	4600	7500
	4700	7600
	4900	7500
	4600	7200
	4600	7300
	4600	7300
	4800	7300
	4700	7500
	4700	7300
	4600	7200
	4600	7300
	4600	7400
	4600	7500
	4700	7500
	4600	7500
	4600	7500
	4600	7300
	4500	7700
	4600	7600
	4600	7500
	4700	7500
	4500	7300
	4500	7300
	4700	7300
	4600	7400
	4600	7300
	4600	7400
	4600	7500
	4600	7300
	4700	7300
	4500	7400
	4600	7400
	4600	7400
	4500	7500
	4700	7400
	4800	7600
	4600	7300
	4600	7400
	4600	7400
	4600	7600
	4600	7300
	4500	7300
	4500	7500
	4600	7300
	4500	7400
	6800	7600
	4600	7500
	4900	7400
	4700	7300
	5000	7500
	4500	7400
	4600	7400
	4900	7500
	4700	7400
	4600	7300
	4600	7300
	4600	7400
	4500	7400
	4500	7400
	4600	7600
	4600	7500
	4600	7500
	4600	7400
	4600	7500
	4600	7600
	4500	7300
	4600	7400
	4600	7600
	4900	7800
	4600	7700
	4700	7400
	4500	21500
	4800	7700
	5400	7900
	4800	7800
	4800	7500
	4700	7900
	4800	7700
	5000	7600
	4800	7500
	4900	7500
	5200	7900
	4700	7800
	5100	7900
	5100	8000
	4800	8200
	5000	11500
	5200	8400
	5200	7600
	4900	8000
	5300	8000
	5000	8200
	5300	8000
	5200	7700
	4800	8000
	5100	7800
	4700	7700
	4900	7900
	4800	7700
	4700	8100
	4800	8300
	4700	7900
	4900	7700
	4900	7800
	5000	8200
	4800	8100
	4900	7600
	5200	7500
	4800	7800
	5200	7700
	4800	7700
	4700	7800
	4800	7800
	4900	21200
	4600	7500
	4600	7300
	4600	7500
	4700	7600
	4700	7500
	5400	7500
	4600	7400
	4700	7600
	4600	7700
	4800	7500
	4500	7900
	7400	12500
	6700	11000
	7200	13600
	7700	10900
	6400	10300
	7100	10400
	6600	11000
	6500	10900
	6500	9000
	4800	7400
	4600	7800
	4500	7300
	4500	7300
	4700	7400
	4600	7900
	4800	7300
	4600	7500
	4600	7400
	4600	7400
	4500	7500
	4600	7300
	4500	7500
	4600	7500
	4900	7400
	4600	7600
	5100	7500
	4600	7400
	4600	7600
	4600	7500
	4500	7400
	4600	7500
	4600	7300
	4500	7300
	4700	7600
	4600	7600
	4700	7500
	4700	7500
	4600	7500
	4600	7400
	4600	7500
	4600	7600
	4700	7400
	4700	7500
	4700	7500
	4500	7200
	4500	7500
	4600	7400
	4600	7300
	4400	7800
	4500	7400
	4500	7300
	4700	7400
	4500	7400
	4700	7400
	4500	7600
	4600	7300
	4500	7300
	4500	7400
	4800	7500
	4600	7800
	4600	7400
	4600	7300
	4500	7500
	5000	7300
	4500	7300
	18900	7700
	4700	7700
	4700	7600
	4900	7900
	4800	7800
	4800	7500
	4700	7600
	4700	7700
	4700	7500
	4800	7600
	4700	7800
	4900	7600
	4700	7500
	7800	7700
	5000	10300
	4700	8000
	4700	7800
	4700	7800
	5000	7600
	5000	7500
	4800	7600
	4800	7600
	4600	7700
	4700	7600
	4900	7700
	4700	8100
	4700	12100
	4700	7800
	4700	7700
	4800	7800
	4900	7900
	4800	7700
	4700	7600
	4800	7800
	4700	7600
	4800	8100
	5000	7600
	4800	7800
	4700	7800
	4600	7700
	4700	7700
	4700	7600
	4800	7700
	4800	7900
	4800	7500
	4700	7700
	4800	7600
	4900	7600
	4700	8000
	4900	7700
	4700	7700
	4900	7900
	5000	7900
	4800	7700
	4800	7700
	4800	10600
	4800	7700
	4700	7700
	4800	7700
	5000	7700
	4700	7700
	5000	7800
	4700	7600
	5000	8000
	4700	7700
	4700	7700
	4700	7600
	4900	7600
	5000	7600
	4700	7600
	4900	7700
	4700	7600
	4800	7700
	4700	7600
	4700	7600
	4700	7600
	4600	7600
	4800	7800
	4700	9900
	4700	7600
	4800	7700
	4700	7600
	4700	7700
	4800	7800
	4700	21000
	4600	7300
	4700	7400
	4500	7400
	4600	7400
	4600	7500
	4600	7500
	4700	7400
	4600	7300
	4600	7600
	4600	7400
	4700	12100
	4600	7500
	4700	7500
	4500	7300
	4600	7300
	4600	7400
	4700	7300
	4600	7500
	4600	7300
	4600	7400
	4600	9600
	4600	7400
	4500	7500
	4500	7300
	4500	7400
	4600	7200
	4700	7500
	4500	7500
	4500	7400
	4500	7400
	4500	7300
	4600	7400
	4600	7300
	4500	7400
	4500	7400
	4500	7400
	4500	7400
	4500	7600
	4500	7500
	4600	7400
	4600	7500
	4600	7700
	4600	7700
	4500	7600
	4500	7300
	4500	7400
	4600	7300
	4800	7400
	4600	7500
	4600	7400
	4600	7500
	4600	7400
	4600	7300
	8100	7400
	4600	7500
	4700	7400
	4500	7500
	4600	7400
	4500	7400
	4800	7400
	4700	7800
	4600	7400
	4600	7300
	4800	7600
	4700	7400
	4600	7400
	4600	7300
	4600	7400
	4600	7600
	4500	7500
	4600	7400
	4600	7400
	4600	7300
	4600	7500
	4700	7400
	4500	7400
	4900	7400
	4500	7400
	4600	7300
	4600	7800
	4500	7400
	4500	7400
	4600	7400
	4600	7500
	4500	7500
	4600	7500
	4400	7600
	4600	7400
	4600	7300
	4500	7400
	4600	7500
	4500	7400
	4600	7600
	4600	7600
	4500	7500
	4500	7400
	7400	7700
	4700	7500
	4700	7300
	4500	7700
	4800	7600
	4600	7400
	4700	7500
	4500	7500
	4600	7500
	4600	7300
	4600	7300
	4600	7400
	4400	7300
	4600	7300
	4400	7600
	4900	7400
	4600	7500
	4600	7500
	4600	7400
	4700	7300
	4600	7500
	4600	7400
	4500	7500
	4500	7200
	4600	7500
	4500	7300
	4400	7300
	4500	7600
	4500	7500
	5000	7300
	4500	7500
	4500	7500
	4600	7400
	4700	7300
	4500	7400
	4500	7400
	4600	7300
	4600	7400
	4700	7300
	4700	7400
	4600	7200
	4700	7300
	4500	7300
	4500	7400
	4600	7300
	4700	7400
	4600	7400
	4500	7300
	4600	7400
	4600	7500
	4600	7500
	4600	7400
	4600	7300
	4600	7400
	4500	7400
	4600	7500
	4500	7400
	4600	7400
	4600	7400
	4500	7400
	4900	7400
	4500	7400
	4600	7400
	4600	7400
	4600	7500
	4700	8000
[truncated: 8,006 more rows]

## Sheet: 10^5 runs
	Enc.Time(ns)	Dec.Time(ns)
	13400	9000
	5000	7400
	4900	7300
	4700	7300
	4700	7300
	4700	7300
	4700	7300
	4700	7200
	4700	7300
	4600	7300
	4700	7300
	4600	7300
	4600	7200
	4700	7300
	4700	7200
	4600	7300
	4600	7300
	4800	7200
	4600	7300
	4600	7300
	4600	7300
	4700	7200
	4600	7300
	4600	7200
	4700	7300
	4600	7200
	4700	7200
	4600	7200
	4700	7300
	4600	7200
	4700	7300
	4700	7300
	4700	7200
	4600	7200
	4800	7200
	4700	7300
	4600	7200
	4700	7300
	4600	7300
	4700	7300
	4600	7300
	4700	7200
	4700	7300
	4700	7200
	4500	7300
	4700	7400
	4600	7300
	4700	7300
	4800	7300
	4700	7300
	4700	7300
	4600	7300
	4700	7300
	4700	7300
	4600	7300
	6100	7300
	4800	7300
	4600	7300
	4700	7200
	4600	7200
	4700	7300
	4600	7200
	4600	7200
	4700	7400
	4600	7300
	4700	7400
	4700	7300
	4700	7400
	4700	7200
	4600	7200
	4700	7300
	4700	7300
	4600	7300
	4600	7200
	4800	7300
	4800	7200
	4800	7300
	4600	7400
	4700	7400
	4700	7600
	4600	7200
	4700	7300
	4700	7600
	4600	7300
	4800	7200
	4700	7200
	4600	7300
	5100	7600
	4600	7200
	4700	7300
	4700	7400
	4700	7500
	4700	7200
	4600	7200
	4700	7300
	4800	7300
	4900	7300
	4600	7300
	4700	7400
	4800	7300
	5000	7300
	4700	7300
	4600	7300
	4700	7200
	4700	7300
	4700	7300
	4700	7300
	4700	7300
	4800	7300
	4700	7300
	4600	7200
	4600	7300
	4700	7500
	4600	7100
	4700	7200
	4700	7300
	4600	7200
	4700	7400
	4700	7300
	4600	7400
	4700	7200
	4700	7200
	5200	7700
	4600	7400
	4500	7100
	4700	7200
	4700	7300
	4700	7300
	4700	7300
	4700	7300
	4700	7300
	4700	7400
	4600	7400
	4700	7200
	4700	7300
	4700	7500
	4700	7500
	4800	7400
	4700	7300
	4700	9300
	6800	10100
	6900	8000
	11300	14000
	6400	16700
	13000	11300
	6300	9800
	7600	40000
	8300	8100
	7200	12100
	7300	10500
	8700	12900
	11400	12000
	7600	10300
	6800	10300
	6500	9800
	6300	9900
	6400	10800
	7600	12400
	7500	10500
	7600	11400
	8200	9400
	5100	7500
	4700	7200
	5000	7200
	4700	7300
	4800	7200
	4700	7200
	4600	7300
	4600	7200
	4600	7200
	5300	7600
	4700	7200
	4700	7100
	4600	7200
	4800	7200
	4600	7300
	4700	7300
	4600	7200
	4700	7200
	4600	7200
	4600	7200
	4600	7200
	4600	7200
	4700	7300
	4800	7200
	4700	7300
	4700	7200
	4700	7300
	4600	7300
	4700	7300
	4600	7200
	4700	7400
	4700	7200
	4700	7200
	4700	7100
	4700	7200
	4600	7200
	4700	7300
	4600	7400
	4600	7200
	4700	7200
	8800	7400
	4700	9800
	4700	7300
	4700	7100
	4600	7300
	4600	7300
	4800	7300
	4600	7300
	4700	7300
	4600	7200
	4700	7200
	4700	7300
	4700	7400
	4600	7300
	4700	7300
	4600	7300
	4800	7300
	4700	7300
	4800	7300
	4600	7300
	4700	7200
	4600	7300
	4700	7300
	4700	7300
	4700	7300
	4600	7200
	4600	7300
	4700	7200
	4600	7300
	4700	7300
	4700	7200
	4600	7200
	4600	7300
	4700	7300
	4600	7200
	4700	7200
	4600	7300
	4700	7300
	4600	7200
	4600	7200
	4600	7300
	4600	7300
	4700	7200
	7200	7300
	4700	7400
	4800	7300
	4800	7300
	4700	7200
	4600	7300
	4700	7200
	4700	7200
	4700	7300
	4700	7300
	4700	7200
	4700	7300
	4700	7200
	4700	7200
	4700	7200
	4600	7300
	4600	7200
	4700	7200
	4500	7300
	4600	7300
	4600	7200
	4700	7200
	4600	7200
	4600	7300
	4600	7300
	4700	7300
	4700	7300
	4600	7300
	4600	7300
	4600	7300
	4600	7200
	4700	7200
	4700	7300
	4800	7500
	4700	7200
	4600	7400
	4700	7300
	4600	7200
	4600	7400
	4700	7300
	4600	7300
	4700	7300
	4600	7300
	4600	9300
	4600	7300
	4700	7300
	4700	7300
	4600	7300
	4600	7300
	4700	7300
	4700	7400
	4700	7400
	4700	7200
	4600	7300
	4700	7300
	4600	7300
	4700	7300
	4700	7300
	5100	7400
	4700	7200
	4700	7300
	4700	7200
	4600	7300
	4600	7300
	4700	7300
	4600	7300
	4700	7400
	4700	7200
	4600	7300
	4700	7200
	4600	7300
	4700	7300
	4600	7300
	4700	7200
	4700	7300
	4700	7200
	4600	7300
	4800	7300
	4700	7300
	4700	7400
	4700	7400
	4700	7300
	4800	7400
	4700	7200
	4700	7200
	4600	7300
	4700	7300
	4600	7200
	4600	7300
	4700	7200
	4600	7300
	4700	7200
	4600	7300
	4700	7300
	4700	7300
	4700	7300
	4700	7300
	5100	7300
	4700	7300
	4700	7300
	4600	7300
	4700	7100
	4600	7300
	4600	7300
	4700	7200
	4700	7300
	4700	7300
	4600	7200
	4600	7300
	4600	7400
	4600	7300
	4700	7200
	4700	7400
	4800	7300
	4700	7200
	4700	7300
	4700	7200
	4600	7300
	4700	7300
	4600	7300
	4700	7300
	4600	7200
	4800	7400
	4600	7300
	4700	7300
	4700	7200
	4800	10100
	4700	7300
	4700	7300
	4700	7200
	4700	7200
	4600	7300
	4700	7100
	4700	7300
	4700	7200
	4600	7300
	4600	7200
	4600	7300
	4700	7300
	4600	7300
	4700	7200
	4700	7300
	4600	7300
	4600	7200
	4600	7200
	4600	7300
	4600	7300
	4700	7300
	4600	7300
	4600	7200
	4600	7300
	4600	7200
	4600	7100
	4600	7300
	4600	7300
	4700	7300
	4700	7200
	4600	7300
	5000	7300
	4700	7300
	4700	7300
	4600	7200
	4700	7300
	4700	7300
	4600	7300
	4700	7200
	4600	7300
	4600	7200
	4600	9900
	4600	7200
	4700	7300
	4700	7300
	4700	7200
	4700	7300
	4700	7300
	4700	7300
	4600	7300
	4700	7200
	4600	7300
	4700	7200
	4800	7300
	4700	7200
	4600	7300
	4700	7300
	4800	7300
	4700	7300
	4600	7300
	4700	7300
	4600	7300
	4600	7200
	4700	7200
	4500	7100
	4800	7200
	4600	7300
	4600	7300
	4700	7200
	4600	7300
	4700	7200
	4600	7300
	4600	7300
	4600	7200
	4600	7300
	4600	7200
	4600	7300
	4600	7300
	4700	7200
	4700	7200
	4600	7200
	4600	7300
	4600	7300
	4600	7300
	4700	7200
	4700	7200
	4600	7200
	4700	7300
	4700	7200
	4800	7300
	4700	7300
	4700	7200
	4600	7200
	4600	7300
	4700	7200
	4500	7200
	4700	7300
	4600	7300
	4700	7200
	4700	7300
	4700	7300
	4700	7300
	4700	7200
	4600	7200
	4600	7200
	4500	7200
	4600	7300
	4600	7200
	4600	7300
	4600	7300
	4700	7300
	4600	7300
	4600	7300
	4600	7300
	4700	7400
	4600	7300
	4600	7100
	4600	7200
	4700	7300
	4600	7300
	4600	7200
	4700	7300
	4600	7300
	4700	7200
	4600	7300
	4700	7500
	4600	7300
	4700	7200
	9500	7400
	4700	7400
	4600	7400
	4800	7200
	5000	7400
	4600	7200
	4600	7300
	4600	7300
	4600	7200
	4600	7300
	18800	7200
	4600	7200
	4400	8300
	4600	7100
	4500	7200
	4500	7100
	4400	7100
	4400	7200
	4500	7000
	4400	7000
	4500	7100
	4400	7200
	4600	7100
	4500	7000
	4400	7000
	4400	7100
	4400	7100
	4500	7100
	4400	7200
	4500	7000
	4500	7100
	4400	7200
	4400	7100
	4400	7100
	4400	7000
	4400	7100
	4500	7100
	4400	7000
	4400	7000
	4400	7000
	8900	7300
	4400	7000
	4400	7100
	4500	7100
	4500	7100
	4400	7000
	4500	7100
	4300	7100
	4400	7200
	4300	7300
	4300	7000
	4400	6900
	4500	7100
	4400	7100
	4500	7100
	4300	7200
	4500	7100
	4500	7000
	4300	7100
	4400	7300
	4500	7000
	4300	7100
	4400	7100
	4900	7300
	4500	7100
	4400	7100
	4500	7100
	4400	7200
	4400	7200
	4400	7200
	4500	7200
	4400	7100
	4400	7000
	4400	7200
	4400	7000
	4400	7100
	4400	7000
	4500	7000
	4400	7100
	4500	7100
	4500	7100
	4600	7100
	4400	7200
	4400	7200
	6800	7000
	4600	9000
	4500	7200
	4500	7200
	4500	7200
	4500	7200
	4500	7100
	4400	7100
	4400	7000
	4400	7100
	4400	7000
	4500	7100
	4500	7100
	4400	7300
	4500	7200
	4500	7100
	4500	7000
	4400	7300
	4600	7000
	4400	7200
	4600	7200
	4500	7100
	4500	7200
	4500	7100
	4500	7100
	4400	7100
	4500	7200
	4400	7100
	4400	7100
	4400	7100
	4500	7200
	4400	7100
	4400	7100
	4500	7000
	4500	7100
	4500	7100
	4300	7100
	4400	7100
	4400	6800
	4200	6800
	4300	6900
	4300	6800
	6900	7000
	4600	7000
	4200	6800
	4300	6900
	4300	6900
	4300	6900
	4200	6900
	4300	6700
	4300	6900
	4300	6800
	4200	6900
	4300	6800
	4300	6800
	4300	6800
	4300	6900
	4200	6900
	4300	6900
	4300	6800
	4300	6800
	4300	6800
	4300	6800
	4300	6800
	4300	6700
	4400	6900
	4200	7000
	4200	6900
	4200	6800
	4400	7000
	4300	6800
	4300	6900
	4300	6900
	4300	6800
	4300	6800
	4200	6900
	4300	6900
	4400	6700
	4200	6900
	4300	6800
	4300	7000
	4300	6900
	4300	6900
	4200	6800
	4300	7100
	4300	7200
	4500	7000
	4500	7100
	4400	7200
	4500	7000
	4500	7100
	4500	7100
	4400	7100
	4500	7000
	4400	7100
	4400	7100
	4500	7000
	4400	7100
	4400	7100
	4700	7200
	4500	7200
	4400	7200
	4400	7200
	4400	7100
	4300	7200
	4500	7200
	4500	7100
	4700	7100
	4400	7100
	4400	7100
	4400	7200
	4500	7100
	4500	7000
	4400	7100
	4400	7100
	4400	7100
	4400	7000
	4400	7200
	4400	7100
	4400	7000
	4400	7200
	4600	7200
	4500	7100
	4200	6800
	4300	6900
	4300	6900
	7000	7000
	4400	6900
	4200	6900
	4300	6900
	4300	6800
	4200	7000
	4400	7000
	4300	6900
	4200	6900
	4300	6800
	4300	6900
	4300	7000
	4300	7000
	4300	7000
	4300	6800
	4200	6900
	4300	6900
	4300	6800
	4300	6900
	4200	6900
	4200	6900
	4200	6900
	4200	6800
	4300	6900
	4300	7000
	4300	6900
	4300	6800
	4300	6900
	4300	7000
	4300	6800
	4300	6900
	4300	7000
	4200	6900
	4300	6800
	4200	6900
	4400	6900
	4300	6900
	4300	6900
	4200	6900
	4300	6900
	4200	6800
	4300	6800
	4300	6800
	4300	6900
	4300	6800
	4600	20700
	5900	9200
	6500	9600
	6700	8800
	5900	13000
	6800	14200
	8000	10300
	6500	10200
	6800	10700
	6800	10500
	6600	10200
	6900	10500
	6600	10800
	6600	11100
	8700	11000
	7100	10900
	6900	10800
	6900	11800
	7000	10800
	7100	11100
	7500	11100
	7000	11000
	7100	11500
	6800	10800
	7000	10900
	7400	11200
	7100	10800
	7200	10900
	7300	11100
	7000	11200
	6800	11800
	6900	10800
	7000	11100
	7700	10800
	6900	10900
	6800	11000
	7200	10900
	6800	10900
	6800	11500
	6900	11000
	6900	11100
	6800	10900
	7100	10900
	6800	10800
	7200	11800
	6900	10800
	7100	10800
	7900	11000
	6900	10800
	6800	10900
	7700	11000
	7000	10900
	7300	11300
	7200	11300
	7100	11700
	7200	11400
	7100	11000
	7100	12400
	7000	11200
	7000	11200
	7300	11200
	7300	11200
	7100	11200
	7100	11300
	8600	11300
	7000	11400
	7200	11200
	7100	11100
	7200	11200
	7000	12000
	7200	11100
	7100	11200
	7900	11400
	7200	11200
	7300	11200
	7400	11800
	7400	11100
	7400	12300
	7400	10900
	6900	14700
	4700	7000
	4300	6900
	4200	6800
	4200	6900
	4200	7000
	4200	7000
	4200	6800
	4300	6900
	4200	6800
	4300	8600
	4300	6900
	4300	7000
	8700	12900
	6500	9400
	6300	9900
	6300	21400
	11300	17400
	10900	18000
	10800	17800
	11600	17700
	10800	17600
	9300	7900
	4400	6800
	4300	6900
	4300	7900
	6700	13800
	9100	9700
	7900	15600
	6600	14300
	4700	12200
	4900	6900
	4300	6900
	4300	9300
	4300	6800
	9000	7000
	4300	6700
	4400	8800
	5100	13400
	6400	9800
	6200	10200
	5800	8900
	5600	8700
	6100	9900
	6700	10900
	11300	12300
	6700	12800
	6600	11800
	7400	9500
	8200	11500
	7500	11400
	7900	10800
	7800	11700
	7200	10000
	9800	9900
	6000	10800
	6600	17900
	9500	11700
	8300	14900
	9600	13600
	7400	10800
	6200	10000
	6600	10100
	6600	10500
	7000	10300
	6700	10200
	7100	10200
	6400	10300
	6600	11100
	7100	11000
	6400	10600
	6300	10600
	6900	11100
	7200	11900
	8300	12000
	7700	10800
	6600	10200
	6600	10100
	6700	13500
	5900	10100
	6300	10400
	6500	10700
	6800	10000
	6200	10000
	6400	10000
	6400	10000
	6800	9300
	5900	9400
	6000	9400
	5600	9300
	5800	9400
	5700	9300
	5800	9300
	5800	9300
	5700	9000
	5800	9300
	5900	9400
	5900	9200
	5900	9600
	6100	10900
	6200	10500
	7300	11400
	6800	11300
	6500	11400
	7700	11400
	7700	10800
	6600	11200
	6800	10400
	6700	10300
	6400	10400
	6700	10700
	6500	10200
	6700	10300
	7200	10200
	6400	10600
	6500	10400
	6700	10400
	6500	10500
	6600	10400
	6500	10600
	6700	10500
	6800	10100
	6500	10200
	6500	10100
	6500	10400
	6600	10400
	6600	9700
	6000	10200
	6400	10300
	6600	10100
	6200	10600
	6200	10500
	6600	10300
	6500	10600
	6600	10800
	6600	10700
	6800	10500
	6600	10300
	6700	10200
	6800	10700
	6700	11000
	6700	10600
	6600	10400
	6600	10500
	6500	10400
	6600	10300
	6600	10500
	6600	10200
	6700	10400
	6400	10200
	6700	10500
	6700	10200
	6600	10500
	6700	10300
	6800	10600
	6600	10300
	6500	10200
	6900	10500
	6500	10300
	6600	10500
	6600	10500
	6700	10500
	6700	10400
	6700	10400
	6700	10400
	6600	10300
	6600	10500
	6500	10600
	6600	10600
	6500	10400
	9200	10500
	6600	10600
	6500	10400
	6900	10700
	6700	10600
	6600	10800
	6700	10500
	7100	10300
	6400	10700
	6600	10600
	6600	10300
	6400	12300
	6800	10300
	6600	10300
	6400	10400
	6500	10500
	6600	10600
	6600	10300
	6600	10200
	6600	10500
	6500	10600
	6500	10300
	6800	10200
	6500	10300
	6700	10500
	8900	10500
	6600	10500
	6600	10600
	6500	10500
	6600	10600
	6600	10500
	6500	10300
	6600	10600
	6800	10600
	6600	10500
	6500	10600
	6500	10800
	6500	10100
	6500	10200
	6500	10300
	6600	10300
	6500	10200
	6500	10300
	6500	10300
	6400	10500
	6600	10600
	6500	10500
	6700	10400
	6600	10400
	6700	10800
	6600	10600
	6600	10400
	6800	10500
	6500	10500
	6900	10200
	7200	12900
	6700	10500
	6500	10200
	6400	10300
	6600	10200
	6300	10400
	6500	10400
	6500	10400
	6200	10700
	6500	10400
	6700	10400
	6600	10600
	6600	10500
	6500	10500
	6600	10900
	6600	10400
	6600	10400
	6400	10800
	6500	10300
	6600	10400
	6700	10500
	6500	10400
	6400	10400
	6500	10300
	6500	10500
	6500	10400
	6500	10500
	6600	10200
	6600	10400
	6500	10300
	6600	10300
	6300	10500
	6800	10400
	6500	10600
	6400	10100
	6400	10300
	6500	10700
	6900	10300
	6400	10300
	6400	10400
	6500	10400
	6700	10500
	6500	10400
	6500	10100
	6700	10300
	6500	10600
	6600	10700
	6700	10200
	6500	10400
	6800	10600
	6800	10700
	6700	10600
	6400	10100
	6800	10500
	6600	10500
	6600	10300
	6600	10300
	6600	10400
	6600	10500
	6500	10200
	6500	10400
	5900	7500
	4800	7500
	4600	7300
	4700	7400
	4600	7300
	4600	7300
	4700	7300
	4600	7200
	4600	7300
	4600	7000
	4600	7200
	4600	7200
	4600	7200
	4500	7100
	4400	6900
	4400	6900
	4300	6700
	4300	7000
	4300	6900
	4200	6900
	4200	6900
	4300	6900
	4300	6800
	4300	6800
	4300	6800
	4300	7000
	4300	6900
	4300	6900
	4300	6900
	4200	6800
	4200	6800
	4300	6900
	4200	6900
	4200	6900
	4300	6800
	4300	6800
	4200	6900
	4200	6900
	4300	6800
	4300	6900
	4300	7000
	4200	6900
	4300	10100
	4400	6900
	4300	6900
	4300	6800
	4300	6900
	4400	6800
	4300	6900
	4300	6900
	4300	6900
	4300	6900
	4300	6900
	4200	6700
	4300	6800
	4200	7000
	4200	6900
	4300	6900
	4300	6900
	4200	6900
	4300	6900
	4300	8100
	4400	6900
	4400	6800
	4300	6900
	4300	6900
	4400	6900
	4300	6800
	4300	6900
	4300	6900
	4200	6900
	4200	6800
	4300	6800
	4300	7000
	4300	6800
	4300	6700
	4200	6900
	4300	6900
	4200	6800
	4400	7000
	4200	6800
	4200	6700
	4300	6800
	4200	6800
	4300	6900
	4300	6800
	4200	6900
	4300	6900
	4200	6900
	4600	6900
	4300	6800
	4300	6900
	4200	6800
	4200	6900
	4200	6900
	4200	6900
	4200	6900
	4200	6800
	4300	6900
	4300	6900
	4300	6900
	4300	6900
	4300	6800
	4200	6800
	4500	6800
	4300	6900
	4200	6900
	4200	7000
	4300	6900
	4200	6800
	4300	6800
	4300	6800
	4100	6700
	4300	7000
	4300	6900
	4200	6800
	4300	6800
	4200	6900
	4200	6800
	4100	6900
	4200	6900
	4300	6800
	4300	6900
	4300	6800
	4300	6800
	4300	7100
	4200	6800
	4500	7000
	4300	6800
	4300	6900
	4200	6800
	4300	6800
	27200	9200
	4300	6700
	4300	10500
	4300	6900
	4300	6800
	4200	6900
	4300	6800
	4200	6900
	4200	6800
	9900	8600
	4300	6900
	4300	6700
	4200	6900
	4300	6800
	4200	6900
	4200	6800
	4200	6900
	4300	6900
	4300	6800
	4200	6900
	4200	6800
	4300	6900
	4400	6900
	4300	6900
	4200	6800
	4200	6800
	4200	6800
	4200	6900
	4200	6900
	4300	6900
	4300	6800
	4300	6900
	4300	6800
	4200	6800
	4500	6900
	4200	7000
	4200	6800
	4200	7000
	4300	6800
	4200	6800
	4300	6900
	4300	6800
	4300	6800
	4200	7000
	4200	7000
	4200	6800
	4200	6800
	4300	6900
	4300	6900
	4300	6900
	4300	6800
	4200	6800
	4300	7000
	4300	6800
	4300	6800
	4300	6900
	4300	6900
	4400	7000
	4400	7000
	4300	6900
	4300	7000
	4400	6900
	4200	6800
	4600	6900
	4300	7000
	4300	7100
	4200	6800
	4300	6800
	4400	7000
	4200	6900
	4200	6900
	4200	6800
	4300	6800
	4400	6900
	4300	6900
	4300	6800
	4400	6800
	4300	7000
	4200	6800
	4300	6900
	4300	6900
	4200	6900
	4300	7000
	4300	6900
	4200	7000
	4300	6800
	4200	6900
	4300	6800
	4300	6900
	7500	6900
	4300	6900
	4300	6800
	4200	7100
	4200	6800
	4500	6800
	4500	6900
	4300	7000
	4300	6900
	4200	6900
	4200	6900
	5000	6900
	4200	6900
	4400	6900
	4200	6900
	4300	6800
	4200	7000
	4200	6900
	4300	7000
	4200	6800
	4200	6900
	4300	6900
	4300	6800
	4300	6900
	4500	6900
	4300	6800
	4300	6800
	4300	6900
	4300	7000
	4300	6900
	4300	6800
	4300	6800
	4200	7000
	4200	6800
	4400	6900
	4300	6900
	4400	6900
	4400	6900
	4300	6800
	4300	7200
	4200	6800
	4300	6900
	4300	6800
	4300	6900
	4300	9600
	4400	6900
	4400	6900
	4200	6800
	4300	7000
	4300	6900
	4300	6800
	4300	6900
	4300	7000
	4300	6800
	4200	7000
	4300	6900
	4300	6900
	4200	6800
	4300	6900
	4400	6900
	4200	6900
	4400	6800
	4200	6900
	4200	6900
	4300	6800
	4300	6900
	4400	6900
	4300	6800
	4200	7000
	4400	6900
	4300	7000
	4400	6900
	4200	6900
	4400	7100
	4400	6900
	4300	7000
	4200	7000
	4300	7100
	4400	6900
	4200	6800
	4400	6900
	4300	6900
	4300	6900
	4200	6900
	4200	6900
	4400	7000
	4200	6900
	4300	6800
	4300	6800
	4300	6900
	4200	6900
	4200	6800
	4300	6900
	4400	6900
	4300	6800
	4400	6900
	4200	7200
	4200	6900
	4300	6900
	4400	7100
	4500	6900
	4300	6900
	4300	6900
	4300	6900
	4200	6800
	4300	6900
	4200	6800
	4300	7000
	4300	6900
	4200	6800
	4300	6800
	4300	6900
	4200	6800
	4200	7100
	4300	6900
	4200	7100
	4300	6900
	4400	6900
	4200	6900
	4200	6900
	4300	7000
	4400	6900
	4300	6900
	4200	6900
	4200	6800
	4300	7000
	4500	6800
	4200	7000
	4300	6900
	4400	6900
	4200	13900
	4400	7000
	4400	6900
	4600	7100
	4300	6900
	4300	9400
	4200	7000
	4500	7200
	4300	7100
	4700	7000
	4500	6900
	4900	9100
	4300	7100
	4400	7100
	4300	6900
	4200	6900
	4200	6800
	4200	6900
	4200	6800
	4300	6900
	4300	6900
	4300	6900
	4300	6900
	4200	6800
	4300	6800
	4400	6900
	4200	6800
	4600	7200
	9700	11300
	6500	9500
	4800	7100
	4300	12100
	12700	8400
	4700	6900
	4300	8600
	4600	7100
	4400	6800
	4300	6900
	4200	6800
	4200	6900
	4900	7000
	4300	7000
	11200	8100
	8400	19000
	7800	10200
	9300	12800
	4400	7000
	4200	6900
	4300	6900
	4200	12800
	6900	9100
	4400	7800
	4400	6900
	4200	7000
	4300	6800
	4200	6800
	4200	6800
	4200	6800
	4200	6900
	4200	6900
	4200	6800
	4300	6800
	4200	7000
	4300	6900
	4200	6800
	4200	6900
	4300	6900
	6000	9900
	8400	12700
	6400	10300
	6900	11700
	8100	12500
	7200	11900
	9300	14600
	7600	15200
	4500	6800
	4400	14500
	7400	9100
	7700	15000
	9600	14300
	4500	11400
	6000	10000
	4800	7700
	6200	7000
	4300	9000
	4300	6800
	4300	9400
	4300	7000
	4300	6900
	4300	11800
	4800	7000
	4200	6900
	4300	11500
	4800	7000
	4200	7300
	4200	6900
	4300	6900
	4300	6800
	4200	6900
	4200	9300
	4300	6900
	8500	12500
	6800	10500
	7500	8500
	5300	12200
	4800	15800
	7300	10900
	6900	10600
	6900	10700
	7000	10800
	6800	10700
	6500	10600
	6700	10500
	6600	10600
	6700	10500
	6700	10600
	6600	10600
	6800	10700
	6700	10500
	6700	10600
	6600	10400
	6400	10400
	6500	10400
	6700	10500
	6600	10400
	6800	10500
	6500	10700
	6600	10400
	6900	11800
	11300	18600
	7000	10500
	7400	11200
	14200	10900
	10600	9000
	8700	11600
	7200	11100
	7000	11000
	8100	11100
	7000	10800
	6800	10700
	6800	10800
	6500	10000
	9700	10800
	6800	10900
	6800	10800
	6800	10900
	7100	11500
	6900	10900
	6900	10800
	6800	10900
	6700	10900
	7300	11000
	6800	10900
	6700	10900
	6800	10800
	7000	10700
	7600	10900
	6900	10700
	7000	10800
	6900	10800
	7000	10900
	6900	12900
	7000	11300
	6800	10900
	6800	10700
	7000	10800
	7100	10800
	6900	10800
	6700	10800
	6800	10800
	6900	11300
	7000	10900
	6800	10800
	6700	10800
	6900	10800
	6800	11700
	6800	10800
	6800	10800
	7000	10700
	6800	10800
	6700	11800
	6900	10700
	6800	10800
	6900	10500
	6700	10700
	7400	10900
	6800	10800
	6900	11600
	6800	11000
	6600	10800
	6900	10800
	6700	10700
	7000	10800
	6800	11600
	7000	10700
	6800	10800
	6700	10800
	6900	10700
	6800	10800
	6900	11500
	6700	10700
	7000	10800
	6900	10800
	6900	10800
	6800	10700
	7000	11500
	7000	10600
	6800	11000
	6800	11000
	7000	10700
	6600	10700
	7900	10700
	6800	10600
	6900	11100
	6800	11000
	7000	11300
	6900	12600
	9400	10800
	6800	10800
	6900	10800
	6900	11100
	6900	10700
	6800	11800
	6800	10700
	6900	10600
	6800	10800
	7400	11000
	7200	11000
	7300	11300
	6800	10900
	6800	10800
	6900	11200
	6800	10800
	6900	11100
	6800	11200
	7100	11200
	7600	10800
	7000	10900
	7000	11000
	6800	10800
	6800	11300
	6900	10900
	7100	10900
	6800	10800
	7200	13500
	6900	10700
	7000	10900
	6800	10700
	6900	10700
	6800	10700
	6700	11800
	6900	10900
	7000	10700
	7200	12100
	7500	11200
	6900	10900
	7000	10800
	6900	11000
	7000	10900
	7000	10600
	7000	10900
	7300	10800
	7100	10900
	6900	10700
	6800	11000
	7600	10800
	6800	10900
	6900	10900
	6800	11100
	6800	10800
	6800	10600
	6900	10800
	6900	10800
	6900	10700
	6800	11200
	6800	11000
	6900	10900
	7500	10800
	6900	10600
	6700	11100
	6800	10900
	6800	10600
	6700	10700
	6900	10900
	6800	10800
	6700	10800
	6900	10700
	6900	10700
	6800	12100
	7300	11100
	6800	11000
	7200	11000
	7000	10700
	6700	10800
	6800	10700
	7100	10800
	6800	10700
	6800	10800
	7000	10700
	6600	11900
	6900	10800
	7000	10800
	6900	10900
	9400	10800
	6800	10800
	6700	10800
	6700	11400
	7200	10900
	6900	10600
	6700	10900
	6800	10900
	6800	10600
	7100	10800
	6900	10600
	7000	10800
	6900	10700
	7000	10800
	6700	10800
	7300	10900
	7100	10800
	6700	10800
	7000	10900
	7600	11000
	7000	10700
	6700	10800
	7600	11000
	6900	10700
	6900	10900
	6900	11600
	6900	10700
	6900	10700
	6900	10800
	9200	11600
	7200	11600
	7600	11500
	7400	11200
	7000	11000
	7000	10800
	7000	10900
	6800	10900
	6800	10800
	7000	10800
	6800	10700
	7100	11400
	7000	10800
	6800	11100
	6900	10900
	6800	11900
	6900	10700
	6900	11100
	6800	11400
	7600	10800
	6900	10700
	7000	11300
	6900	10900
	6800	10800
	6900	11000
	7000	11500
	6900	10800
	6800	10900
	6900	10800
	6800	11900
	6900	10700
	6800	10700
	6900	10900
	7100	11000
	6900	10800
	6800	10800
	6900	10800
	7100	11000
	6700	10700
	6700	11100
	6900	11600
	6900	10700
	6900	10900
	7600	11200
	6900	10800
	6800	11100
	6700	10900
	6700	10800
	7000	12500
	7100	10700
	6800	10800
	7400	10800
	6700	11000
	6600	10900
	6700	11900
	6900	10800
	6700	10900
	6900	10700
	6800	10700
	7100	11000
	7000	10600
	7400	10600
	6900	10700
	6800	10700
	6800	10500
	6700	10800
	6900	10800
	6800	10600
	6700	10700
	7000	10900
	6800	11100
	7600	10700
	6800	10800
	6800	10700
	7000	11000
	6900	10900
	7000	11000
	7300	10800
	6800	11600
	7000	10700
	6900	11000
	6900	10800
	7100	19500
	6900	10800
	6700	10800
	7000	10900
	7500	11000
	7000	10800
	6800	10700
	7500	10900
	7100	10800
	6900	10700
	6800	10900
	6900	11000
	7000	10700
	6800	10700
	6900	10700
	7000	11600
	6800	10800
	6900	10800
	6800	10800
	7100	10900
	6700	10800
	6900	10800
	6800	11000
	7700	10900
	6900	10700
	6900	10700
	6900	10700
	6900	11100
	7100	10700
	7100	11700
	6800	10800
	6900	10600
	6900	11700
	6800	11700
	7600	11600
	6900	10900
	6900	10800
	6900	10800
	7000	11500
	7000	10800
	6900	10800
	7200	11600
	6900	10700
	6900	10900
	6800	10700
	6800	12100
	6900	10800
	6900	10800
	7100	11900
	7000	11300
	6700	10700
	6800	11500
	6900	10900
	7000	10800
	7200	11600
	6900	10600
	6900	10900
	6800	10800
	6800	10700
	6900	10900
	7800	11000
	6800	10700
	6700	10700
	7000	10800
	7000	12200
	7100	10800
	6900	10700
	6800	10700
	6800	10700
	6800	10600
	6700	10600
	6900	10700
	7100	11100
	6900	11000
	6900	10900
	7500	10900
	6800	10900
	6700	10700
	7000	10700
	7000	10900
	6900	10700
	6900	10700
	6700	12000
	7000	10800
	6900	10700
	6800	10900
	6700	11400
	6900	10700
	6800	10600
	6800	10900
	6700	10700
	6700	10600
	6800	11000
	6800	11600
	6900	10900
	6800	10700
	6800	10700
	6800	10900
	7300	11200
	6900	11000
	6800	10800
	7500	11000
	7200	10800
	7000	10800
	6800	11000
	7200	11300
	7000	10700
	7300	10900
	6900	10900
	7600	10900
	7000	11100
	6800	10900
	6700	10700
	6900	12200
	9400	10700
[truncated: 98,006 more rows]
