# Supplementary material for: NTRU-Like Random Congruential Public-Key Cryptosystem for Wireless Sensor Networks
Source: Sensors (Basel). 2020 Aug 17;20(16):4632. doi: 10.3390/s20164632 (PMC7472001; doi:10.3390/s20164632)
Supplement: Supplementary file 1 [file sensors-20-04632-s001.zip › Supplementary Material/Table S2.xlsx]

## Sheet: 10^3 runs
	Enc.Time(ns)	Dec.Time(ns)
	547700	989400
	388600	688100
	261700	312100
	183200	237500
	149400	212800
	195400	245200
	124800	186100
	125300	180900
	124300	180200
	124300	180600
	125500	180200
	131200	180200
	125300	180800
	131100	181100
	139800	190100
	127300	184400
	124100	252000
	125700	182200
	126200	182400
	121500	176300
	157900	193400
	146000	224200
	137400	176200
	122000	182500
	123000	178400
	131300	181500
	125900	208200
	126800	193500
	130900	183300
	121400	176500
	121700	175500
	122300	176800
	122700	179800
	122400	176300
	157100	223500
	121700	177100
	126900	180800
	121400	174900
	122600	177800
	121400	175900
	120700	207600
	124500	178800
	123300	176900
	160600	228200
	163900	227200
	120700	174800
	126400	213500
	125600	182900
	122100	176900
	123400	178700
	170700	217400
	174900	208000
	123300	176500
	121800	175000
	127800	175900
	176500	176200
	150500	222700
	120300	178700
	160500	213900
	162300	225700
	164300	229400
	164100	222500
	161500	226100
	163400	232100
	162200	227400
	122000	175400
	156400	215300
	125100	175100
	153200	192300
	120500	174700
	121300	175900
	121600	175400
	167000	255000
	167500	237400
	165300	234900
	124800	186100
	126900	178000
	130800	225100
	123200	179600
	125000	176000
	121800	183900
	121700	182500
	120600	175200
	122300	177600
	122900	177200
	121600	177000
	140900	181700
	124700	182500
	123200	175400
	143200	190600
	124200	175000
	120800	176200
	122700	182500
	121000	175900
	120500	174400
	150200	251800
	141100	183800
	120300	174900
	119800	175100
	121400	176000
	124300	177100
	126100	181800
	127900	181700
	127200	186000
	130500	180900
	128000	185200
	251300	357100
	121900	177600
	120400	174500
	120400	177000
	120700	178900
	126500	177100
	128900	174700
	121000	174600
	120500	174800
	121500	176800
	121700	175500
	122200	186100
	129900	175300
	129000	180900
	125400	180300
	172600	265800
	125200	190300
	124500	186300
	123100	180100
	124500	180100
	123700	181600
	127300	182200
	126700	182500
	124200	182000
	156800	180500
	123300	178600
	122900	179500
	120000	179400
	127600	204600
	162800	215800
	160900	218600
	122500	178300
	128600	180300
	126500	189700
	131200	250600
	120400	174200
	121500	175100
	120400	173900
	121200	175200
	122500	187000
	126300	178100
	121800	175200
	120600	174200
	122400	176200
	123700	176800
	121900	175500
	122400	178600
	114000	167800
	117800	182800
	134900	166900
	122600	177100
	263400	361700
	168700	227100
	121600	175700
	118000	175600
	117400	170700
	116000	167300
	126700	224900
	118900	186000
	120800	177400
	121000	178000
	117800	172500
	113300	165200
	172400	172000
	156800	218000
	121700	179800
	164100	226200
	121500	175200
	126100	177100
	121300	190400
	122900	176100
	116100	164400
	113400	167000
	115100	166600
	151800	204100
	117900	166200
	114000	172400
	135100	166400
	113700	164900
	121700	166500
	114000	165000
	115300	166900
	114600	165200
	113800	164700
	113900	165400
	144100	203800
	113800	164500
	113500	164300
	112400	163800
	112300	164000
	129200	164200
	114800	165000
	148600	190100
	113800	165400
	129500	168400
	112700	164700
	142500	200600
	114000	164300
	114600	166000
	162300	228000
	157700	213600
	164000	220700
	121900	176400
	123400	178800
	121300	175700
	167600	224300
	126500	175300
	134300	192800
	165300	221700
	162500	227900
	121900	178300
	158200	230800
	158500	212300
	156400	211500
	156400	220700
	330100	228000
	160500	228600
	120900	177800
	139900	175400
	121400	175600
	163400	221700
	118100	175900
	117900	195900
	125400	177800
	120800	170500
	145000	214100
	121300	175500
	159100	223600
	151500	211000
	147300	209900
	154400	170600
	119600	170600
	117200	169700
	120000	172700
	121400	175500
	118100	171500
	163900	206700
	121000	175000
	125300	178500
	119800	169500
	122900	171600
	176600	207600
	160000	221900
	159800	219200
	169500	224200
	160400	220200
	122000	175600
	134600	215900
	164500	230400
	122500	254500
	154300	235900
	159800	237400
	166500	230000
	166700	228400
	120700	174200
	118600	170100
	119800	174300
	118300	169900
	133700	183100
	118000	169600
	121000	172900
	120500	174500
	121300	175300
	120300	174300
	120200	174400
	166400	220200
	121800	174700
	121000	175000
	119400	174000
	119300	173800
	120200	175000
	122900	175300
	119000	174500
	113300	164500
	119700	173800
	120100	180100
	120300	177100
	120000	182500
	124000	189800
	121100	174500
	120900	174700
	116200	168700
	116700	169700
	134100	186300
	116000	166700
	113900	166000
	112800	164300
	117000	166700
	113000	164200
	112300	164200
	115800	167300
	112600	166100
	112500	163800
	115200	165700
	112800	163500
	112500	164000
	113800	165900
	120200	166500
	113600	164800
	135800	172300
	123000	200000
	128100	175900
	121300	175100
	121100	175300
	122600	178600
	120500	175200
	116400	168800
	113000	163800
	113400	164300
	115500	167400
	139800	205700
	113200	165400
	121200	181900
	159400	198400
	121900	191200
	130200	179800
	182900	248400
	178200	241500
	160000	255700
	210300	218600
	157600	229800
	120600	175000
	120700	175000
	120300	174900
	128200	181200
	121100	174800
	120000	176900
	122800	178700
	120600	223600
	121600	174600
	121400	175600
	119800	174500
	119900	174300
	119200	174200
	119600	178200
	124500	284900
	123800	178400
	120700	175100
	120100	174300
	119800	175900
	123500	234100
	121900	175800
	120100	174900
	122200	244100
	162400	233200
	120300	176800
	121500	179000
	119700	176500
	121200	174500
	121100	174500
	159600	268100
	149100	216500
	120800	175100
	120300	174400
	115900	169300
	118100	170000
	123900	174100
	120600	184000
	115900	169300
	115600	182100
	117500	170100
	128000	190200
	113600	168400
	112700	168100
	112900	163900
	112400	163500
	113400	165000
	113100	164000
	113500	164400
	112300	163700
	114300	163900
	115600	165800
	117000	164400
	114000	171400
	113900	167700
	113200	164300
	113300	164700
	112800	164000
	112300	163900
	152400	174400
	113200	165000
	113000	164200
	113400	163900
	116300	164300
	112600	166700
	115500	166400
	113300	164100
	113400	163600
	112500	163600
	112900	163600
	112300	164900
	116000	164100
	112400	166500
	113100	164000
	112100	163800
	113000	163900
	115500	164700
	113600	164100
	151700	205000
	112600	164400
	112600	164000
	114800	164300
	117500	169600
	115600	169300
	113000	163700
	112500	164300
	112000	164000
	112900	164000
	116000	167500
	124900	184800
	136900	200100
	118100	165900
	140500	199200
	119300	166000
	117000	168100
	112700	166600
	112400	163500
	112600	164100
	112700	164300
	115600	166600
	113900	164100
	113900	171000
	115300	164400
	112600	169700
	113500	164500
	114600	164100
	112700	165400
	112700	163800
	111900	163600
	133300	201400
	113300	164600
	112400	163500
	112700	163900
	116600	164600
	161000	187700
	120000	170700
	113200	168100
	112300	163600
	112300	164000
	113100	164300
	114400	164900
	122900	167900
	124700	180200
	123100	179600
	122800	179600
	175800	166500
	117900	209000
	124300	181900
	137100	199400
	136400	200600
	138000	203500
	139100	200100
	137400	199100
	174000	255600
	156700	224400
	155700	223500
	118300	170100
	153200	223200
	153400	224000
	153300	216500
	134800	192200
	117400	168800
	137700	181900
	118300	169300
	115200	170600
	123600	169700
	120300	169400
	112000	170500
	112600	163600
	112300	164000
	112900	163900
	145200	164800
	112300	163700
	113900	165400
	120900	170100
	121000	169000
	124000	172400
	150900	195300
	159900	216000
	160300	441400
	121900	175600
	167300	225500
	167200	225900
	164500	234500
	231600	318100
	123900	177800
	121200	173900
	119300	174100
	126600	174000
	120500	174000
	120100	174500
	203000	193000
	120800	175100
	119700	174500
	120300	175700
	119300	175400
	161500	219500
	120400	173900
	119600	174000
	115900	168500
	116300	168800
	114500	164800
	120300	174300
	112600	163900
	113700	163900
	112600	166200
	112000	163200
	113100	165700
	114100	164500
	112100	165200
	113200	164100
	112200	163700
	148000	235800
	119800	170300
	127800	186600
	128900	171100
	140800	206700
	142100	206700
	142400	207200
	141800	205900
	141900	206000
	141900	210700
	123800	179700
	124900	180100
	112400	164200
	112700	164300
	113500	164800
	112400	164000
	116300	208100
	113100	164800
	113400	163800
	112100	179700
	130400	183900
	125400	180000
	118700	169500
	136700	199500
	136600	201500
	136700	199300
	141000	198900
	168900	199900
	137600	199900
	119300	174100
	119500	174100
	113500	164600
	121000	197600
	121100	175400
	130000	176100
	126000	175600
	119700	174600
	121100	186300
	143300	175300
	121200	178400
	120200	177800
	119000	176800
	113800	194800
	125000	174900
	124300	174500
	114700	163700
	118000	168500
	112200	166800
	351600	758900
	349100	515900
	374800	515400
	241100	358700
	194500	267000
	192000	280100
	191000	279100
	214200	337100
	120500	174700
	119700	174300
	120100	174300
	119900	174500
	143000	187400
	153700	225500
	120600	175900
	120500	174300
	116200	168700
	116200	169500
	153100	175300
	120100	193100
	119400	177300
	119900	172500
	119200	169200
	114000	177000
	123900	175000
	118400	181400
	115800	171600
	112800	167000
	113600	169800
	114700	164300
	112400	164300
	112400	163600
	112800	164000
	112900	174700
	117900	164700
	122000	169500
	117400	169300
	121100	174500
	132100	169500
	116100	201100
	128900	170000
	121500	175200
	156900	225200
	121200	175100
	120400	174800
	121400	208500
	120600	179100
	119900	175800
	121100	175200
	153900	221900
	151900	219200
	123400	176900
	119900	174200
	121300	174700
	116000	168900
	116400	183100
	120400	206500
	117700	169600
	117600	168700
	116400	181600
	112600	164100
	113800	165800
	116700	169500
	122100	168900
	115800	164500
	116100	168700
	116200	170000
	141300	168900
	117300	168900
	117100	173600
	115600	170200
	116200	171000
	115400	168900
	122100	178100
	119700	181500
	115800	170200
	135600	171300
	117200	172000
	114900	165400
	132700	174500
	116100	168800
	112400	163800
	113100	166500
	115600	169200
	141400	250600
	120600	175200
	119600	174600
	120900	174800
	132700	170800
	116600	169900
	122100	174900
	121100	174300
	112700	165400
	116200	169800
	112100	164000
	121300	164700
	121100	182200
	123900	180100
	124200	179700
	123800	180200
	116700	164800
	114500	165500
	115000	170000
	114600	287600
	117000	183300
	120500	174700
	121000	175200
	116300	169200
	116100	185200
	112600	164000
	115300	187400
	221000	181900
	128600	186600
	120500	174600
	119500	200700
	120100	175400
	142800	176900
	134600	192800
	162900	232900
	121500	174600
	120600	175400
	119700	174600
	120500	175100
	120100	174400
	116000	169200
	116000	169800
	112100	163600
	126800	184600
	123000	170700
	119200	169400
	116100	169200
	115600	169000
	112400	164000
	118100	206800
	121500	175200
	116400	168700
	115700	168500
	116200	168800
	119800	165800
	121600	175500
	120500	174500
	119800	174000
	119900	174300
	112800	164100
	132500	170300
	117700	178300
	112500	165200
	112900	164200
	112600	163800
	143200	199300
	126900	181800
	137000	199500
	136400	200300
	135700	199800
	114000	231800
	138700	228000
	137100	201100
	136600	198900
	119200	175200
	113500	164500
	112700	163800
	112400	164100
	112000	164100
	112200	165500
	113300	164900
	112200	165200
	112900	163800
	112500	164100
	112600	163700
	112700	164600
	112300	172700
	112500	165200
	112600	164000
	113600	164500
	114300	165200
	124300	181000
	147800	165300
	114000	164200
	112400	165300
	112400	163800
	186000	182400
	115400	164800
	113300	164600
	137200	199700
	137100	200300
	137700	200200
	136600	200900
	296200	433300
	299900	435000
	304000	431100
	294000	433100
	242700	350500
	239500	349000
	241400	357200
	226700	283000
	190300	251100
	113700	164200
	112600	164200
	112600	163300
	112500	164100
	112600	167400
	152300	211900
	116200	165600
	113000	168100
	112600	163800
	112500	164300
	137500	182300
	113300	164500
	112600	164400
	115200	163700
	112000	166600
	112400	163100
	146600	207000
	115400	164700
	112400	166600
	112200	163500
	113000	164100
	151100	173300
	124600	180700
	136700	200600
	136200	198700
	136000	199100
	138500	200300
	137800	200100
	119700	174400
	112700	163900
	441200	620600
	435200	632900
	429300	644800
	277000	411000
	256800	371800
	271500	373500
	259100	374400
	258200	373300
	257500	375500
	255500	370700
	478900	501300
	258000	373200
	255300	376700
	259800	384200
	395300	501800
	301100	418800
	344200	381300
	258100	373300
	258000	394900
	309000	374200
	471200	660700
	562800	640100
	770600	697400
	442000	629300
	493700	686600
	434800	622000
	498000	742900
	438100	622800
	439000	691400
	447700	625500
	435900	649500
	574200	793600
	555000	659300
	443800	683100
	518500	727700
	438700	649300
	435500	627200
	477900	694600
	257200	375300
	277100	409600
	257100	373600
	260200	384200
	203300	297200
	167500	242600
	167200	242900
	147800	219500
	142500	206600
	124700	184800
	123200	179500
	125700	183900
	128500	209000
	123400	180200
	119900	177800
	119600	175400
	119100	175200
	130100	176100
	120700	175000
	120000	174200
	119900	174300
	151800	174000
	123400	177500
	120800	176600
	119500	174600
	121100	177000
	120600	174500
	140300	198800
	126800	177400
	163700	218400
	167800	220300
	158500	220700
	124300	181600
	124700	180500
	128300	181500
	124800	180100
	124200	179600
	124800	185200
	149700	214600
	124300	180400
	124000	179700
	123500	179800
	128900	180500
	131400	218100
	123900	179800
	119800	174100
	119500	174200
	123500	176200
	122100	184200
	120300	174600
	119100	174000
	119600	173900
	119900	174100
	132000	191400
	120500	174800
	119300	173800
	119300	174300
	119900	174000
	121500	174700
	128300	183800
	121400	176900
	131500	183300
	121700	174100
	157100	213400
	161100	182200
	119300	176000
	119600	175400
	119500	175600
	119200	189500
	134200	181500
	120600	174500
	119500	174200
	119200	175400
	119600	173900
	120700	175800
	128900	181900
	119200	174000
	119800	173800
	120400	173800
	142400	185500
	134300	178400
	120900	174800
	119200	174000
	119700	173700
	116500	168600
	121800	175500
	125600	175200
	119400	174100
	119500	174400
	117700	170800
	121200	176100
	122100	203600
	165700	342700
	120700	189900
	132200	192700
	159100	227700
	124600	179600
	120400	176400
	119200	206800
	119600	175600
	121100	173600
	154400	179000
	121700	175300
	120300	175700
	120800	174200
	119700	174300
	119900	175000
	336600	538500
	321000	468300
	392600	505400
	326700	466200
	340900	659800
	322300	465300
	334100	567600
	324100	466100
	362100	540900
	324600	466200
	331300	480200
	321100	471100
	338800	478800
	322800	464400
	343600	567200
	191900	281200
	160900	232400
	143900	236800
	129200	187800
	123300	179700
	123100	179800
	124900	184200
	135500	185800
	124500	180100
	122800	179500
	125600	222900
	124100	180000
	136800	189800
	138200	249100
	121600	174500
	133300	184100
	124300	212500
	125900	188200
	162400	177500
	119800	176100
	119400	186400
	119700	175900
	122800	176100
	124700	192800
	120000	173700
	119600	174500
	120100	175100
	119700	174300
	132000	179200
	121000	174700
	119400	174200
	120100	180100
	115800	171400
	117400	173400
	128000	189900
	128200	174700
	121300	175400
	121300	173800
	116800	170100
	125300	181700
	120500	174100
	119800	174300
	116100	169100
	132500	168300
	138600	185100
	121400	179600
	119600	213000
	119800	175300
Mean	144371	207891
S.D	68784.6	96995.3
T value		1.96
Min.Conf. Int.	143023	205990
Max.Conf. Int.	145719	209792

## Sheet: 10^4 runs
	Enc.Time	Dec.Time
	854200	970500
	299700	439100
	322500	439000
	299100	442600
	303600	431900
	268100	349000
	156200	224700
	223400	298500
	178900	249800
	164500	223700
	164400	230000
	121400	174800
	136000	174600
	120900	176800
	121000	174700
	120500	192800
	125500	176700
	123900	175900
	123500	182600
	138900	188000
	127100	177100
	131300	203200
	142900	213000
	122000	175400
	123800	178500
	120700	175300
	120300	215800
	136700	175800
	121400	175700
	130200	175700
	122900	175200
	120900	175700
	132700	183100
	121500	174800
	122700	177800
	123100	227900
	121900	178200
	162700	218000
	162200	232700
	165400	217900
	163600	222300
	130100	179300
	124400	187900
	122700	201300
	122900	176100
	125200	176100
	129800	223700
	121800	175400
	141200	180700
	138000	175000
	121800	230100
	133100	189200
	141400	183100
	160200	215100
	122500	182700
	143700	198400
	123200	177400
	229400	260100
	160500	221700
	139600	184000
	121700	175800
	169300	234700
	167600	233500
	165300	229600
	217800	225700
	121800	176300
	123100	182200
	122000	242800
	122400	178400
	176900	215800
	129300	176500
	123600	176200
	122800	177300
	126600	180300
	122300	175700
	145800	175800
	256000	226500
	121700	176400
	124800	181500
	161100	223900
	159800	226200
	160100	220200
	163800	220300
	124800	183500
	124000	176200
	122900	176400
	123500	177700
	121900	175500
	121800	175700
	123200	176000
	156700	225600
	121000	175000
	120600	175500
	121700	176000
	120300	179900
	119000	175800
	119500	175800
	125400	177600
	150600	219300
	198000	226700
	121100	176900
	120400	176400
	121300	177900
	129800	176900
	121900	178000
	121100	177400
	119700	176500
	120700	177600
	198500	222500
	160600	213100
	156800	213000
	153900	208700
	117700	170000
	123200	200900
	126200	180400
	121900	175700
	121800	174600
	121100	180200
	124700	193500
	127900	176300
	124200	175500
	122800	176200
	122700	177500
	157400	211800
	134500	175100
	122800	176600
	123800	178400
	161700	225300
	165100	224300
	121600	178400
	123500	175100
	124400	176100
	121800	176300
	164800	225300
	121400	176500
	121600	178500
	121000	175500
	121200	177500
	124900	177000
	128500	181500
	126700	183000
	134600	174000
	120600	174500
	120300	174900
	123700	178500
	122300	176000
	119400	179100
	121700	178700
	124800	179900
	125200	181800
	125500	183500
	124100	180300
	136400	205200
	125700	183000
	121200	175600
	127300	178600
	122000	175500
	124700	184600
	130300	201900
	123900	175500
	161800	204800
	123000	212000
	120700	174900
	121900	175400
	120800	178300
	123700	180300
	122600	175200
	124700	175000
	121400	173800
	121800	175000
	124700	179000
	120700	175000
	121400	176100
	255100	239200
	122100	175300
	120700	176400
	122300	175700
	122900	176000
	120800	178900
	120000	181300
	120700	179700
	126300	189000
	123400	175500
	121400	175700
	122700	176500
	124400	184400
	159500	219200
	155900	224100
	155400	226900
	121600	175100
	159800	184800
	126300	177200
	121100	174900
	121000	175100
	121600	175000
	122600	179700
	120300	178100
	127200	175500
	162700	220100
	139300	211100
	123700	175600
	124800	176700
	123400	177600
	121500	175100
	121700	175900
	120900	175600
	120600	174500
	120600	180000
	117000	189500
	119500	176200
	122800	175200
	121700	174400
	123000	175700
	117500	166100
	119600	173700
	121100	174800
	119900	173900
	119300	173900
	120700	174800
	119800	173900
	121100	174200
	119500	173800
	119200	173500
	124100	180000
	122400	175100
	170100	176700
	138800	207200
	124700	177500
	124300	192500
	118700	169800
	117200	169700
	119600	170500
	120000	169500
	117100	172600
	122500	171700
	123900	175500
	122700	171200
	114800	166500
	114700	168900
	113600	188600
	120700	191700
	116300	171400
	112700	164300
	112600	163500
	113100	164300
	112900	164000
	113100	164100
	127900	164100
	112600	164800
	111700	163900
	115200	165900
	114900	169100
	114900	166400
	113000	164400
	112900	163200
	114600	169800
	114200	163900
	118100	169000
	113000	165100
	112700	164300
	112200	163600
	115100	164800
	115400	164600
	115600	164400
	165700	209800
	134200	170100
	120900	174900
	121100	177700
	158200	219300
	156400	231400
	160700	213800
	120800	176300
	154200	220600
	123700	177500
	123300	278100
	123300	179100
	122200	175000
	120900	175300
	134600	194200
	122700	175300
	121100	188400
	173500	276200
	121400	206000
	122300	177400
	122300	178600
	122500	175000
	122200	176700
	121300	179700
	124200	181100
	124500	182700
	144600	215300
	123700	192600
	153300	207300
	122400	176200
	127900	185600
	123900	179200
	170800	231800
	151100	183900
	178000	249500
	127700	207900
	176900	243800
	131600	184300
	167000	227600
	169600	238700
	180600	221800
	125500	184800
	126500	182900
	127500	183400
	175600	226000
	166600	229200
	159300	228300
	160400	234100
	164200	239500
	175000	231200
	150900	219700
	159100	220600
	195300	194500
	170700	270900
	170100	232000
	166500	242200
	177300	199400
	171300	231500
	131800	195700
	174800	211000
	164900	208700
	163900	222000
	159200	182000
	127900	195600
	174400	240800
	169400	240800
	129900	181400
	125600	180900
	120300	175700
	120200	174900
	121000	174900
	122100	177000
	121800	178100
	122900	179300
	122600	176200
	123300	219200
	130400	178200
	168300	222900
	184200	243500
	150200	187600
	122300	194300
	127100	212000
	131900	239600
	123700	180200
	170500	176200
	128800	177700
	121500	175800
	121800	176800
	122100	175500
	121400	176800
	121700	178500
	122300	174700
	121400	176000
	122500	176100
	127800	192200
	171400	178300
	130700	222200
	122100	176900
	121200	174600
	136900	175000
	124300	176300
	118800	184900
	120800	175000
	121100	189600
	116900	169100
	120500	169800
	117100	169800
	123000	176400
	120700	184500
	117000	169200
	112800	179700
	118900	173600
	121400	176400
	120300	175000
	121700	175100
	115600	166600
	124800	176300
	135800	170600
	122600	178200
	120300	175400
	117600	169700
	117900	169500
	112700	164800
	131000	173200
	113400	163600
	115900	180400
	114900	164300
	114000	163600
	112400	165600
	116200	171400
	113100	164100
	113500	165500
	120300	174700
	131900	168600
	111700	164000
	117500	169600
	120300	174200
	116600	169200
	118400	167000
	121400	176200
	124300	176100
	120600	174700
	116000	169000
	116000	169300
	112600	164200
	112700	164000
	115700	165400
	113200	163500
	114800	164400
	112900	165500
	112500	163500
	112200	163600
	113800	163800
	112700	164200
	112500	164200
	112800	164600
	112600	163900
	114100	165200
	124200	182700
	126300	180400
	123600	180300
	123500	180200
	124100	179900
	124200	186400
	127900	179900
	124300	179900
	112200	163800
	126600	181700
	116700	195400
	349500	511000
	350400	511300
	350500	512100
	352100	517800
	192900	279400
	161900	233000
	138000	200800
	134400	224600
	167400	224200
	121600	175300
	120400	174400
	119900	174400
	144000	204400
	120400	174300
	119400	173300
	119900	175100
	116400	168600
	116200	168500
	114500	164800
	113800	165000
	113300	164000
	114300	164100
	112900	164900
	112400	163500
	114200	164700
	115400	165200
	113500	166500
	113800	164500
	112300	164100
	114700	172000
	113600	164300
	120500	164700
	113900	164000
	112600	165000
	112500	163300
	123900	169700
	113100	164800
	113100	164300
	114500	164100
	112800	163700
	112200	164800
	118200	174100
	112700	164100
	112900	163900
	112300	164100
	112300	163700
	112700	163900
	117500	165500
	112600	167100
	111900	163500
	112600	163800
	112200	163100
	113700	165100
	115000	165100
	113900	164600
	113800	166200
	115100	167000
	115000	164500
	118700	168000
	113100	164500
	112600	163700
	111600	163500
	113300	165400
	112000	163800
	115300	165600
	115700	166400
	112100	163800
	112000	163400
	112200	167000
	112500	165800
	115200	165800
	115200	167300
	112700	165100
	112600	163900
	112600	195900
	113600	164300
	183600	240100
	138600	202100
	136500	199700
	119500	176200
	133200	176400
	114200	165700
	112600	164300
	113100	165000
	112600	163200
	112600	164600
	116700	168200
	116600	169700
	112900	164200
	112400	165600
	112700	164300
	113400	164500
	117600	168600
	116200	181200
	112100	164000
	112300	163700
	116400	164000
	112400	165300
	115700	165000
	112300	164200
	113000	163900
	114300	165800
	114600	166000
	114600	167400
	113700	166300
	112300	163800
	112200	164200
	127000	166600
	124700	179100
	144100	196800
	137800	200500
	136800	200300
	137200	200400
	349200	514100
	347900	511200
	348200	513600
	388700	519900
	191900	281400
	164200	235400
	137400	200100
	141100	174200
	119200	173500
	115600	168800
	114600	183800
	120300	175100
	116800	168600
	115600	168200
	112500	163700
	112700	164900
	115100	169700
	114500	187800
	120700	174400
	121900	176500
	122600	176000
	161800	221900
	125800	182200
	165200	226700
	159300	225000
	226000	320200
	121200	175200
	119600	174800
	118700	173600
	115800	169300
	119500	205100
	120400	169900
	116000	168900
	115800	180000
	112000	163900
	112500	164100
	117200	165400
	112600	165200
	112600	163800
	112400	164700
	112600	163300
	115200	164400
	114100	165100
	116300	169500
	112900	164000
	113800	164000
	111700	164900
	164600	174600
	113700	165000
	112000	163400
	113700	164200
	112900	163200
	139800	201100
	186700	214100
	150500	211900
	112800	165900
	112300	164200
	112400	163900
	114400	174000
	137700	200100
	136800	199500
	136800	199400
	197300	228700
	138400	204100
	138500	199500
	137100	201100
	119800	174000
	120600	174700
	114400	165800
	113500	164400
	322200	463900
	385200	476600
	319600	1607800
	334400	466800
	439200	470100
	323800	470100
	437400	581800
	325800	479900
	321900	469900
	328400	499400
	243800	352500
	195500	284800
	161400	233600
	136900	199800
	137000	201400
	136100	244400
	125000	181000
	124100	180300
	123300	179800
	119700	175900
	119400	178600
	149600	207100
	120500	175300
	119700	174300
	119600	174100
	119500	174000
	120800	175200
	120100	179100
	119600	175800
	112500	165500
	112700	164200
	113000	164700
	121900	175700
	122200	176600
	119800	174300
	112600	164000
	115800	168900
	145600	210300
	117000	171100
	116400	169100
	112900	163800
	112900	163800
	114000	168100
	117200	169900
	112600	163800
	112900	164100
	114300	163900
	112300	199200
	114900	170600
	112900	164300
	112500	163900
	113000	163600
	112700	164000
	112600	164000
	117100	165400
	112900	164800
	113000	164500
	117100	167000
	114600	182400
	114300	165900
	113500	164900
	112800	164100
	112600	163200
	113800	163600
	118700	194800
	137400	201200
	137100	200400
	138000	200000
	136400	199400
	160900	166300
	118500	199900
	132200	169500
	128800	164600
	112300	163800
	113600	164900
	112800	166200
	119200	172700
	116000	168700
	111900	163800
	112200	163300
	113600	164300
	112500	165200
	114000	164800
	112300	163300
	112600	163700
	116300	165000
	112700	165800
	116600	167600
	113300	164300
	112000	163300
	112400	163400
	113600	163300
	113900	164700
	119000	173400
	113000	164100
	112100	163900
	113400	163700
	112200	164100
	112700	164400
	116400	168000
	113400	166400
	112600	164000
	113400	164300
	112700	164400
	112200	163500
	113700	163800
	112700	164500
	116300	171400
	112900	165700
	112500	164000
	112600	164000
	113800	165900
	112500	163200
	113600	164900
	112500	163100
	114100	164500
	112500	166200
	113700	183300
	112200	164000
	112800	164000
	112400	163900
	112300	164100
	117700	165400
	114900	166300
	112700	163700
	112400	163800
	114100	164000
	115800	173200
	147100	169900
	117200	169700
	115900	168800
	113100	162900
	112300	165200
	112600	166300
	143200	264200
	122200	225500
	113600	164100
	114600	164900
	112300	164000
	117600	168900
	129900	165300
	112500	163600
	112300	163500
	112300	165300
	112400	163900
	116700	169800
	114700	165300
	112900	164100
	118600	195800
	115100	166900
	112800	163900
	117500	169700
	112900	164300
	113500	165900
	112900	167800
	112100	164000
	113100	164000
	113600	164600
	112500	163800
	112900	163300
	112400	163300
	112100	163700
	113100	164800
	113500	164100
	112200	164400
	113600	163900
	113100	163600
	111800	163600
	116500	169500
	115100	164500
	112000	165500
	112500	164100
	121300	186600
	112600	165600
	113300	164800
	112300	163800
	113500	165000
	113200	164500
	114100	163600
	112200	163800
	112100	163700
	113600	165100
	112500	167100
	112300	163500
	116400	165800
	111900	163400
	112500	164700
	114600	164400
	112900	165300
	114700	166700
	136800	200200
	136700	198500
	121900	174400
	138600	198700
	120700	174800
	119700	173800
	120100	189300
	153700	218000
	114300	164800
	113400	164200
	114300	163500
	112100	179700
	115000	166200
	135900	218000
	113700	165000
	124800	181000
	123200	212200
	123200	180100
	115500	165900
	116300	179900
	113800	165300
	112100	183300
	112800	163900
	114700	166300
	113200	165000
	115500	164500
	113600	164100
	112300	165200
	112700	163800
	113600	163900
	113600	164100
	113600	164500
	113800	164600
	114100	163800
	113200	164800
	113200	164000
	112600	164000
	115500	164100
	113700	165700
	112600	163900
	113000	164400
	113100	164200
	113300	164100
	112300	163800
	112800	164100
	114200	163800
	112400	165000
	113100	164000
	112600	164300
	112300	163500
	112400	164000
	112100	163800
	114400	166300
	113600	166000
	112300	163600
	112300	163700
	112200	163700
	112200	163700
	114500	163600
	112600	165600
	112300	163700
	113100	163900
	112700	163100
	113900	165000
	114600	164100
	114700	164100
	112600	164000
	112200	163800
	112900	163300
	113000	163300
	117600	167100
	112600	163600
	115500	164300
	112100	165500
	112700	163900
	114400	165400
	139000	203200
	114200	164600
	125000	180400
	123600	179600
	160300	226800
	161900	228300
	125700	180000
	124100	179800
	156800	226300
	199400	195000
	117900	164700
	124100	180200
	123400	179100
	123700	179500
	123600	180100
	125900	180800
	114600	164100
	124100	179400
	123900	181500
	124000	181400
	114300	164600
	113700	166500
	112800	163900
	112800	163900
	112500	163700
	112500	163500
	112400	164600
	115900	165800
	112300	165200
	113700	169100
	112700	164000
	112800	163900
	123300	167800
	113300	165400
	113200	164200
	112500	164000
	112600	164100
	112700	164500
	116300	165600
	135300	165000
	114700	164100
	112500	165000
	112200	163800
	112200	163900
	119900	167700
	113600	164500
	112000	163500
	112500	165600
	112500	165200
	112000	163300
	114700	164600
	112400	163900
	112900	163200
	114700	163700
	111900	164500
	112200	164100
	115600	167600
	124000	181700
	138800	198400
	136700	199100
	136300	231100
	121500	175300
	120200	173800
	119100	173900
	119200	173900
	120100	174400
	147000	185600
	133300	461200
	386600	1153400
	396700	569500
	392600	597800
	389200	569500
	396900	565400
	419900	592300
	392900	558100
	387900	570700
	241100	348300
	255700	353600
	160700	232600
	138800	254800
	155400	274800
	183700	268300
	183900	266700
	184500	265600
	190700	273200
	154100	224700
	133500	192900
	119200	174400
	115900	170400
	120800	174400
	120900	175400
	112800	163700
	112800	163900
	112600	164500
	112200	164200
	118600	166800
	112600	165400
	113400	164500
	112100	163800
	114500	164200
	112000	164200
	114600	164700
	135200	164800
	112800	165300
	112600	164300
	112400	163700
	113300	167100
	114100	164100
	113800	164300
	112900	165500
	112400	165600
	113500	163900
	120000	320800
	114500	165300
	112900	165600
	112300	163700
	194800	177800
	113800	166100
	117400	164900
	112500	165200
	112000	164100
	114300	164000
	112700	163800
	112100	163700
	114300	163800
	112400	163700
	112500	165500
	113000	163900
	112400	163900
	115400	164900
	113400	164700
	113000	163500
	112500	165400
	113800	163800
	112600	165500
	117400	166200
	112700	163600
	112800	163400
	113000	163600
	112000	163900
	113500	164100
	116300	170200
	113600	165200
	112700	163500
	112300	163800
	113500	164100
	112200	164500
	120200	167800
	113200	164400
	113100	165400
	112200	163800
	113400	164900
	113300	163400
	116000	165900
	114400	164300
	113500	163800
	112300	171000
	114000	164800
	113400	166400
	122900	175300
	120400	173700
	119100	183200
	112800	163500
	112500	164100
	114600	167100
	113600	164500
	112500	164000
	111900	174000
	112400	165300
	112700	163900
	117900	170300
	113300	164000
	112100	164300
	112700	164400
	112400	165200
	112200	163800
	117300	167300
	112900	164300
	112300	164600
	114600	164800
	112400	163900
	112400	163900
	116900	181300
	116600	191400
	138000	199700
	136900	199300
	137400	199300
	162800	168100
	151000	218000
	121900	174200
	121600	176100
	122800	174800
	146000	222400
	128700	178800
	124000	175100
	120000	174600
	120200	174500
	142500	213800
	120700	174000
	120400	174700
	120300	174400
	119400	174300
	119100	174400
	366800	514400
	279700	399900
	286100	402700
	278200	398200
	175000	256200
	180600	215500
	146900	214700
	127500	185500
	111900	163500
	113300	164600
	114300	164700
	112200	164100
	113700	164100
	112800	179700
	114500	192200
	114900	185000
	114100	164400
	123200	182000
	122600	180400
	176400	181100
	123500	180200
	126300	181600
	123300	179800
	112800	164100
	112500	163700
	112700	163900
	116800	165100
	114000	164900
	113300	164400
	113500	165500
	112600	163600
	112100	163600
	114900	168700
	114000	165200
	112200	163500
	115100	164000
	112600	165300
	112100	163800
	121500	172200
	116900	169600
	114000	164600
	112600	164400
	113000	164900
	116200	166000
	120000	203300
	118500	170800
	129900	186100
	127000	186000
	127500	185500
	148300	228300
	144500	207700
	230900	215600
	113700	164400
	113100	164400
	114800	189700
	114700	165500
	113300	164400
	113000	164200
	112700	164000
	113000	163800
	116600	171700
	115500	164400
	112500	168500
	112900	165400
	113200	164200
	112100	163200
	114400	164500
	139800	202900
	139300	199300
	137000	199700
	138000	199300
	139800	199600
	138100	199000
	137100	198800
	136700	201700
	120600	174800
	114300	164400
	114300	167100
	113000	165400
	112400	163400
	112300	164100
	115500	165600
	114800	164700
	113100	164500
	115500	163300
	112300	165800
	112900	171000
	153000	208700
	116700	164700
	114700	164900
	112400	165100
	112300	164000
	113400	163800
	120900	165800
	113900	164000
	112400	163700
	112600	164400
	113100	165500
	112200	165000
	115700	167700
	112500	163800
	112000	164200
	112300	163800
	115800	166100
	114600	165400
	113500	164100
	116600	164700
	115000	165000
	113700	164000
	112900	166700
	143100	175000
	186000	226500
	125700	180400
	262300	373200
	258800	385500
	257000	372100
	265000	476700
	260300	386000
	260400	372100
	257500	376000
	256700	372000
	260500	379300
	168600	245300
	141200	206100
	141600	206300
	125100	245800
	120800	184500
	119000	175800
	116100	170100
	112700	164200
	113200	164400
	118800	171000
	116700	169000
	112700	163700
	112300	164200
	146200	167200
	113300	166500
	114700	164900
	112600	164100
	112100	163900
	112600	163500
	113000	163800
	117200	165700
	115100	166100
	112600	163300
	113000	163800
	112500	163700
	113500	166500
	120700	172400
	114200	164900
	112000	165400
	112000	164100
	112300	164000
	112700	163700
	115900	165900
	113700	163900
	112600	164100
	113800	163700
	113800	166100
	112700	164700
	116500	166300
	112800	163700
	112700	163800
	125700	165300
	119400	166600
	122600	173900
	122000	171700
	112100	163600
	112600	164000
	138800	197200
	156200	212600
	118500	165600
	131400	164500
	112600	164700
	115600	166400
	113100	164200
	112500	163700
	115400	166400
	115700	165300
	115700	165000
	113000	163800
	112600	164000
	114400	164500
	117400	165300
	112400	164700
	153200	209300
	115100	164600
	112400	166600
	119500	172200
	113400	163400
	148100	207400
	113000	163900
	112200	163600
	112200	164400
	114600	165200
	112700	164200
	114500	164000
	112600	165300
	111600	163300
	112800	164800
	113600	165100
	113000	164400
	112500	163800
	112600	163600
	114100	163900
	113600	168000
	114100	168100
	112700	163300
	112400	163500
	111800	163400
	113400	164100
	118900	167400
	117400	164200
	112300	165600
	113100	163500
	113200	164700
	112200	164000
	115000	164600
	115500	166500
	119500	166500
	115800	166000
	113100	165200
	112500	164200
	118700	199100
	114300	164400
	112700	164300
	113000	164200
	112900	164600
	128400	199000
	115800	164700
	112400	165500
	112400	163600
	145400	164200
	114300	165100
	116800	170100
	125100	182600
	124900	179700
	123100	179900
	123100	179000
	115400	172700
	131400	189300
	137600	199000
	136100	198600
	137900	199200
	388300	602700
	325700	465700
	332100	476500
	322000	465000
	243200	370600
	195800	279500
	193300	279200
	164800	237000
	161500	237700
	137200	199200
	119900	174600
	121000	174200
	119100	173900
	122200	178100
	119900	175700
	115500	169900
	113100	164800
	112300	163200
	113000	165100
	133700	170500
	116100	168800
	112900	164000
	113000	163400
	113100	165000
	118800	172300
	113700	165100
	112300	163100
	113300	164100
	112400	163800
	112000	163800
	118800	167100
	114200	164000
	112400	165000
	112500	163300
	112300	163700
	112400	164100
	116700	165400
	113000	164500
	113500	164200
	114700	164100
	113000	165500
	112300	164900
	114300	165300
	146400	201500
	114400	169500
	113000	164200
	116900	168900
	117000	168000
	113700	164200
	113800	164200
	112800	164900
	114000	164600
	113300	164700
	114100	164400
	112200	163500
	112900	163900
	114200	163700
	112600	166700
	113700	171800
	114200	164500
	115300	164700
	115500	164400
	112700	163800
	114000	164200
	116900	173000
	114400	167400
	112000	163900
	112600	165700
	112200	164300
	112200	163700
	120000	169500
	114100	165700
	112100	163500
	112800	163700
	112700	163700
	112000	163800
	118700	165200
	114200	164500
	113500	166600
	112600	163800
	112800	164300
	112300	163400
	116400	168500
	113700	164200
	117300	167100
	112300	163700
	112500	163900
	114400	164700
	112600	163200
	112700	166500
	115400	164500
	112700	165400
	112600	163600
	113400	165500
	112300	165000
	114500	163800
	112000	163700
	112400	163800
	113100	164300
	115100	163400
	112400	165300
	113100	164300
	112800	163900
	112100	163200
	112200	163600
	113700	164100
	112900	166300
	112700	164700
	112200	163600
	114000	165100
	112500	164000
	113800	163600
	113000	165800
	111900	164100
	112700	163400
	113800	164600
	112700	164200
	122300	165600
	114100	165300
	114000	164800
	113800	165200
	114000	163400
	112800	204300
	118200	170300
	139900	165500
	138600	201500
	137400	199300
	144700	189200
	146200	201600
	136700	200200
	136400	198900
	119400	174500
	156500	222100
	112300	163800
	112900	164400
	111900	163800
	111900	163700
	113000	163600
	113100	168100
	112400	164100
	113600	164500
	112500	164000
	112100	164300
	127900	166900
	113300	165500
	114800	165300
	113300	163900
	112400	163500
	112500	163800
	114200	164500
	112600	165500
	113400	164400
	112500	163900
	112400	163300
	112500	164200
	114300	165000
	113500	165100
	115400	165300
	113700	163400
	111700	163600
	116800	166800
	114400	163900
	112900	180400
	112600	164100
	126500	163500
	112300	165100
	113400	163300
	113900	167900
	114400	164100
	112200	164300
	112000	163700
	112400	164200
	114600	166000
	114500	163700
	115400	165100
	113400	166000
	112400	163500
	112500	163700
	113200	164200
	113600	164700
	115200	163900
	112200	165000
	112700	163900
	114600	165700
	113000	164200
	113200	164300
	118000	166100
	118900	195900
	112400	165900
	112200	163700
	113600	164400
	113900	166500
	114200	164500
	114700	169500
	116400	168500
	117200	183600
	162900	222600
	122100	175200
	120200	174400
	120000	174700
	119700	174700
	121700	176000
	121700	174900
	119100	173800
	121500	174300
	116100	184600
	124500	175000
	120200	171900
	122200	174700
	117400	171400
	112500	165400
	112600	164300
	113100	163900
	117400	165700
	112600	163900
	112400	164200
	112800	164100
	115400	164300
	112400	164100
	114100	165100
	113100	163600
	112100	163500
	114400	164100
	114300	163800
	112200	169600
	113500	164100
	113100	163500
	112800	164100
	112500	163200
	112100	164200
	115400	165200
	113400	167900
	112400	163600
	117400	167400
	113700	164000
	112500	163900
	118700	166500
	118400	164700
	116300	202000
	113700	165800
	112200	164100
	112400	163800
	117900	170100
	112800	164000
	114100	165100
	112500	164400
	112700	163900
	113300	163800
	119200	168100
	112100	165700
	113500	164000
	112100	164200
	112200	164400
	112200	163600
	116700	165300
	114900	163900
	114300	167500
	112700	164000
	112700	164200
	120000	170800
	153200	238200
	114500	165100
	138800	199700
	138700	199200
	120600	174900
	124700	291200
	118400	165200
	113300	165900
	112700	164200
	112700	164400
	136800	171800
	117200	169000
	113300	164500
	112700	164000
	113100	164000
	113700	164700
	114300	164600
	127000	164000
	112600	165300
	112700	163300
	112800	165000
	115200	166700
	113400	164300
	112600	163800
	112500	163700
	113000	165100
	150200	207500
	117500	166000
	113900	165400
	112300	164000
	112600	163900
	112400	164700
	114500	163800
	116800	167500
	114200	164000
	112500	165100
	112300	163800
	113300	163700
	112900	164100
	116200	166400
	112300	163900
	112800	165400
	112300	163800
	113200	163700
	112900	163600
	114600	164600
	112700	164100
	113400	163400
	112600	208900
	129800	180900
	113600	165300
	125200	180400
	124100	180300
	123200	179800
	114000	164100
	124100	180400
	125200	183900
	123500	182700
	149100	164700
	117600	164700
	112900	166600
	114500	164700
	114000	164200
	112600	163900
	116400	197500
	114200	165000
	112800	164100
	120000	169100
	112600	164700
	113200	164500
	298600	201300
	114100	165600
	113000	164300
	114100	166200
	112000	164100
	113400	164400
	112000	163600
	112600	164000
	112200	165700
	319300	469400
	325500	465400
	329200	472200
	329000	467300
	199300	283600
	162300	236100
	136500	198700
	136900	191400
	119000	174300
	120900	174800
	117200	169100
	119100	173700
	145000	164200
	112200	163700
	117200	167700
	114200	168500
	112700	165800
	112700	163800
	112000	163700
	112700	163400
	119200	168700
	115700	165100
	113600	163600
	113200	165700
	112400	163800
	112500	164100
	113600	164800
	114500	164600
	112400	163700
	113600	163800
	112100	163100
	111900	163300
	115300	164400
	112900	164100
	112400	163600
	112400	163900
	113700	163200
	149900	204700
	114500	164700
	113500	164600
	113300	164300
	112600	165900
	113100	164000
	115100	166800
	113200	163900
	112600	164400
	112200	163700
	122800	165700
	117900	164800
	119300	166500
	112800	163800
	113500	164100
	112600	165600
	112600	163800
	118700	166300
	114500	164500
	112800	164100
	113600	163900
	112500	165500
	125800	183700
	114200	291800
	124400	180200
	124000	179800
	123800	180000
	437000	516700
	357200	509500
	382700	535000
	411800	633100
	357600	522000
	354100	521400
	350800	629900
	428400	645800
	439600	622700
	258800	379100
	256600	372800
	266200	380200
	256600	372800
	261700	373400
	191100	249300
	146000	207200
	124300	179900
	123600	179800
	112800	164100
	119700	168000
	113500	164900
	114800	164500
	113300	164600
	112700	164800
	121700	175200
	122000	170500
	113400	164400
	127300	185900
	126800	188500
	128000	185400
	130500	187500
	131100	187500
	146100	208100
	142300	208000
	141900	209100
	144900	207200
	141700	206300
	141500	207500
	123900	180100
	137600	174300
	115000	164900
	113200	164000
	112600	164100
	112000	164200
	114100	163900
	159600	167700
	138300	199800
	137100	198900
	137800	199200
	136900	199300
	139900	201500
	137800	201300
	137200	199100
	119600	174000
	159500	219100
	149900	243300
	114200	165000
	112700	164100
	112600	164500
	114800	163700
	113300	167300
	114200	164700
	114600	164600
	112600	163700
	112500	164200
	113200	163800
	116400	167000
	113800	164800
	113900	163500
	112200	163300
	127400	163700
	112800	165300
	121400	168700
	113800	164300
	112800	164000
	112400	163900
	114400	164400
	113400	164800
	117000	165700
	113300	163800
	112500	165300
	112700	163900
	112700	163800
	112000	163400
	115700	165200
	112400	163700
	112400	165000
	112500	165300
	112600	164000
	112400	164100
	117900	174000
	114100	165200
	114600	165700
	114300	164800
	124900	180400
	120300	287600
	128100	165300
	118900	170000
	126100	163800
	112700	196300
	113900	168900
	119300	164700
	113100	165700
	113300	164400
	112500	164500
	112300	163800
	142900	197700
	114300	164800
	113400	164200
	112200	163800
	111900	165200
	112300	163500
	118700	166800
	113300	164300
	112300	163600
	112300	163300
	112600	163500
	115900	164200
	118700	172200
	113300	164000
	138600	200400
	136800	198600
	119800	176700
	116600	170700
	114300	166200
	112700	163600
	112000	163400
	113100	163800
	112400	163700
	117400	169400
	147500	208300
	114300	164800
	112600	164600
	113100	164700
	113400	166400
	178200	170400
	112800	163800
	112200	163700
	112300	163800
	112300	163500
	114200	164700
	117400	165100
	113700	164100
	113200	164100
	113900	164000
	113100	164300
	116900	167600
	113300	164500
	112400	163800
	112300	163600
	112700	165800
	112900	163700
	115100	166700
	113200	164300
	112200	163800
	113400	187200
	114400	164500
	112000	165600
	119100	167300
	210100	168400
	114000	166700
	112800	163800
	112700	163700
	113100	196300
	114800	164700
	174900	254200
	113900	164500
	112900	164200
	114200	164500
	149500	197600
	113900	165000
	113000	163700
	112200	163500
	302000	430100
	347800	458100
	298200	431100
	304300	438500
	296000	433200
	312600	440800
	297200	433200
	300000	430800
	229900	330400
	229200	330300
	187700	272500
	185300	265700
	182600	268700
	182000	266200
	441000	630400
	443900	654500
	433800	630300
	437600	621800
	457700	699600
	256800	376200
	262400	377600
	261100	376000
	258900	374400
	259400	374200
	168500	242700
	145100	224300
	127000	182500
	127200	182800
	126900	183200
	125900	180800
	127900	182300
	126100	193800
	124500	180000
	123900	181100
	134900	194200
	124800	181000
	132000	186100
	125500	180300
	119000	174500
	119200	173900
	119800	174300
	120300	173900
	121000	174800
	119700	174100
	131500	170100
	112300	163800
	112900	163700
	116900	171600
	114900	164800
	112400	163600
	130800	187500
	127400	187800
	128000	186400
	114000	164900
	113600	164300
	112500	165200
	112800	164000
	112100	163800
	115000	168400
	114300	165300
	113800	164000
	112400	163600
	112900	164300
	113700	164000
	120100	172600
	114100	164600
	113800	165100
	112900	164000
	113400	163800
	113700	163900
	117900	166600
	111900	198300
	112800	165700
	112600	163500
	112100	163600
	112100	164200
	115900	164300
	113300	163600
	113600	163900
	113000	169200
	112000	164000
	112800	163500
	114400	164300
	112300	164000
	112500	163900
	116100	173700
	115100	164300
	114100	188500
	116600	165500
	117300	166000
	143100	196700
	114600	170000
	113900	166800
	122500	166100
[truncated: 8,006 more rows]

## Sheet: 10^5 runs
	Enc.Time(ns)	Dec.Time(ns)
	163200	235000
	162800	231300
	178800	239400
	182300	247700
	173900	221000
	162600	235600
	166000	238000
	132100	181500
	125100	196600
	122500	183200
	123000	184600
	122500	175600
	121300	174100
	123000	178400
	121700	187900
	155500	215700
	126200	176500
	122400	175300
	123600	177800
	121600	175100
	122500	176500
	155500	215200
	120900	188700
	122200	180000
	131500	301900
	121300	179700
	122800	176900
	121900	175700
	121700	175800
	121600	178700
	123100	177900
	159100	213600
	154900	206300
	153700	214200
	152900	220700
	151400	211200
	150700	208000
	117800	174100
	121100	181100
	120900	178300
	126500	187400
	117700	170000
	122100	205900
	122300	176600
	121700	180200
	122300	181000
	126600	179400
	121000	177800
	122200	176000
	121800	175800
	122700	176700
	162000	225300
	123400	190200
	122000	175400
	121000	179100
	158100	237700
	127000	175700
	120800	175200
	123600	178500
	122300	174400
	120100	174800
	141200	177300
	117200	172000
	116800	170400
	115100	171100
	143200	172700
	114000	167700
	128100	203100
	117200	173800
	116000	169500
	114500	170200
	115500	165100
	115500	164900
	133100	178000
	121600	178200
	124900	181100
	120400	174800
	122800	176800
	121200	177700
	125200	177000
	123000	175400
	119900	174000
	115800	168600
	118800	170200
	116100	169800
	117400	168600
	113600	165600
	114700	167000
	114800	172400
	118300	172800
	122300	177000
	123800	180500
	121100	175700
	120000	177000
	165700	222200
	120100	173700
	127300	164600
	113400	165000
	116100	164400
	113500	167100
	206000	251200
	120500	193500
	125000	175300
	154300	211400
	114000	165100
	152800	207400
	114800	221100
	113900	164700
	114000	165000
	114500	180900
	114400	164300
	148900	205000
	154100	221500
	151800	206200
	166500	235300
	156500	214600
	155000	209700
	151400	207400
	155400	212900
	153200	211600
	158300	236200
	122100	186600
	123600	177200
	123500	211500
	180400	226600
	124200	215300
	122400	192100
	122800	175100
	120600	175000
	120800	178300
	120700	175200
	120100	175900
	122700	175400
	120900	177000
	120400	176900
	120900	176200
	120400	176100
	127300	186000
	123500	174000
	122600	174600
	122900	189500
	121900	175300
	121100	175600
	121900	175400
	126900	174400
	120000	174500
	122600	182500
	122200	176700
	120100	174000
	123900	179400
	120200	174800
	155700	197500
	120400	174800
	140900	176400
	163900	221600
	119800	173400
	176500	231600
	145700	215300
	154300	212000
	158400	227800
	122100	177900
	122500	176800
	122000	175800
	129700	175200
	122400	175000
	121100	175000
	122000	175800
	120700	175300
	119000	171000
	117100	170000
	116100	168800
	162100	231000
	158500	219500
	153700	214800
	117200	169000
	112900	164500
	125500	187300
	121700	174900
	139400	178000
	130500	176200
	122300	177300
	134700	171300
	117300	254600
	122500	174700
	123900	174600
	119400	174700
	119700	174200
	120900	174900
	120200	174900
	120000	174200
	119300	173500
	119300	174300
	119600	174300
	170700	222300
	162800	220900
	161500	219500
	160700	218600
	114400	179000
	113400	166200
	112800	164000
	123400	179800
	123100	180000
	139400	199700
	153400	208000
	170700	225700
	165900	262800
	168000	232000
	125800	212600
	124000	180700
	123700	179700
	123400	180600
	191100	226500
	178300	234400
	167500	228200
	165100	226000
	127000	180900
	123500	179700
	125400	180800
	123900	180000
	123600	179800
	123700	179400
	123000	181200
	135600	182400
	123800	180500
	133500	164200
	121000	165300
	116400	163600
	118900	174800
	156800	213700
	113800	164200
	112400	163800
	112700	164500
	112600	164000
	120900	186900
	115100	164300
	112900	166400
	113400	173400
	113500	164300
	167700	227800
	235100	469100
	179300	214500
	163100	220000
	280300	278400
	169100	226500
	163000	226700
	168700	231400
	174100	211700
	170800	226300
	167600	228300
	122800	176500
	132400	214100
	149800	212200
	166500	251000
	168200	225500
	187800	237100
	177700	232600
	126000	195800
	177200	235300
	172300	238400
	168000	229500
	167400	255600
	173000	233600
	162700	224700
	169500	226400
	170900	231100
	169300	226700
	164900	228700
	175300	230300
	166100	232500
	165700	225700
	172800	226600
	154800	193100
	153800	218200
	172100	226900
	174500	239400
	161400	176600
	133700	461600
	125200	177500
	122200	176100
	159200	231100
	161400	222100
	124700	179700
	122600	177600
	292700	191700
	128300	183200
	121400	175300
	123000	178000
	124300	176700
	152600	220400
	126800	177300
	121000	175500
	123600	177600
	158700	224900
	155900	214300
	156300	220600
	138500	175300
	123500	175200
	162600	220700
	129200	179800
	158900	219500
	174500	253200
	168900	239300
	161200	228000
	172800	237600
	162500	185600
	120800	174500
	125800	176800
	121000	175500
	120800	177200
	120900	174800
	123100	174500
	122400	179000
	120900	205100
	120300	176900
	122800	174400
	120800	170100
	115900	170100
	154700	181300
	119100	196300
	121800	176600
	121700	175000
	121500	185400
	151900	225900
	132100	175900
	134300	214900
	163100	265600
	124400	177400
	163100	215500
	151100	204400
	145600	187800
	121600	182800
	263800	295100
	158200	219600
	471200	251600
	164500	236200
	238800	345300
	123100	176100
	128300	189800
	121300	252900
	121200	181100
	609200	207300
	126600	194400
	164000	330600
	164400	233400
	120600	175400
	121500	176800
	120000	174300
	120100	174000
	119300	174200
	122500	176500
	120800	175500
	119800	174800
	120300	174500
	119200	175400
	159000	215300
	155100	225300
	121400	182400
	121500	175400
	121800	175600
	121000	174600
	121700	177800
	119600	174400
	119200	174500
	119700	183200
	120200	174200
	115600	168400
	115500	169000
	115500	168600
	112500	164100
	112900	165000
	116900	169700
	112700	163400
	116100	164400
	112800	164800
	116300	166900
	113300	164400
	111600	163300
	113100	165300
	112900	163900
	112100	163200
	149400	182600
	123800	179500
	136700	199300
	118200	171800
	152700	223000
	154400	223300
	154800	223700
	155600	226600
	153600	223900
	175500	253900
	201700	296000
	180400	349700
	204400	300400
	201200	519500
	361900	534100
	346900	515900
	351600	517200
	192700	291400
	164400	235500
	161900	232600
	137400	202500
	120400	174100
	120600	175000
	181700	451900
	163000	233100
	161700	222100
	121100	175700
	122000	175000
	158100	219500
	121600	176000
	120400	175600
	123600	199500
	121600	213100
	127200	178500
	122200	175700
	121400	177600
	124600	176700
	121500	176300
	123800	179800
	157200	217600
	120500	175700
	122800	177400
	121200	174500
	120700	174600
	122700	177500
	121900	185300
	123400	180900
	121600	199000
	123200	178200
	139000	187400
	122300	177700
	121600	175300
	121300	223900
	170000	232100
	120700	185300
	120800	177100
	119900	176500
	120500	174200
	119600	174200
	157700	226000
	121100	174700
	165000	229000
	163900	219100
	300000	279800
	128100	194800
	125100	180600
	124400	180700
	123800	180600
	120000	174600
	120700	174400
	119400	179000
	119000	175100
	119100	175800
	119500	175400
	124000	176800
	119300	169600
	116800	169100
	130900	164000
	112400	165100
	115800	339700
	113500	164500
	114700	164300
	112500	165400
	112300	164000
	119800	165600
	115400	164400
	120800	205900
	116300	169300
	115600	168800
	112600	164500
	115700	168900
	117100	169100
	116500	169000
	115200	168500
	113600	163900
	112300	164300
	113700	164900
	113800	164500
	113600	163900
	114100	164700
	112600	188400
	112800	166300
	245100	168700
	112600	164800
	112300	163400
	113400	164000
	113000	163700
	112500	163800
	127200	167700
	112900	166600
	112300	166200
	112900	164200
	112900	164200
	113100	164300
	114300	164300
	112900	163700
	117700	171700
	112800	167500
	112900	163700
	125100	167200
	124100	179700
	123500	179300
	123100	181000
	126800	184000
	125000	181300
	112700	164000
	123500	179300
	123600	179500
	112100	195900
	112700	164400
	135300	167100
	112800	164200
	112400	163000
	112400	165000
	143000	165000
	113500	166000
	116600	166200
	112400	166500
	112400	163700
	112200	163800
	115000	166300
	162500	184400
	119900	169300
	119400	183000
	113100	179900
	117200	169300
	127500	214500
	121600	168300
	141700	205900
	141900	209000
	142300	206000
	144100	209500
	144300	208300
	127900	183100
	126400	182800
	121800	176200
	127900	189800
	168900	253100
	179500	233600
	124900	183600
	123800	181600
	138500	183200
	123900	179900
	124400	191300
	120600	176100
	120300	192900
	126500	219400
	128700	180900
	127000	182800
	123900	179500
	119600	174400
	119600	173700
	153500	220500
	120900	175800
	120200	175800
	115700	169500
	112700	165300
	114400	167500
	113900	165100
	112300	163700
	112300	163700
	112300	163800
	112200	164900
	116900	176200
	113300	164000
	112200	163600
	112400	163300
	111900	162900
	115600	164300
	114600	165800
	115500	164100
	112900	165300
	112000	164700
	112900	163700
	112600	163900
	115100	165900
	112300	164000
	114000	164300
	112500	164700
	112100	163600
	113100	163900
	114700	164600
	112300	163500
	112500	163200
	113600	163700
	113300	165800
	117300	168900
	115000	166600
	112600	163800
	112400	163800
	112800	164100
	112800	164000
	115600	166600
	116100	164900
	112100	164900
	112100	163100
	112400	163800
	112100	164100
	217700	199900
	116000	165900
	112900	164300
	113100	164300
	113200	163700
	111900	163700
	118300	201800
	117200	169400
	128900	187300
	127800	187800
	128800	186000
	114900	186000
	128800	186000
	128200	186100
	127500	187400
	113300	163700
	142800	209300
	285500	251400
	137000	205200
	137600	199200
	138500	199100
	299700	440300
	298100	432400
	301700	438400
	297100	433800
	305600	456200
	300200	430200
	302900	441400
	335000	432600
	112800	314700
	235100	267600
	183300	273100
	182500	268700
	154700	223500
	132500	198500
	134900	196000
	119200	173600
	112300	164200
	113100	164000
	115700	165500
	112400	164100
	112900	164200
	112300	163800
	115700	164500
	119900	198300
	125600	181100
	113900	164400
	152200	222500
	155500	224000
	156900	223700
	134800	198800
	132500	191900
	133100	193100
	132100	193800
	119100	171200
	127600	170000
	157700	227700
	121100	175500
	116300	169600
	112600	164700
	114800	165500
	113500	164200
	116400	164400
	112800	312400
	294300	432000
	282200	399400
	279500	399700
	282800	401300
	284200	398700
	278700	402200
	276700	400300
	279100	405500
	176400	253900
	191000	217600
	195600	257900
	128300	186600
	119800	175100
	119300	175700
	120100	175700
	122400	175000
	133900	179600
	121500	173800
	119400	173900
	116900	179800
	112400	206400
	150200	164900
	113800	168300
	112800	164200
	112500	164100
	112000	164300
	113200	164800
	113100	165000
	112600	164500
	115000	163400
	112200	166500
	112100	164200
	113900	164900
	116500	166200
	113200	164900
	115300	164300
	113400	164200
	433000	623500
	430400	628500
	444400	627800
	256900	372400
	259800	391700
	256400	375500
	261200	385900
	256000	380800
	256400	370900
	262100	374000
	255900	372700
	259000	372500
	174000	242800
	141900	206100
	141200	207900
	124200	179600
	121000	174500
	121100	176500
	120000	174200
	116000	168500
	112200	164400
	114800	166800
	118400	169400
	117400	169000
	112000	164900
	111900	163900
	111900	164100
	120000	165800
	139200	199300
	136400	236400
	153100	256200
	169900	196300
	133300	194500
	132400	192700
	131800	192000
	133400	192500
	133800	204500
	133500	195400
	115800	170000
	428900	617900
	434900	620900
	437500	627100
	255900	373400
	279700	384400
	258400	377300
	305800	388000
	205900	292300
	201500	293300
	218200	293900
	179000	253800
	129000	180500
	119500	174200
	119500	174000
	120100	174300
	453900	641500
	428400	631600
	430700	631900
	256700	384300
	262000	373600
	256200	378800
	270400	376200
	203600	293800
	172500	242000
	152500	213600
	123900	180400
	123800	182500
	119200	176400
	119800	178000
	119600	177900
	120100	195500
	121400	175200
	119900	174000
	119700	174200
	115600	168600
	124600	173300
	129600	187200
	141500	208500
	141800	206100
	141600	206800
	402300	566000
	390500	559200
	390000	568500
	284400	378800
	176800	365700
	182900	303700
	186900	326000
	141400	208600
	138500	199400
	153200	188000
	120000	175700
	119500	176200
	120500	176600
	119600	175600
	121200	177300
	121300	175100
	123200	174100
	125300	180100
	120000	174100
	119400	174100
	120000	176200
	114400	163700
	112900	164000
	112600	166300
	112600	164100
	112500	163900
	112500	165300
	112600	165600
	112200	164900
	113400	165100
	112300	163700
	113100	163800
	144800	173700
	113700	163600
	113900	167400
	112800	164200
	112700	164100
	113100	164100
	112200	163500
	111900	163400
	112800	165400
	112500	165700
	112800	164800
	149800	222500
	124700	181000
	136300	199200
	136600	201800
	122300	175700
	119400	173900
	119300	173900
	119700	174100
	119700	174300
	120200	174700
	113100	164000
	112800	163900
	112200	164200
	112700	164000
	112500	167000
	114500	190500
	112400	163600
	112000	163800
	112400	163600
	114100	164200
	112500	170600
	119100	164400
	112600	167700
	112700	164400
	112600	164300
	112900	164300
	166400	188800
	150600	202300
	113400	164200
	153700	223500
	133000	192600
	119000	170600
	118400	170400
	113400	164200
	112700	164500
	113700	176900
	113900	165100
	305200	432400
	294500	428700
	300600	428900
	293900	428800
	225200	281000
	182300	266700
	153400	223500
	132700	192700
	116500	170400
	116100	169200
	112400	163300
	112400	164100
	114300	164400
	114300	164600
	113400	164000
	112300	165400
	112300	163500
	112300	163900
	113700	196500
	139800	199100
	153000	223100
	152700	223200
	179800	224200
	134400	192800
	132000	192000
	131500	192200
	134000	193000
	116700	170200
	149200	246200
	167900	245500
	191200	278200
	429200	625900
	436100	666700
	257400	372300
	266700	373200
	256400	377400
	299600	440400
	267100	408800
	283400	560200
	261200	427200
	340700	474300
	258300	377400
	259500	374200
	257100	377800
	256600	379900
	267400	374100
	257400	378000
	271600	383700
	254800	376300
	264500	374400
	266500	375700
	166600	242100
	141600	206700
	143200	206900
	123400	179400
	119800	176000
	119100	175200
	119000	175700
	124400	289400
	133500	193000
	132500	192100
	133400	192200
	132600	192400
	133800	234400
	133800	192300
	132100	192200
	115500	168400
	115600	168500
	151500	165700
	117100	171000
	115500	168400
	112800	164400
	112800	195800
	111800	163300
	119300	165000
	112400	165500
	111800	163400
	112300	164000
	112100	163200
	113800	164300
	114200	163700
	114600	163600
	112400	164900
	112200	163900
	116500	165700
	113600	165100
	114300	165000
	112200	163800
	114100	164600
	114400	164900
	113100	164400
	117100	167000
	112800	166500
	112200	163900
	112700	163600
	112600	196000
	158000	169300
	160300	206200
	117400	181000
	112200	163800
	112600	164000
	113200	163700
	112200	167000
	115200	167600
	112000	164300
	112200	163600
	145000	203700
	113600	164400
	163700	177900
	113300	164300
	113500	164500
	113900	163700
	112200	164900
	112800	164100
	117400	167500
	112400	163900
	112400	164400
	112200	164300
	113800	163700
	113100	166100
	115300	183400
	112400	164100
	113200	163900
	112500	164000
	112500	163600
	117000	164100
	113300	166800
	112300	163500
	113200	164500
	112400	164200
	112900	165000
	112500	163300
	115100	164800
	112900	204700
	124500	180500
	136900	199800
	136500	203500
	138500	200400
	140900	200000
	136900	199200
	137200	205900
	136600	199100
	121700	180400
	119800	176700
	112200	166300
	112600	164200
	113100	164100
	115200	173100
	112900	164200
	112200	163900
	115100	164300
	112800	167300
	112400	163500
	168500	192100
	137900	199800
	136600	199200
	314300	228000
	113700	165000
	124900	188600
	113300	164200
	112500	163600
	114300	164200
	112300	165000
	113000	164300
	115100	165200
	112500	163500
	112200	165100
	112800	163500
	124800	166200
	113800	164500
	114000	164700
	112700	164900
	112600	165300
	112700	163700
	112600	163700
	113100	165100
	114500	163900
	112100	165000
	113000	164400
	112000	164500
	115200	165100
	116000	169000
	113500	164200
	112600	164100
	111700	163900
	114300	163800
	112800	165300
	116600	173100
	113000	163900
	111900	164600
	113300	164200
	112700	163100
	113500	163600
	115700	169300
	113300	163400
	112400	163200
	113300	163900
	112800	164300
	112100	164200
	118000	164700
	112900	165600
	113400	164500
	112900	164300
	112500	164200
	112600	163900
	114000	165100
	113800	163900
	112900	165200
	112700	164300
	112300	164400
	113600	163900
	113800	165700
	113200	163700
	112400	163800
	112400	163600
	111900	164300
	115500	164400
	114000	166400
	114100	166400
	114100	163900
	112400	163600
	112400	163500
	114800	165300
	115000	164800
	113600	164800
	114000	163600
	112200	165100
	162300	239100
	116300	165600
	114600	164500
	112800	164300
	112800	164300
	112100	163600
	117600	167900
	114600	164400
	114000	163500
	112400	164400
	112500	163900
	112100	163700
	114400	175600
	113200	164200
	112100	163200
	112300	163400
	112500	197600
	112500	165300
	115800	168800
	126300	180000
	123500	180200
	124200	180300
	123300	179900
	115200	168500
	124700	180900
	137200	198900
	137200	200800
	136700	199100
	139700	202700
	139500	200000
	136600	200300
	136000	198700
	142900	192700
	159300	175500
	113100	164100
	384000	568100
	442900	570000
	395100	559000
	195200	280100
	162400	232600
	159500	231600
	138300	204100
	122100	178000
	120100	174500
	115800	164800
	112400	166200
	112500	164100
	117000	166200
	113600	164400
	114900	164700
	112800	163900
	112400	163800
	115500	163700
	115100	168200
	112500	167000
	115900	167400
	114400	167900
	113000	164500
	112700	164200
	158900	177000
	115500	169800
	113400	167100
	112900	163900
	112900	164000
	115200	164500
	114200	164200
	113000	164600
	112800	164300
	112600	166500
	112500	165900
	129800	331000
	114400	164800
	113100	164100
	112300	164000
	112700	167000
	113900	165000
	115700	165300
	126800	183400
	123700	181800
	123700	179700
	122800	179400
	162200	182000
	123400	180000
	124000	181200
	112500	165700
	112300	166100
	113300	177200
	324400	468400
	317900	470200
	323800	536800
	323400	464300
	193000	281400
	159800	230700
	137300	198900
	136900	198800
	121900	175300
	117000	169600
	114200	163600
	112500	163900
	112700	163700
	125600	180400
	114700	165000
	113400	164400
	112500	164000
	112100	163500
	115300	165600
	121700	177100
	116500	164900
	112100	163700
	112700	164100
	141500	196500
	113300	164400
	117400	174800
	113300	164400
	115600	165300
	115600	222900
	113900	164500
	113000	164200
	150400	192700
	126400	168900
	114000	164800
	114500	164100
	113700	164500
	115500	165500
	113900	164800
	113100	163500
	112100	164600
	116400	167000
	113400	164000
	116300	169200
	260200	370800
	289700	374900
	356700	376500
	262200	372900
	256400	377800
	260400	371800
	257300	375600
	266100	381300
	257700	376000
	202000	249000
	178200	246100
	147200	211200
	124800	180600
	126600	181400
	120100	175400
	127800	176500
	122100	174800
	119600	174400
	119400	174000
	116200	168800
	116300	168700
	117300	168700
	115400	168400
	112500	163800
	113000	163800
	112400	163700
	114800	166500
	115200	165200
	112500	165100
	112100	163900
	112500	163800
	112700	164200
	114600	165600
	112700	163600
	112200	165200
	112600	163900
	113800	164900
	113000	163800
	119700	169200
	114100	164000
	112900	165600
	112100	163600
	114900	176200
	114200	166700
	113900	165400
	112500	163800
	112300	163800
	114900	164300
	156800	165800
	116500	166400
	114200	164400
	112300	164100
	113800	163900
	112700	185000
	115600	167700
	121700	170100
	114000	164800
	113100	164100
	112300	163700
	112800	163800
	113800	163900
	117900	168600
	112900	166500
	112600	163700
	113900	164300
	112500	164100
	112300	163700
	116100	166600
	112600	165000
	112800	164400
	113200	164000
	112300	163500
	112700	163900
	114700	166000
	113700	164000
	112300	166200
	112500	163700
	111700	163700
	112300	163400
	114400	165500
	112900	164300
	114100	163800
	112200	165100
	111900	163500
	113100	164500
	115000	165400
	114100	163700
	112700	163500
	112400	163600
	112100	163700
	116500	167700
	114000	165500
	118400	167500
	114900	164800
	112600	163300
	112200	163800
	117300	168300
	146100	205900
	113400	164800
	113800	163900
	111900	164900
	112000	163900
	116800	165700
	112800	164100
	112300	164100
	112100	163500
	113800	163600
	112200	164200
	115000	164500
	139000	202300
	137300	231200
	153000	222600
	153900	218100
	134000	193300
	167200	243000
	166100	241300
	170600	242600
	173500	245100
	170800	243800
	170400	244700
	187400	260300
	127400	181700
	125300	181000
	119800	174200
	119400	174500
	122900	178000
	121900	176600
	120200	174400
	119600	174100
	115800	168100
	117300	169400
	123000	175300
	119600	174200
	112400	164200
	112000	164100
	113600	164200
	114200	163600
	114000	166000
	112600	163600
	111800	163600
	112100	163500
	112700	164000
	114800	166600
	114800	164300
	112100	164700
	112500	163400
	112900	163800
	114000	164300
	119500	168400
	113600	164300
	113500	163900
	112200	165000
	113700	163600
	112800	163700
	118400	170200
	112800	163800
	112700	163800
	112200	182700
	112300	183600
	112100	163800
	120000	168300
	113400	163600
	112500	163800
	114000	164400
	118200	167000
	113200	165900
	115600	169900
	112600	163600
	112500	163300
	112800	164300
	112300	163500
	113800	164200
	114100	167300
	112900	164000
	112900	164200
	112900	164100
	112400	164000
	113800	165900
	117700	168300
	113700	178000
	112200	165200
	112400	164000
	115700	168400
	135500	164900
	113900	164100
	112600	164200
	130600	165400
	115100	165000
	113100	164400
	114100	164800
	129600	165400
	114700	167200
	112900	166100
	112500	163500
	112300	164100
	114900	164200
	113200	163700
	115400	164200
	112900	165100
	112300	163500
	114200	166000
	114000	164000
	115300	165600
	113600	163700
	112400	163800
	113500	164200
	113200	206500
	112800	163500
	113200	164400
	112800	164100
	112400	163500
	112400	164000
	125500	181000
	136900	198900
	139100	199000
	137100	199300
	140700	199200
	137600	199000
	136500	201800
	138400	199600
	119500	173500
	122100	175200
	112100	164400
	113100	164400
	112400	164000
	112300	163500
	116000	164500
	112300	165700
	116200	164800
	113400	164200
	113000	164400
	112400	164200
	112700	164400
	115800	164200
	112600	169500
	112600	164000
	112400	163800
	113400	164600
	113100	164100
	115900	166900
	113600	170100
	112300	164000
	113000	163600
	112300	165800
	112600	163800
	113100	163500
	114300	165000
	123700	164600
	113800	164700
	112400	163700
	112400	179300
	114000	179900
	116300	196900
	114700	165000
	136500	198400
	138300	200200
	137300	201000
	137800	205700
	136000	199200
	136500	198500
	136500	198500
	138800	200300
	120800	174500
	112600	163400
	112900	163900
	112300	163900
	115200	167300
	113000	164000
	113500	163500
	112200	165000
	112700	163900
	112500	164300
	129100	182700
	125300	179700
	139300	199500
	137700	199200
	136200	201500
	138600	199700
	138000	199200
	136800	199200
	136500	199700
	121200	175100
	179600	254200
	174100	253000
	174700	257900
	176100	254000
	174000	345600
	327200	464500
	358600	509900
	599800	716000
	389600	560300
	385900	563200
	388800	563900
	195700	280500
	161100	232200
	150600	201900
	138700	201700
	121300	174600
	122000	170300
	123000	175000
	117300	172600
	116100	169200
	115900	168500
	112700	167100
	114200	164800
	114800	165300
	112700	163900
	123300	179900
	123600	180200
	125600	180000
	126000	185400
	276300	406100
	274900	398900
	282300	400400
	274100	402600
	287300	401000
	282400	399900
	312300	402700
	276600	400000
	225900	321300
	176300	264800
	147000	218200
	127200	184900
	127400	185800
	116900	164800
	113300	164300
	123300	179600
	123400	179000
	123300	180100
	127000	187200
	127100	180700
	123800	186500
	114800	164600
	112500	166700
	113600	164100
	115100	164200
	112500	163300
	112700	163500
	113200	164200
	116500	212200
	113600	170100
	114400	168400
	112300	164000
	112300	163600
	112200	163800
	113600	164900
	114200	166500
	116800	165000
	112200	165700
	111900	164000
	114700	165000
	133100	182300
	114800	166300
	115000	165000
	162300	196300
	123600	181900
	124300	179900
	116500	168000
	124900	180300
	123900	179500
	122600	179400
	123400	179400
	112300	163500
	115100	164200
	111900	163500
	112900	164300
	112400	165100
	112100	163100
	117200	273900
	113800	163900
	112100	164200
	112800	163700
	112300	163900
	112400	165000
	116600	170000
	114500	164900
	114200	163800
	112100	163800
	112400	164000
	112300	163900
	117400	168800
	113800	165700
	113200	164600
	112200	163900
	112500	164100
	112400	163200
	117900	168100
	116600	164000
	113300	165400
	112400	163600
	112700	163900
	112600	163700
	116300	164900
	112600	163700
	113500	164900
	112500	165100
	111900	164400
	112300	163600
	114200	164200
	112400	163600
	112600	163900
	113700	163600
	112300	165500
	112400	165300
	114400	164700
	112500	163900
	112400	163200
	114400	165500
	112700	165000
	126000	185800
	124300	181200
	136200	199600
	138600	234300
	136600	199100
	138000	203100
	137700	199100
	137000	200400
	136600	198500
	121400	175900
	144100	165500
	113600	165000
	112800	163800
	127500	196600
	115100	164500
	115000	164400
	115500	165400
	112200	163900
	112000	163900
	115500	164300
	113500	166000
	112400	163800
	114000	166500
	112300	165600
	112600	163400
	112600	163700
	113500	163800
	114100	165600
	115000	164900
	111700	164600
	113200	164100
	114000	164600
	112400	164000
	112800	166300
	114300	165200
	113400	163600
	112800	165200
	112400	164100
	112100	163300
	117700	178500
	113600	164300
	112100	163500
	131900	165700
	112400	165400
	112400	163400
	119700	170500
	113700	164100
	112400	163600
	113100	163800
	112700	163600
	112400	165200
	116500	182300
	112900	163700
	114200	164200
	113600	163900
	112100	163200
	112100	163800
	119100	165100
	112400	176400
	112700	164200
	113000	163000
	112700	163800
	113100	164100
	115500	164500
	114200	164000
	112100	165500
	112300	163700
	112400	164300
	115300	165700
	113600	164400
	112600	163800
	112100	163200
	111900	163900
	112700	163900
	114900	167900
	113400	164400
	112100	163400
	112700	163500
	113100	163200
	111900	164600
	126300	174900
	116200	164600
	112400	165200
	112900	164600
	112300	164400
	114300	164700
	146300	170700
	115700	193200
	123200	181300
	125000	179800
	141900	183300
	146500	183200
	124100	180800
	123200	182600
	124900	180000
	158300	226200
	125200	182500
	139900	228200
	138300	199900
	136400	201800
	136800	199000
	141000	204600
	256100	371400
	263800	375100
	259500	387200
	255300	376500
	208000	294300
	171400	185900
	141400	210200
	143300	180100
	123900	179800
	114600	166600
	113800	164700
	112400	164000
	112600	163800
	116000	164100
	112600	166900
	115000	167000
	114600	164700
	112400	164000
	113300	164200
	115700	165100
	115800	163900
	116500	169900
	116500	167200
	112200	166400
	114300	165100
	112400	208200
	153700	245300
	155000	224100
	218800	224300
	155000	223900
	154400	223300
	157900	224200
	153200	247900
	131700	192400
	115900	168600
	115100	177400
	114200	165600
	114300	165100
	157700	219100
	113700	166100
	112700	164100
	117400	169400
	115500	180200
	154000	209700
	154500	207000
	149800	205400
	153300	209600
	171900	227800
	206400	325500
	228700	319400
	126000	183700
	126000	202700
	165100	225300
	121200	175600
	120400	174100
	134400	173000
	296700	294600
	210400	298800
	114100	164500
	113700	165000
	118700	171100
	113000	165800
	113100	164200
	112400	168500
	112500	165600
	115100	167100
	113400	164200
	113400	164700
	113100	164500
	112400	196300
	114000	163900
	113700	164500
	113100	168500
	113700	165700
	112600	163700
	112200	163200
	112100	164100
	118700	167200
	115400	163600
	113100	165400
	112500	164700
	112500	164300
	114600	164600
	117100	200900
	114000	164300
	114800	167400
	125900	208900
	137500	199300
	123000	176300
	353800	507100
	402000	472000
	350300	514200
	240300	356500
	192300	282800
	161100	233000
	137300	199700
	122800	175900
	116500	248200
	118600	174700
	113700	166800
	112700	163900
	112500	164400
	117800	165900
	113000	163800
	112700	164200
	113200	163800
	121300	167700
	120100	170500
	114200	168300
	112800	164100
	114600	164400
	118400	164700
	113000	168700
	117500	168300
	113800	164600
	112000	163900
	113500	163600
	112300	164100
	115800	166900
	114400	171700
	114100	167600
	113000	163600
	112900	163800
	112500	164100
	112500	164200
	116700	167300
	116300	164100
	111900	165900
	112300	164000
	112500	163700
	114100	165200
	118000	166300
	112600	163300
	115400	164000
	111900	165700
	112400	164400
	112800	164100
	114600	165000
	112700	164000
	111700	163800
	115300	163500
	113000	167400
	113200	163900
	114200	164100
	112700	169200
	112200	163900
	112400	163500
	112900	164300
	114200	165500
	113800	164400
	112200	163800
	112800	164000
	115100	164400
	116500	164300
	113400	167400
	113700	164200
	112200	164100
	116300	164600
	113600	163900
	112700	166800
	117400	171500
	112800	164600
	112300	163900
	113400	164800
	113600	164500
	112700	163700
	114800	164700
	182100	244500
	115600	201500
	127900	180200
	123300	179800
	115500	165900
	114400	164500
	124100	182000
	124500	179600
	123300	179200
	124000	179800
	124700	182800
	123000	180200
	124600	180400
	112500	163700
	112300	163200
	117400	170700
	366400	431700
	296400	439000
	329500	430900
	294800	432000
	188200	267400
	154400	222700
	153200	224000
	131300	191400
	116800	171900
	117300	173000
	112700	164100
	112200	163800
	112300	164100
	112700	163600
	115600	170700
	115200	164000
	112600	165100
	112200	164200
	112900	163600
	112000	163900
	113600	165100
	114000	164500
	114100	163800
	112800	166000
	112300	163800
	112300	163900
	114600	165600
	112800	163500
	112700	163500
	112700	163200
	113100	163500
	113100	167400
	114400	166500
	112700	163800
	112900	163900
	112500	163500
	112700	163900
	125100	181400
	139100	200000
	153300	222900
	154200	224700
	135000	193800
	156200	520500
	348500	546300
	566000	615100
	361000	509600
	356800	509500
	357200	508000
	356500	507300
	193800	280600
	161700	234900
	159800	232900
	140900	201500
	122000	174400
	125600	176400
	121100	175200
	115900	168500
	113300	163200
	112900	164000
	112500	164600
	119200	169700
	113300	163500
	112300	163900
	113100	164100
	114200	165300
	116400	164700
	116500	168400
	112200	163700
	126200	169000
	112200	165000
	112500	163900
	112300	163900
	115300	165200
	113000	163600
	113900	163600
	113800	165400
	112100	164800
	112300	164800
	113600	164300
	113600	166600
	112600	163900
	113400	164400
	112100	165200
	115800	167500
	114800	164100
	113000	164300
	112300	163500
	113100	164100
	114000	163500
	115300	171000
[truncated: 98,006 more rows]
